# Supplementary material for: Anisotropic core–shell ceramic nanofibrous membrane with improved optical reflectivity and thermal insulation for high-energy laser protection
Source: Nat Commun. 2026 Jul 23;17:7112. doi: 10.1038/s41467-026-73159-0 (PMC13396369; doi:10.1038/s41467-026-73159-0)
Supplement: Supplementary file 8 — Source data [file 41467_2026_73159_MOESM8_ESM.zip]

Archive with 46 entries (45 files):
- Source Data/
- Source Data/Figure2j.xlsx
- Source Data/Figure2m.xlsx
- Source Data/Figure3bcd.xlsx
- Source Data/Figure3e.xlsx
- Source Data/Figure3f.xlsx
- Source Data/Figure4b.xlsx
- Source Data/Figure4c.xlsx
- Source Data/Figure4d.xlsx
- Source Data/Figure4e.xlsx
- Source Data/Figure5a.xlsx
- Source Data/Figure5b.xlsx
- Source Data/Figure6a.xlsx
- Source Data/Figure6c.xlsx
- Source Data/Figure6d.xlsx
- Source Data/Figure6f.xlsx
- Source Data/Figure7a.xlsx
- Source Data/Figure7b.xlsx
- Source Data/Figure7c.xlsx
- Source Data/Figure7d.xlsx
- Source Data/Supplementary Figure 10.xlsx
- Source Data/Supplementary Figure 11.xlsx
- Source Data/Supplementary Figure 12ab.xlsx
- Source Data/Supplementary Figure 12cd.xlsx
- Source Data/Supplementary Figure 13.xlsx
- Source Data/Supplementary Figure 14a.xlsx
- Source Data/Supplementary Figure 14b.xlsx
- Source Data/Supplementary Figure 14c.xlsx
- Source Data/Supplementary Figure 14d.xlsx
- Source Data/Supplementary Figure 16a.xlsx
- Source Data/Supplementary Figure 16b.xlsx
- Source Data/Supplementary Figure 16c.xlsx
- Source Data/Supplementary Figure 16d.xlsx
- Source Data/Supplementary Figure 2ab.xlsx
- Source Data/Supplementary Figure 4ab.xlsx
- Source Data/Supplementary Figure 6a.xlsx
- Source Data/Supplementary Figure 6b.xlsx
- Source Data/Supplementary Figure 6c.xlsx
- Source Data/Supplementary Figure 7abc.xlsx
- Source Data/Supplementary Figure 7d.xlsx
- Source Data/Supplementary Figure 7e.xlsx
- Source Data/Supplementary Figure 7f.xlsx
- Source Data/Supplementary Figure 7g.xlsx
- Source Data/Supplementary Figure 7h.xlsx
- Source Data/Supplementary Figure 7i.xlsx
- Source Data/Supplementary Figure 9abc.xlsx
