# Supplementary material for: Anisotropic core–shell ceramic nanofibrous membrane with improved optical reflectivity and thermal insulation for high-energy laser protection
Source: Nat Commun. 2026 Jul 23;17:7112. doi: 10.1038/s41467-026-73159-0 (PMC13396369; doi:10.1038/s41467-026-73159-0)
Supplement: Supplementary file 8 — Source data [file 41467_2026_73159_MOESM8_ESM.zip › Source Data/Figure2j.xlsx]

## Sheet: Sheet1
Figure2j
		q [Å-1]	Iq2	Iq2
		0.00569	100986	43.7259
		0.00586	81964.4	29.5049
		0.00603	64295.8	21.8769
		0.0062	54496.1	18.8906
		0.00637	46913.1	15.7839
		0.00654	44239.4	14.5498
		0.00671	46155.6	13.3367
		0.00688	46327.5	12.3391
		0.00705	43262.7	12.252
		0.00722	39801.3	11.1664
		0.00739	37120.4	11.0871
		0.00756	32868.5	10.0397
		0.00773	31165.2	9.86329
		0.0079	29185.4	9.34599
		0.00807	26154.2	8.55815
		0.00824	25123.3	8.54018
		0.00841	22444.4	7.84024
		0.00857	21008.6	7.70749
		0.00874	19324.7	7.27499
		0.00891	17553.8	6.70557
		0.00908	16465.8	6.5921
		0.00925	14663.3	6.03187
		0.00942	14367.4	6.05761
		0.00959	12978.7	5.66675
		0.00976	11970.2	5.32251
		0.00993	11346.2	5.26114
		0.0101	10345.9	4.78218
		0.01027	9775.22	4.81637
		0.01044	8753.22	4.40992
		0.01061	8294.47	4.32604
		0.01078	7927.59	4.21295
		0.01095	7249.47	3.8726
		0.01112	6736.61	3.79211
		0.01129	6315.91	3.57663
		0.01146	5863.32	3.49104
		0.01163	5468.24	3.33964
		0.0118	5045.96	3.17482
		0.01197	4789.01	3.09648
		0.01214	4394.16	2.87811
		0.01231	4203.35	2.85221
		0.01248	3943.98	2.72375
		0.01265	3625.74	2.60873
		0.01282	3507.19	2.58248
		0.01299	3166.37	2.34848
		0.01316	3082.28	2.35751
		0.01333	2753	2.1768
		0.0135	2680.24	2.18934
		0.01367	2536.73	2.0793
		0.01384	2391.28	2.01487
		0.01401	2235.3	1.95954
		0.01418	2067.18	1.82256
		0.01435	2011.65	1.83379
		0.01452	1857.41	1.72761
		0.01469	1771.98	1.68741
		0.01486	1671.04	1.64933
		0.01503	1552.27	1.54961
		0.0152	1516.02	1.52734
		0.01537	1404.64	1.45106
		0.01554	1335.6	1.43485
		0.01571	1275.59	1.40101
		0.01588	1189.47	1.30855
		0.01605	1159.33	1.32977
		0.01622	1063.86	1.21466
		0.01639	1033.66	1.22799
		0.01656	997.463	1.18562
		0.01672	954.879	1.15723
		0.01689	897.679	1.13211
		0.01706	835.771	1.06315
		0.01723	815.537	1.06096
		0.0174	770.394	1.016
		0.01757	731.645	0.99012
		0.01774	702.705	0.97789
		0.01791	664.328	0.9231
		0.01808	646.816	0.92457
		0.01825	607.821	0.87782
		0.01842	594.702	0.87083
		0.01859	557.303	0.84424
		0.01876	535.049	0.81186
		0.01893	520.332	0.81756
		0.0191	481.072	0.76284
		0.01927	478.973	0.77308
		0.01944	450.598	0.73121
		0.01961	433.649	0.72226
		0.01978	424.461	0.71755
		0.01995	388.824	0.66929
		0.02012	387.847	0.67839
		0.02029	365.807	0.64789
		0.02046	358.262	0.64117
		0.02063	345.812	0.62911
		0.0208	325.87	0.60283
		0.02097	322.378	0.60782
		0.02114	300.098	0.57592
		0.02131	292.152	0.57152
		0.02148	282.408	0.55242
		0.02165	271.778	0.54125
		0.02182	265.044	0.54159
		0.02199	246.658	0.50753
		0.02216	247.508	0.51716
		0.02233	235.513	0.49712
		0.0225	229.033	0.49083
		0.02267	220.256	0.4796
		0.02284	210.828	0.46234
		0.02301	205.556	0.46139
		0.02318	198.506	0.44733
		0.02335	190.008	0.43867
		0.02352	186.861	0.43054
		0.02369	179.214	0.42164
		0.02386	174.678	0.41746
		0.02403	166.144	0.40053
		0.0242	163.547	0.40164
		0.02437	157.074	0.38966
		0.02454	154.777	0.38595
		0.02471	149.591	0.38048
		0.02487	141.706	0.35987
		0.02504	141.386	0.36665
		0.02521	133.637	0.3504
		0.02538	131.839	0.35406
		0.02555	125.203	0.3388
		0.02572	122.195	0.33244
		0.02589	120.537	0.33225
		0.02606	114.786	0.3194
		0.02623	114.654	0.32404
		0.0264	108.945	0.31117
		0.02657	106.259	0.30731
		0.02674	105.749	0.30594
		0.02691	98.4478	0.28923
		0.02708	98.546	0.29594
		0.02725	94.1112	0.28418
		0.02742	93.3149	0.28339
		0.02759	91.1171	0.28157
		0.02776	86.118	0.26601
		0.02793	85.6931	0.27252
		0.0281	82.1773	0.25876
		0.02827	81.4584	0.26233
		0.02844	77.9694	0.25287
		0.02861	76.7477	0.25268
		0.02878	76.135	0.25035
		0.02895	72.4548	0.23985
		0.02912	71.3678	0.24091
		0.02929	68.6994	0.23473
		0.02946	67.0987	0.23251
		0.02963	66.0703	0.23202
		0.0298	62.9104	0.21924
		0.02997	62.7988	0.22269
		0.03014	60.1503	0.2158
		0.03031	59.4829	0.21508
		0.03048	57.9783	0.21301
		0.03065	56.5061	0.20751
		0.03082	56.0673	0.20928
		0.03099	52.7569	0.19725
		0.03116	52.8031	0.20121
		0.03133	50.8272	0.19469
		0.0315	49.9411	0.19449
		0.03167	49.86	0.19399
		0.03184	47.4454	0.18511
		0.03201	46.9506	0.18616
		0.03218	45.0476	0.18015
		0.03235	44.9998	0.18133
		0.03252	44.0977	0.17988
		0.03269	42.7462	0.17512
		0.03286	41.6661	0.17383
		0.03302	40.4198	0.16769
		0.03319	40.4227	0.16939
		0.03336	38.868	0.16597
		0.03353	38.3628	0.16416
		0.0337	37.3494	0.16316
		0.03387	35.9309	0.15636
		0.03404	35.9117	0.15794
		0.03421	34.2799	0.15243
		0.03438	34.2403	0.15409
		0.03455	33.7331	0.15228
		0.03472	32.6481	0.1487
		0.03489	32.0469	0.1475
		0.03506	31.1743	0.14342
		0.03523	31.0897	0.14383
		0.0354	30.2171	0.14147
		0.03557	29.5874	0.1401
		0.03574	29.1248	0.14002
		0.03591	28.3295	0.1353
		0.03608	27.8111	0.13496
		0.03625	27.0773	0.13183
		0.03642	26.6883	0.13151
		0.03659	26.2054	0.1313
		0.03676	25.4573	0.12671
		0.03693	25.5585	0.1288
		0.0371	24.4659	0.12294
		0.03727	24.5242	0.12464
		0.03744	23.7882	0.12214
		0.03761	23.2589	0.1209
		0.03778	23.0357	0.1208
		0.03795	21.9738	0.11606
		0.03812	21.9311	0.11635
		0.03829	21.4691	0.11444
		0.03846	21.0946	0.11343
		0.03863	20.8382	0.11382
		0.0388	20.0402	0.10912
		0.03897	20.2259	0.11138
		0.03914	19.3516	0.10741
		0.03931	19.1307	0.10661
		0.03948	18.8783	0.10682
		0.03965	18.3698	0.10373
		0.03982	18.1985	0.10481
		0.03999	17.6238	0.10123
		0.04016	17.5566	0.10193
		0.04033	17.217	0.09953
		0.0405	16.8626	0.09889
		0.04067	16.6887	0.09911
		0.04084	16.1716	0.09608
		0.04101	16.1446	0.09657
		0.04117	15.7507	0.09482
		0.04134	15.2761	0.09286
		0.04151	15.4786	0.0944
		0.04168	15.1064	0.09164
		0.04185	14.8106	0.09189
		0.04202	14.3709	0.08912
		0.04219	14.3894	0.09013
		0.04236	13.8209	0.08743
		0.04253	13.6628	0.08657
		0.0427	13.5485	0.08715
		0.04287	13.2127	0.08447
		0.04304	13.1622	0.08567
		0.04321	12.651	0.08284
		0.04338	12.6067	0.08259
		0.04355	12.4788	0.08248
		0.04372	11.9547	0.07964
		0.04389	12.0965	0.08085
		0.04406	11.7483	0.07885
		0.04423	11.5243	0.07848
		0.0444	11.4868	0.07823
		0.04457	11.3094	0.07671
		0.04474	11.3947	0.0782
		0.04491	10.8038	0.07473
		0.04508	10.9068	0.0757
		0.04525	10.5846	0.07426
		0.04542	10.311	0.07292
		0.04559	10.3696	0.07354
		0.04576	10.004	0.07122
		0.04593	9.95764	0.07188
		0.0461	9.64639	0.06979
		0.04627	9.48765	0.06979
		0.04644	9.43736	0.06942
		0.04661	9.34694	0.06827
		0.04678	9.21639	0.06842
		0.04695	9.15509	0.06728
		0.04712	9.03114	0.06736
		0.04729	8.83596	0.0664
		0.04746	8.72913	0.06549
		0.04763	8.47503	0.06525
		0.0478	8.25538	0.06312
		0.04797	8.27387	0.06423
		0.04814	8.07124	0.0626
		0.04831	8.05411	0.06271
		0.04848	7.90817	0.06254
		0.04865	7.66073	0.06019
		0.04882	7.82463	0.06199
		0.04899	7.55205	0.05963
		0.04916	7.43129	0.05984
		0.04932	7.33747	0.05916
		0.04949	7.25514	0.05888
		0.04966	7.18429	0.05858
		0.04983	6.96943	0.05696
		0.05	6.86569	0.05687
		0.05017	6.7301	0.05637
		0.05034	6.62703	0.05553
		0.05051	6.66181	0.05622
		0.05068	6.38887	0.05385
		0.05085	6.46679	0.0549
		0.05102	6.26637	0.05354
		0.05119	6.30002	0.05396
		0.05136	6.14374	0.0531
		0.05153	6.04832	0.05252
		0.0517	6.05014	0.05271
		0.05187	5.90537	0.05147
		0.05204	5.9039	0.05185
		0.05221	5.74884	0.05069
		0.05238	5.75309	0.05096
		0.05255	5.62734	0.05049
		0.05272	5.54836	0.04956
		0.05289	5.4923	0.04943
		0.05306	5.4072	0.04876
		0.05323	5.32201	0.04855
		0.0534	5.26173	0.0486
		0.05357	5.17602	0.04739
		0.05374	5.07604	0.04747
		0.05391	5.03354	0.04627
		0.05408	4.99416	0.04683
		0.05425	4.92265	0.04608
		0.05442	4.85342	0.04583
		0.05459	4.67124	0.04525
		0.05476	4.69102	0.04466
		0.05493	4.66357	0.04492
		0.0551	4.52223	0.04366
		0.05527	4.55634	0.04415
		0.05544	4.53727	0.04414
		0.05561	4.40078	0.04296
		0.05578	4.31918	0.04284
		0.05595	4.31837	0.04239
		0.05612	4.19522	0.04189
		0.05629	4.22609	0.0422
		0.05646	4.14595	0.04139
		0.05663	4.24173	0.04237
		0.0568	4.0358	0.04069
		0.05697	4.0495	0.04106
		0.05714	3.93626	0.03994
		0.05731	3.84743	0.03979
		0.05747	3.83331	0.0399
		0.05764	3.74661	0.03888
		0.05781	3.81257	0.03965
		0.05798	3.64491	0.03815
		0.05815	3.66651	0.03856
		0.05832	3.67342	0.03863
		0.05849	3.56731	0.03776
		0.05866	3.55779	0.03801
		0.05883	3.50486	0.0374
		0.059	3.5186	0.03744
		0.05917	3.43455	0.03693
		0.05934	3.35806	0.0362
		0.05951	3.34338	0.03675
		0.05968	3.29169	0.03572
		0.05985	3.18009	0.0357
		0.06002	3.15829	0.03506
		0.06019	3.23988	0.03552
		0.06036	3.17088	0.03534
		0.06053	3.18548	0.03493
		0.0607	3.10961	0.03493
		0.06087	3.02943	0.0342
		0.06104	2.94192	0.03371
		0.06121	2.97939	0.0337
		0.06138	2.93648	0.03352
		0.06155	2.8431	0.03314
		0.06172	2.87113	0.03305
		0.06189	2.85131	0.03302
		0.06206	2.80796	0.03264
		0.06223	2.69884	0.03181
		0.0624	2.78472	0.03258
		0.06257	2.63069	0.03118
		0.06274	2.73936	0.03228
		0.06291	2.58457	0.03099
		0.06308	2.55336	0.03109
		0.06325	2.60055	0.03084
		0.06342	2.55771	0.03077
		0.06359	2.5522	0.0309
		0.06376	2.46816	0.03012
		0.06393	2.46179	0.03024
		0.0641	2.48124	0.03014
		0.06427	2.40957	0.02958
		0.06444	2.42077	0.02988
		0.06461	2.30072	0.02875
		0.06478	2.4119	0.02973
		0.06495	2.30739	0.02894
		0.06512	2.3299	0.02905
		0.06529	2.30228	0.02888
		0.06546	2.25243	0.02821
		0.06562	2.22061	0.0284
		0.06579	2.21022	0.02793
		0.06596	2.15837	0.02792
		0.06613	2.16879	0.02776
		0.0663	2.15881	0.02762
		0.06647	2.1198	0.02752
		0.06664	2.05707	0.02677
		0.06681	2.11009	0.02737
		0.06698	2.03146	0.02679
		0.06715	2.02441	0.02668
		0.06732	2.04745	0.02678
		0.06749	2.02039	0.02632
		0.06766	1.98949	0.02635
		0.06783	1.95532	0.026
		0.068	1.91966	0.02581
		0.06817	1.95191	0.02604
		0.06834	1.885	0.02542
		0.06851	1.89978	0.02564
		0.06868	1.86809	0.02515
		0.06885	1.83576	0.02521
		0.06902	1.82306	0.02481
		0.06919	1.78853	0.02476
		0.06936	1.79847	0.02481
		0.06953	1.73236	0.02399
		0.0697	1.75917	0.02443
		0.06987	1.72018	0.02401
		0.07004	1.68322	0.02386
		0.07021	1.70019	0.02393
		0.07038	1.65819	0.02355
		0.07055	1.62981	0.02334
		0.07072	1.63899	0.02323
		0.07089	1.61077	0.02317
		0.07106	1.58041	0.02288
		0.07123	1.60341	0.02303
		0.0714	1.60373	0.02315
		0.07157	1.50465	0.02202
		0.07174	1.53856	0.0226
		0.07191	1.53712	0.02233
		0.07208	1.54242	0.02256
		0.07225	1.43957	0.02164
		0.07242	1.49028	0.022
		0.07259	1.4858	0.02193
		0.07276	1.45393	0.02156
		0.07293	1.43219	0.02158
		0.0731	1.42175	0.02142
		0.07327	1.38834	0.02113
		0.07344	1.39484	0.02132
		0.0736	1.39496	0.02089
		0.07377	1.38475	0.02109
		0.07394	1.36069	0.02075
		0.07411	1.41216	0.02123
		0.07428	1.37381	0.02097
		0.07445	1.31582	0.02025
		0.07462	1.32617	0.02053
		0.07479	1.29485	0.02002
		0.07496	1.28543	0.02021
		0.07513	1.26234	0.01988
		0.0753	1.27275	0.01995
		0.07547	1.27665	0.02009
		0.07564	1.27903	0.01989
		0.07581	1.25633	0.01983
		0.07598	1.23167	0.01971
		0.07615	1.21246	0.01968
		0.07632	1.2236	0.02003
		0.07649	1.20059	0.01959
		0.07666	1.19216	0.01978
		0.07683	1.22979	0.01986
		0.077	1.2352	0.02003
		0.07717	1.21628	0.01998
		0.07734	1.19892	0.01968
		0.07751	1.12131	0.01936
		0.07768	1.05697	0.01864
		0.07785	1.06402	0.01896
		0.07802	1.01412	0.01853
		0.07819	0.9949	0.01855
		0.07836	0.98148	0.01846
		0.07853	0.94509	0.01802
		0.0787	0.93063	0.01805
		0.07887	0.9354	0.01803
		0.07904	0.93	0.01813
		0.07921	0.88941	0.01777
		0.07938	0.90065	0.01776
		0.07955	0.89525	0.01803
		0.07972	0.86462	0.01744
		0.07989	0.88215	0.01785
		0.08006	0.86324	0.01758
		0.08023	0.83636	0.01742
		0.0804	0.83162	0.0175
		0.08057	0.83473	0.01731
		0.08074	0.81575	0.0174
		0.08091	0.84198	0.0174
		0.08108	0.84268	0.01761
		0.08125	0.82034	0.01748
		0.08142	0.76275	0.01672
		0.08159	0.77067	0.01694
		0.08175	0.79372	0.01712
		0.08192	0.74671	0.01663
		0.08209	0.76881	0.01699
		0.08226	0.76876	0.01691
		0.08243	0.75949	0.01702
		0.0826	0.74245	0.01653
		0.08277	0.71978	0.01655
		0.08294	0.73311	0.01656
		0.08311	0.74744	0.01682
		0.08328	0.69403	0.01634
		0.08345	0.71559	0.01638
		0.08362	0.71103	0.01655
		0.08379	0.72481	0.01654
		0.08396	0.72517	0.0167
		0.08413	0.7034	0.01641
		0.0843	0.70925	0.01647
		0.08447	0.70073	0.0165
		0.08464	0.68481	0.01617
		0.08481	0.6952	0.01638
		0.08498	0.66426	0.016
		0.08515	0.68289	0.01622
		0.08532	0.7122	0.01679
		0.08549	0.63573	0.01554
		0.08566	0.65645	0.0161
		0.08583	0.63456	0.01564
		0.086	0.67919	0.01632
		0.08617	0.64412	0.01585
		0.08634	0.64687	0.01588
		0.08651	0.63073	0.0158
		0.08668	0.63204	0.01568
		0.08685	0.63559	0.01587
		0.08702	0.61765	0.01559
		0.08719	0.63448	0.0158
		0.08736	0.64031	0.01598
		0.08753	0.62048	0.01557
		0.0877	0.60866	0.01559
		0.08787	0.60083	0.01538
		0.08804	0.60716	0.01556
		0.08821	0.59289	0.01539
		0.08838	0.57395	0.01503
		0.08855	0.60373	0.01565
		0.08872	0.59415	0.01525
		0.08889	0.58252	0.01536
		0.08906	0.55105	0.0148
		0.08923	0.58464	0.01531
		0.0894	0.60305	0.01566
		0.08957	0.56869	0.015
		0.08974	0.57682	0.01528
		0.0899	0.53771	0.01465
		0.09007	0.52766	0.01467
		0.09024	0.54136	0.01485
		0.09041	0.53548	0.01456
		0.09058	0.53106	0.01475
		0.09075	0.53808	0.01469
		0.09092	0.53734	0.01479
		0.09109	0.54902	0.01494
		0.09126	0.50642	0.01422
		0.09143	0.51476	0.0146
		0.0916	0.52337	0.01448
		0.09177	0.52614	0.01471
		0.09194	0.52318	0.01455
		0.09211	0.51348	0.01452
		0.09228	0.50899	0.01451
		0.09245	0.50427	0.01425
		0.09262	0.47674	0.014
		0.09279	0.49327	0.01413
		0.09296	0.51376	0.01455
		0.09313	0.48897	0.01419
		0.0933	0.5018	0.01428
		0.09347	0.47525	0.01406
		0.09364	0.49008	0.0141
		0.09381	0.48391	0.01421
		0.09398	0.49117	0.01418
		0.09415	0.47677	0.01404
		0.09432	0.49777	0.01446
		0.09449	0.4749	0.0138
		0.09466	0.47825	0.0142
		0.09483	0.47558	0.0139
		0.095	0.44056	0.01359
		0.09517	0.45099	0.0137
		0.09534	0.4725	0.01394
		0.09551	0.43963	0.01356
		0.09568	0.46359	0.01379
		0.09585	0.42774	0.0134
		0.09602	0.43832	0.01347
		0.09619	0.44748	0.01365
		0.09636	0.43459	0.01359
		0.09653	0.43664	0.01337
		0.0967	0.46791	0.01403
		0.09687	0.44449	0.01357
		0.09704	0.45827	0.01385
		0.09721	0.41713	0.01334
		0.09738	0.42104	0.01314
		0.09755	0.45034	0.01383
		0.09772	0.40722	0.01295
		0.09789	0.42394	0.0134
		0.09805	0.42188	0.01326
		0.09822	0.40273	0.01304
		0.09839	0.41523	0.01331
		0.09856	0.38583	0.0126
		0.09873	0.39666	0.01298
		0.0989	0.40511	0.01302
		0.09907	0.40026	0.01307
		0.09924	0.38782	0.01313
		0.09941	0.40319	0.01328
		0.09958	0.40735	0.0136
		0.09975	0.4096	0.01353
		0.09992	0.41389	0.01386
		0.10009	0.40269	0.01372
		0.10026	0.40602	0.01385
		0.10043	0.42117	0.01429
		0.1006	0.41993	0.01404
		0.10077	0.45931	0.01496
		0.10094	0.42207	0.01421
		0.10111	0.38453	0.01372
		0.10128	0.42978	0.01466
		0.10145	0.40182	0.01392
		0.10162	0.4251	0.01449
		0.10179	0.39764	0.01394
		0.10196	0.40816	0.01425
		0.10213	0.41477	0.01443
		0.1023	0.38762	0.01387
		0.10247	0.40748	0.01454
		0.10264	0.39443	0.01392
		0.10281	0.37875	0.01394
		0.10298	0.3979	0.01421
		0.10315	0.37827	0.01399
		0.10332	0.39088	0.0144
		0.10349	0.36134	0.01353
		0.10366	0.3788	0.01419
		0.10383	0.38967	0.01415
		0.104	0.3889	0.01433
		0.10417	0.39669	0.01453
		0.10434	0.36147	0.01383
		0.10451	0.3781	0.01436
		0.10468	0.36399	0.01378
		0.10485	0.38976	0.01462
		0.10502	0.356	0.01387
		0.10519	0.35814	0.01394
		0.10536	0.38177	0.01463
		0.10553	0.36417	0.01396
		0.1057	0.36692	0.01434
		0.10587	0.381	0.01443
		0.10604	0.3994	0.01498
		0.1062	0.35819	0.01417
		0.10637	0.35081	0.01398
		0.10654	0.35185	0.01424
		0.10671	0.37155	0.01436
		0.10688	0.36516	0.01446
		0.10705	0.35788	0.01426
		0.10722	0.37195	0.01465
		0.10739	0.36191	0.01452
		0.10756	0.34435	0.01399
		0.10773	0.36266	0.01463
		0.1079	0.39588	0.01517
		0.10807	0.35077	0.01431
		0.10824	0.33491	0.01417
		0.10841	0.35578	0.01436
		0.10858	0.34798	0.01449
		0.10875	0.37135	0.01477
		0.10892	0.33239	0.01417
		0.10909	0.36115	0.01465
		0.10926	0.36426	0.01474
		0.10943	0.36115	0.01484
		0.1096	0.3345	0.01415
		0.10977	0.34021	0.01436
		0.10994	0.30964	0.01404
		0.11011	0.27848	0.0134
		0.11028	0.29802	0.01421
		0.11045	0.2529	0.01301
		0.11062	0.25968	0.0134
		0.11079	0.24594	0.0131
		0.11096	0.25381	0.01338
		0.11113	0.24335	0.01328
		0.1113	0.22914	0.01289
		0.11147	0.20022	0.01226
		0.11164	0.20918	0.01253
		0.11181	0.20039	0.01237
		0.11198	0.19916	0.01228
		0.11215	0.19947	0.01248
		0.11232	0.1875	0.01221
		0.11249	0.18613	0.01219
		0.11266	0.19273	0.01244
		0.11283	0.17753	0.01201
		0.113	0.17843	0.01218
		0.11317	0.16367	0.01174
		0.11334	0.21159	0.01329
		0.11351	0.17884	0.01241
		0.11368	0.17575	0.01233
		0.11385	0.16705	0.01215
		0.11402	0.16985	0.01218
		0.11419	0.18023	0.0127
		0.11435	0.16357	0.01223
		0.11452	0.17212	0.01254
		0.11469	0.1603	0.01218
		0.11486	0.15207	0.01186
		0.11503	0.16717	0.0126
		0.1152	0.16089	0.01251
		0.11537	0.14222	0.01171
		0.11554	0.147	0.01193
		0.11571	0.156	0.01238
		0.11588	0.1408	0.01193
		0.11605	0.14937	0.01236
		0.11622	0.14682	0.01214
		0.11639	0.15382	0.01268
		0.11656	0.13497	0.0118
		0.11673	0.15858	0.01307
		0.1169	0.16039	0.01299
		0.11707	0.15895	0.0131
		0.11724	0.16084	0.01338
		0.11741	0.13944	0.01241
		0.11758	0.13569	0.01234
		0.11775	0.15272	0.01308
		0.11792	0.12955	0.0122
		0.11809	0.16769	0.01399
		0.11826	0.12774	0.01228
		0.11843	0.14832	0.01327
		0.1186	0.15422	0.01349
		0.11877	0.12929	0.01262
		0.11894	0.14192	0.01328
		0.11911	0.13184	0.0127
		0.11928	0.12381	0.01261
		0.11945	0.12736	0.01266
		0.11962	0.1349	0.0133
		0.11979	0.1122	0.01201
		0.11996	0.11812	0.01248
		0.12013	0.10869	0.01213
		0.1203	0.11791	0.01269
		0.12047	0.13508	0.01364
		0.12064	0.12631	0.01325
		0.12081	0.10425	0.01218
		0.12098	0.10921	0.01264
		0.12115	0.12783	0.0137
		0.12132	0.09167	0.01172
		0.12149	0.11429	0.0132
		0.12166	0.10437	0.01267
		0.12183	0.12738	0.014
		0.122	0.08945	0.01187
		0.12217	0.13448	0.01468
		0.12234	0.13245	0.01474
		0.1225	0.11467	0.01383
		0.12267	0.11036	0.0134
		0.12284	0.09083	0.0125
		0.12301	0.12939	0.01485
		0.12318	0.10767	0.0138
		0.12335	0.08805	0.0126
		0.12352	0.09005	0.01261
		0.12369	0.08935	0.01292
		0.12386	0.09944	0.01339
		0.12403	0.10342	0.01406
		0.1242	0.11841	0.01508
		0.12437	0.10369	0.01416
		0.12454	0.08417	0.01314
		0.12471	0.12982	0.01588
		0.12488	0.1025	0.01462
		0.12505	0.11742	0.0155
		0.12522	0.103	0.0147
		0.12539	0.10018	0.01491
		0.12556	0.08594	0.01339
		0.12573	0.109	0.01555
		0.1259	0.10448	0.01513
		0.12607	0.11616	0.01612
		0.12624	0.173	0.01995
		0.12641	0.0826	0.01368
		0.12658	0.09078	0.01469
		0.12675	0.1111	0.01612
		0.12692	0.10228	0.01572
		0.12709	0.0843	0.01433
		0.12726	0.07597	0.01378
		0.12743	0.08814	0.01524
		0.1276	0.0997	0.01592
		0.12777	0.09404	0.01581
		0.12794	0.08796	0.01529
		0.12811	0.09053	0.01583
		0.12828	0.11462	0.01796
		0.12845	0.12041	0.01847
		0.12862	0.1076	0.01769
		0.12879	0.10461	0.01718
		0.12896	0.12528	0.01962
		0.12913	0.08576	0.01579
		0.1293	0.10472	0.01803
		0.12947	0.10606	0.01824
		0.12964	0.08445	0.01597
		0.12981	0.09039	0.01728
		0.12998	0.11522	0.01901
		0.13015	0.10141	0.01859
		0.13032	0.11044	0.01932
		0.13049	0.08927	0.01717
		0.13065	0.06665	0.0157
		0.13082	0.05418	0.01351
		0.13099	0.12882	0.02191
		0.13116	0.09626	0.01882
		0.13133	0.07274	0.01629
		0.1315	0.09353	0.0198
		0.13167	0.08685	0.0178
		0.13184	0.09145	0.01954
		0.13201	0.07611	0.01737
		0.13218	0.11792	0.02229
		0.13235	0.06453	0.01708
		0.13252	0.0699	0.017
		0.13269	0.07705	0.01906
		0.13286	0.06043	0.01615
		0.13303	0.11545	0.02339
		0.1332	0.0666	0.01777
		0.13337	0.06023	0.01667
		0.13354	0.12327	0.02515
		0.13371	0.10021	0.02145
		0.13388	0.08231	0.02049
		0.13405	0.07988	0.01979
		0.13422	0.09754	0.02224
		0.13439	0.11652	0.0252
		0.13456	0.09176	0.02121
		0.13473	0.09614	0.02304
		0.1349	0.06376	0.01809
		0.13507	0.05542	0.01749
		0.13524	0.07366	0.02017
		0.13541	0.05704	0.01769
		0.13558	0.08851	0.02332
		0.13575	0.06448	0.01846
		0.13592	0.04573	0.0167
		0.13609	0.08371	0.02206
		0.13626	0.03934	0.01544
		0.13643	0.09432	0.02526
		0.1366	0.07896	0.02095
		0.13677	0.10877	0.02723
		0.13694	0.03915	0.01535
		0.13711	0.08853	0.02437
		0.13728	0.04078	0.01636
		0.13745	0.07701	0.02291
		0.13762	0.06209	0.02125
		0.13779	0.08427	0.02334
		0.13796	0.08514	0.0252
		0.13813	0.07959	0.02338
		0.1383	0.07902	0.02459
		0.13847	0.06029	0.02217
		0.13864	0.05038	0.01875
		0.1388	0.03799	0.01768
		0.13897	0.06936	0.02304
		0.13914	0.0553	0.02154
		0.13931	0.07878	0.02558
		0.13948	0.05882	0.022
		0.13965	0.03375	0.01761
		0.13982	0.03946	0.01828
		0.13999	0.04724	0.02072
		0.14016	0.04832	0.02107
		0.14033	0.07305	0.02646
		0.1405	0.04782	0.02202
		0.14067	0.07014	0.02579
		0.14084	0.05499	0.02362
		0.14101	0.04865	0.02248
		0.14118	0.06977	0.02741
		0.14135	0.09011	0.03238
		0.14152	0.06126	0.02569
		0.14169	0.05509	0.02531
		0.14186	0.07891	0.0305
		0.14203	0.04663	0.02411
		0.1422	0.06493	0.02975
		0.14237	0.07105	0.02955
		0.14254	0.02452	0.01828
		0.14271	0.02512	0.0188
		0.14288	0.01099	0.01243
		0.14305	0.09037	0.03752
		0.14322	0.05767	0.02971
		0.14339	0.07714	0.03531
		0.14356	0.133	0.0477
		0.14373	0.09954	0.04127
		0.1439	0.05175	0.031
		0.14407	0.01521	0.01681
		0.14424	-0.00302	0.00782
		0.14441	0.04041	0.02969
		0.14458	0.08204	0.04178
		0.14475	0.13396	0.05546
		0.14492	0.04741	0.03488
		0.14509	0.02248	0.02402
		0.14526	0.11275	0.05727
		0.14543	0.05513	0.04004
		0.1456	0.06159	0.04462
		0.14577	0.16817	0.07661
		0.14594	-0.00302	0.01047
		0.14611	0.03728	0.03936
		0.14628	0.09784	0.07087
		0.14645	0.23564	0.10688
		0.14662	-0.00302	0.01325
		0.14679	-0.00302	0.01481
		0.14695	0.14077	0.10117
		0.14712	0.10507	0.10706
		0.14729	-0.00302	0.01939
		0.14746	0.16578	0.1701
		0.14763	-0.00302	0.03627
		0.1478	-0.00302	0.0513
