# Supplementary material for: Anisotropic core–shell ceramic nanofibrous membrane with improved optical reflectivity and thermal insulation for high-energy laser protection
Source: Nat Commun. 2026 Jul 23;17:7112. doi: 10.1038/s41467-026-73159-0 (PMC13396369; doi:10.1038/s41467-026-73159-0)
Supplement: Supplementary file 8 — Source data [file 41467_2026_73159_MOESM8_ESM.zip › Source Data/Figure2m.xlsx]

## Sheet: Sheet1
Figure 2m
		q [Å-1]	Intensity	q [Å-1]	Intensity
		0.07895	0.32155	0.07386	0.05104
		0.08405	0.22659	0.07895	0.04577
		0.08914	0.16217	0.08405	0.0348
		0.09423	0.12748	0.08914	0.02644
		0.09933	0.09873	0.09423	0.02063
		0.10442	0.07922	0.09933	0.01636
		0.10952	0.06409	0.10442	0.0129
		0.11461	0.05123	0.10952	0.0106
		0.1197	0.0431	0.11461	0.00885
		0.1248	0.0359	0.1197	0.00741
		0.12989	0.03045	0.1248	0.00625
		0.13498	0.02617	0.12989	0.00533
		0.14008	0.02227	0.13498	0.00467
		0.14517	0.01972	0.14008	0.00405
		0.15027	0.01705	0.14517	0.00355
		0.15536	0.01497	0.15027	0.00316
		0.16045	0.01349	0.15536	0.00284
		0.16555	0.01199	0.16045	0.0025
		0.17064	0.01072	0.16555	0.00229
		0.17573	0.00966	0.17064	0.00206
		0.18083	0.00867	0.17573	0.0019
		0.18592	0.00792	0.18083	0.00174
		0.19102	0.00725	0.18592	0.00161
		0.19611	0.00676	0.19102	0.00151
		0.2012	0.00619	0.19611	0.0014
		0.2063	0.0057	0.2012	0.00131
		0.21139	0.00533	0.2063	0.00123
		0.21648	0.00506	0.21139	0.00115
		0.22158	0.00464	0.21648	0.00109
		0.22667	0.00445	0.22158	0.00106
		0.23177	0.00414	0.22667	0.000997971
		0.23686	0.00387	0.23177	0.000956894
		0.24195	0.00376	0.23686	0.000910326
		0.24705	0.00355	0.24195	0.000886185
		0.25214	0.00344	0.24705	0.000851267
		0.25723	0.00326	0.25214	0.000829919
		0.26233	0.00316	0.25723	0.000796394
		0.26742	0.00302	0.26233	0.000781107
		0.27252	0.00295	0.26742	0.000768176
		0.27761	0.00285	0.27252	0.000763601
		0.2827	0.00277	0.27761	0.000724047
		0.2878	0.00271	0.2827	0.000719365
		0.29289	0.00259	0.2878	0.000708884
		0.29798	0.00255	0.29289	0.00068919
		0.30308	0.00248	0.29798	0.000673278
		0.30817	0.00247	0.30308	0.000673345
		0.31327	0.00239	0.30817	0.000661927
		0.31836	0.00235	0.31327	0.000654774
		0.32345	0.00235	0.31836	0.000640873
		0.32855	0.00227	0.32345	0.00064943
		0.33364	0.00231	0.32855	0.000639907
		0.33873	0.00225	0.33364	0.000644434
		0.34383	0.00228	0.33873	0.000636177
		0.34892	0.00226	0.34383	0.000626298
		0.35401	0.00222	0.34892	0.000629616
		0.35911	0.00219	0.35401	0.000621954
		0.3642	0.0022	0.35911	0.000629631
		0.3693	0.00219	0.3642	0.000629546
		0.37439	0.00218	0.3693	0.000628302
		0.37948	0.00218	0.37439	0.00063801
		0.38458	0.00216	0.37948	0.00062831
		0.38967	0.00217	0.38458	0.000631414
		0.39476	0.00217	0.38967	0.00063288
		0.39986	0.00222	0.39476	0.000636466
		0.40495	0.00219	0.39986	0.000627098
		0.41005	0.00221	0.40495	0.00063822
		0.41514	0.00218	0.41005	0.000633845
		0.42023	0.00218	0.41514	0.000636745
		0.42533	0.00223	0.42023	0.000649504
		0.43042	0.00222	0.42533	0.00065449
		0.43551	0.00225	0.43042	0.00065842
		0.44061	0.00229	0.43551	0.000659063
		0.4457	0.00227	0.44061	0.000657001
		0.4508	0.00228	0.4457	0.000666609
		0.45589	0.00231	0.4508	0.000672102
		0.46098	0.00231	0.45589	0.000676323
		0.46608	0.00233	0.46098	0.000690109
		0.47117	0.00236	0.46608	0.000686514
		0.47626	0.00238	0.47117	0.000702344
		0.48136	0.0024	0.47626	0.000705989
		0.48645	0.00242	0.48136	0.000711125
		0.49155	0.00247	0.48645	0.000720614
		0.49664	0.00248	0.49155	0.000718328
		0.50173	0.00249	0.49664	0.000726543
		0.50683	0.00252	0.50173	0.000738747
		0.51192	0.00255	0.50683	0.000755494
		0.51701	0.00257	0.51192	0.000756456
		0.52211	0.00261	0.51701	0.000758954
		0.5272	0.00262	0.52211	0.000773429
		0.5323	0.00264	0.5272	0.000776854
		0.53739	0.00268	0.5323	0.000777693
		0.54248	0.00274	0.53739	0.00078794
		0.54758	0.00274	0.54248	0.000802701
		0.55267	0.00279	0.54758	0.000809638
		0.55776	0.00281	0.55267	0.000815741
		0.56286	0.00285	0.55776	0.000833566
		0.56795	0.00288	0.56286	0.000844157
		0.57305	0.00292	0.56795	0.000850414
		0.57814	0.00293	0.57305	0.00085926
		0.58323	0.00295	0.57814	0.00085993
		0.58833	0.003	0.58323	0.000880887
		0.59342	0.00301	0.58833	0.00088721
		0.59851	0.00305	0.59342	0.000900645
		0.60361	0.00308	0.59851	0.000909339
		0.6087	0.0031	0.60361	0.000919171
		0.6138	0.00316	0.6087	0.000932634
		0.61889	0.00319	0.6138	0.000948116
		0.62398	0.00321	0.61889	0.000951628
		0.62908	0.00326	0.62398	0.000962578
		0.63417	0.00328	0.62908	0.000977327
		0.63926	0.0033	0.63417	0.00098404
		0.64436	0.00335	0.63926	0.000999525
		0.64945	0.00336	0.64436	0.00101
		0.65455	0.00342	0.64945	0.00102
		0.65964	0.00343	0.65455	0.00103
		0.66473	0.00346	0.65964	0.00105
		0.66983	0.00349	0.66473	0.00105
		0.67492	0.00353	0.66983	0.00105
		0.68001	0.00354	0.67492	0.00107
		0.68511	0.00356	0.68001	0.00108
		0.6902	0.00359	0.68511	0.00108
		0.6953	0.00361	0.6902	0.00109
		0.70039	0.00366	0.6953	0.00111
		0.70548	0.00371	0.70039	0.00112
		0.71058	0.0037	0.70548	0.00112
		0.71567	0.00373	0.71058	0.00114
		0.72076	0.00376	0.71567	0.00114
		0.72586	0.00379	0.72076	0.00116
		0.73095	0.00382	0.72586	0.00116
		0.73605	0.00383	0.73095	0.00117
		0.74114	0.00387	0.73605	0.00118
		0.74623	0.00387	0.74114	0.00118
		0.75133	0.00391	0.74623	0.0012
		0.75642	0.00394	0.75133	0.00121
		0.76151	0.00397	0.75642	0.00121
		0.76661	0.00398	0.76151	0.00123
		0.7717	0.00402	0.76661	0.00124
		0.77679	0.00402	0.7717	0.00123
		0.78189	0.00405	0.77679	0.00124
		0.78698	0.00406	0.78189	0.00125
		0.79208	0.0041	0.78698	0.00125
		0.79717	0.00414	0.79208	0.00127
		0.80226	0.00414	0.79717	0.00129
		0.80736	0.00416	0.80226	0.00128
		0.81245	0.00419	0.80736	0.00129
		0.81754	0.00422	0.81245	0.00129
		0.82264	0.00426	0.81754	0.0013
		0.82773	0.00428	0.82264	0.00132
		0.83283	0.00432	0.82773	0.00132
		0.83792	0.00436	0.83283	0.00132
		0.84301	0.00438	0.83792	0.00134
		0.84811	0.0044	0.84301	0.00135
		0.8532	0.00446	0.84811	0.00135
		0.85829	0.00448	0.8532	0.00136
		0.86339	0.00448	0.85829	0.00137
		0.86848	0.00454	0.86339	0.00138
		0.87358	0.00457	0.86848	0.00138
		0.87867	0.00461	0.87358	0.0014
		0.88376	0.00466	0.87867	0.0014
		0.88886	0.00468	0.88376	0.00141
		0.89395	0.00469	0.88886	0.00142
		0.89904	0.00476	0.89395	0.00143
		0.90414	0.0048	0.89904	0.00144
		0.90923	0.00485	0.90414	0.00145
		0.91433	0.00491	0.90923	0.00145
		0.91942	0.00493	0.91433	0.00147
		0.92451	0.00499	0.91942	0.00147
		0.92961	0.00501	0.92451	0.00149
		0.9347	0.00509	0.92961	0.00148
		0.93979	0.00515	0.9347	0.00151
		0.94489	0.00521	0.93979	0.00152
		0.94998	0.00524	0.94489	0.00153
		0.95508	0.00529	0.94998	0.00154
		0.96017	0.00537	0.95508	0.00156
		0.96526	0.00543	0.96017	0.00156
		0.97036	0.00548	0.96526	0.00158
		0.97545	0.00554	0.97036	0.00159
		0.98054	0.00562	0.97545	0.00161
		0.98564	0.00571	0.98054	0.00162
		0.99073	0.00573	0.98564	0.00164
		0.99583	0.00582	0.99073	0.00164
		1.00092	0.00587	0.99583	0.00167
		1.00601	0.00599	1.00092	0.00169
		1.01111	0.00606	1.00601	0.00169
		1.0162	0.00615	1.01111	0.00171
		1.02129	0.0062	1.0162	0.00174
		1.02639	0.0063	1.02129	0.00176
		1.03148	0.0064	1.02639	0.00176
		1.03658	0.00645	1.03148	0.00178
		1.04167	0.00657	1.03658	0.0018
		1.04676	0.00667	1.04167	0.00183
		1.05186	0.00679	1.04676	0.00185
		1.05695	0.00686	1.05186	0.00187
		1.06204	0.00696	1.05695	0.00189
		1.06714	0.00705	1.06204	0.00191
		1.07223	0.00719	1.06714	0.00194
		1.07733	0.00727	1.07223	0.00197
		1.08242	0.0074	1.07733	0.00198
		1.08751	0.00753	1.08242	0.00201
		1.09261	0.0076	1.08751	0.00203
		1.0977	0.00774	1.09261	0.00207
		1.10279	0.00786	1.0977	0.00209
		1.10789	0.00798	1.10279	0.00211
		1.11298	0.00809	1.10789	0.00213
		1.11808	0.00822	1.11298	0.00217
		1.12317	0.00837	1.11808	0.00219
		1.12826	0.00849	1.12317	0.00223
		1.13336	0.00864	1.12826	0.00226
		1.13845	0.00875	1.13336	0.00228
		1.14354	0.00892	1.13845	0.00232
		1.14864	0.00905	1.14354	0.00237
		1.15373	0.00917	1.14864	0.0024
		1.15882	0.00929	1.15373	0.00243
		1.16392	0.00945	1.15882	0.00247
		1.16901	0.00963	1.16392	0.0025
		1.17411	0.00974	1.16901	0.00254
		1.1792	0.00993	1.17411	0.00257
		1.18429	0.01005	1.1792	0.00261
		1.18939	0.01024	1.18429	0.00265
		1.19448	0.01038	1.18939	0.00269
		1.19957	0.01048	1.19448	0.00274
		1.20467	0.01067	1.19957	0.00277
		1.20976	0.01079	1.20467	0.00281
		1.21486	0.01097	1.20976	0.00286
		1.21995	0.01109	1.21486	0.00289
		1.22504	0.01128	1.21995	0.00293
		1.23014	0.0114	1.22504	0.00298
		1.23523	0.01157	1.23014	0.00303
		1.24032	0.01173	1.23523	0.00307
		1.24542	0.01183	1.24032	0.00312
		1.25051	0.01201	1.24542	0.00316
		1.25561	0.01218	1.25051	0.00321
		1.2607	0.01231	1.25561	0.00326
		1.26579	0.01246	1.2607	0.0033
		1.27089	0.01259	1.26579	0.00335
		1.27598	0.01277	1.27089	0.00339
		1.28107	0.01285	1.27598	0.00344
		1.28617	0.01298	1.28107	0.00351
		1.29126	0.01309	1.28617	0.00355
		1.29636	0.01323	1.29126	0.00359
		1.30145	0.01333	1.29636	0.00364
		1.30654	0.01345	1.30145	0.00369
		1.31164	0.0136	1.30654	0.00374
		1.31673	0.01371	1.31164	0.00378
		1.32182	0.01378	1.31673	0.00381
		1.32692	0.01386	1.32182	0.00387
		1.33201	0.01402	1.32692	0.00393
		1.33711	0.01406	1.33201	0.00398
		1.3422	0.01412	1.33711	0.00403
		1.34729	0.0142	1.3422	0.00406
		1.35239	0.0143	1.34729	0.0041
		1.35748	0.01439	1.35239	0.00416
		1.36257	0.01439	1.35748	0.0042
		1.36767	0.01444	1.36257	0.00424
		1.37276	0.01454	1.36767	0.00427
		1.37786	0.01452	1.37276	0.00431
		1.38295	0.01453	1.37786	0.00435
		1.38804	0.0146	1.38295	0.00438
		1.39314	0.01468	1.38804	0.00443
		1.39823	0.01463	1.39314	0.00445
		1.40332	0.01464	1.39823	0.00449
		1.40842	0.01465	1.40332	0.00452
		1.41351	0.01461	1.40842	0.00455
		1.41861	0.01457	1.41351	0.00456
		1.4237	0.01462	1.41861	0.00459
		1.42879	0.01459	1.4237	0.00461
		1.43389	0.0146	1.42879	0.00465
		1.43898	0.01454	1.43389	0.00466
		1.44407	0.01447	1.43898	0.00467
		1.44917	0.01442	1.44407	0.00468
		1.45426	0.01441	1.44917	0.0047
		1.45936	0.01435	1.45426	0.0047
		1.46445	0.01429	1.45936	0.00472
		1.46954	0.01417	1.46445	0.00472
		1.47464	0.0141	1.46954	0.00473
		1.47973	0.01406	1.47464	0.00473
		1.48482	0.01398	1.47973	0.00472
		1.48992	0.01395	1.48482	0.00471
		1.49501	0.0138	1.48992	0.00472
		1.50011	0.01372	1.49501	0.0047
		1.5052	0.01362	1.50011	0.00469
		1.51029	0.0135	1.5052	0.00467
		1.51539	0.01343	1.51029	0.00466
		1.52048	0.01333	1.51539	0.00466
		1.52557	0.01322	1.52048	0.00464
		1.53067	0.0131	1.52557	0.00461
		1.53576	0.01302	1.53067	0.0046
		1.54085	0.01293	1.53576	0.00458
		1.54595	0.01277	1.54085	0.00454
		1.55104	0.01268	1.54595	0.00451
		1.55614	0.01251	1.55104	0.00448
		1.56123	0.0124	1.55614	0.00446
		1.56632	0.01227	1.56123	0.00443
		1.57142	0.01215	1.56632	0.0044
		1.57651	0.01203	1.57142	0.00436
		1.5816	0.01192	1.57651	0.00432
		1.5867	0.01178	1.5816	0.00428
		1.59179	0.01165	1.5867	0.00425
		1.59689	0.01156	1.59179	0.00421
		1.60198	0.01143	1.59689	0.00418
		1.60707	0.0113	1.60198	0.00413
		1.61217	0.0112	1.60707	0.00411
		1.61726	0.01107	1.61217	0.00405
		1.62235	0.01093	1.61726	0.00402
		1.62745	0.01085	1.62235	0.00398
		1.63254	0.0107	1.62745	0.00394
		1.63764	0.01057	1.63254	0.00389
		1.64273	0.01044	1.63764	0.00384
		1.64782	0.01033	1.64273	0.00382
		1.65292	0.01025	1.64782	0.00376
		1.65801	0.01013	1.65292	0.00372
		1.6631	0.00999	1.65801	0.00369
		1.6682	0.00989	1.6631	0.00365
		1.67329	0.00979	1.6682	0.00359
		1.67839	0.00969	1.67329	0.00355
		1.68348	0.00955	1.67839	0.00351
		1.68857	0.00943	1.68348	0.00347
		1.69367	0.00934	1.68857	0.00342
		1.69876	0.00923	1.69367	0.00339
		1.70385	0.00917	1.69876	0.00334
		1.70895	0.00905	1.70385	0.00331
		1.71404	0.00892	1.70895	0.00327
		1.71914	0.00884	1.71404	0.00322
		1.72423	0.00875	1.71914	0.00319
		1.72932	0.00862	1.72423	0.00315
		1.73442	0.00852	1.72932	0.00311
		1.73951	0.00848	1.73442	0.00307
		1.7446	0.00835	1.73951	0.00303
		1.7497	0.00829	1.7446	0.003
		1.75479	0.00819	1.7497	0.00296
		1.75989	0.00813	1.75479	0.00292
		1.76498	0.00804	1.75989	0.00289
		1.77007	0.00796	1.76498	0.00285
		1.77517	0.00785	1.77007	0.00282
		1.78026	0.00776	1.77517	0.00279
		1.78535	0.0077	1.78026	0.00275
		1.79045	0.00764	1.78535	0.00272
		1.79554	0.00753	1.79045	0.00269
		1.80064	0.00747	1.79554	0.00265
		1.80573	0.0074	1.80064	0.00263
		1.81082	0.00733	1.80573	0.00259
		1.81592	0.00726	1.81082	0.00256
		1.82101	0.0072	1.81592	0.00253
		1.8261	0.00711	1.82101	0.00251
		1.8312	0.00705	1.8261	0.00248
		1.83629	0.00699	1.8312	0.00245
		1.84139	0.00693	1.83629	0.00243
		1.84648	0.00686	1.84139	0.0024
		1.85157	0.00681	1.84648	0.00237
		1.85667	0.00673	1.85157	0.00236
		1.86176	0.0067	1.85667	0.00233
		1.86685	0.00662	1.86176	0.00229
		1.87195	0.00657	1.86685	0.00227
		1.87704	0.00653	1.87195	0.00225
		1.88214	0.00647	1.87704	0.00222
		1.88723	0.0064	1.88214	0.0022
		1.89232	0.00635	1.88723	0.00218
		1.89742	0.0063	1.89232	0.00216
		1.90251	0.00626	1.89742	0.00213
		1.9076	0.00621	1.90251	0.00211
		1.9127	0.00617	1.9076	0.00209
		1.91779	0.00612	1.9127	0.00207
		1.92288	0.00607	1.91779	0.00206
		1.92798	0.00602	1.92288	0.00204
		1.93307	0.00598	1.92798	0.00201
		1.93817	0.00592	1.93307	0.00199
		1.94326	0.00589	1.93817	0.00197
		1.94835	0.00584	1.94326	0.00196
		1.95345	0.0058	1.94835	0.00194
		1.95854	0.00576	1.95345	0.00192
		1.96363	0.00572	1.95854	0.0019
		1.96873	0.00568	1.96363	0.00189
		1.97382	0.00563	1.96873	0.00187
		1.97892	0.0056	1.97382	0.00185
		1.98401	0.00559	1.97892	0.00183
		1.9891	0.00553	1.98401	0.00182
		1.9942	0.0055	1.9891	0.00181
		1.99929	0.00546	1.9942	0.00179
		2.00438	0.00543	1.99929	0.00178
		2.00948	0.0054	2.00438	0.00177
		2.01457	0.00535	2.00948	0.00174
		2.01967	0.00532	2.01457	0.00173
		2.02476	0.00531	2.01967	0.00172
		2.02985	0.00526	2.02476	0.00171
		2.03495	0.00524	2.02985	0.00169
		2.04004	0.00523	2.03495	0.00169
		2.04513	0.00516	2.04004	0.00167
		2.05023	0.00514	2.04513	0.00166
		2.05532	0.00509	2.05023	0.00164
		2.06042	0.00502	2.05532	0.00163
		2.06551	0.00495	2.06042	0.00162
		2.0706	0.00491	2.06551	0.00161
		2.0757	0.0049	2.0706	0.0016
		2.08079	0.00487	2.0757	0.00159
		2.08588	0.00483	2.08079	0.00158
		2.09098	0.00483	2.08588	0.00157
		2.09607	0.0048	2.09098	0.00155
		2.10117	0.00479	2.09607	0.00155
		2.10626	0.00475	2.10117	0.00154
		2.11135	0.00474	2.10626	0.00153
		2.11645	0.00471	2.11135	0.00152
		2.12154	0.00469	2.11645	0.0015
		2.12663	0.00465	2.12154	0.0015
		2.13173	0.00465	2.12663	0.00148
		2.13682	0.00462	2.13173	0.00148
		2.14192	0.0046	2.13682	0.00147
		2.14701	0.00457	2.14192	0.00146
		2.1521	0.00455	2.14701	0.00145
		2.1572	0.00451	2.1521	0.00144
		2.16229	0.0045	2.1572	0.00144
		2.16738	0.00448	2.16229	0.00143
		2.17248	0.00447	2.16738	0.00142
		2.17757	0.00444	2.17248	0.00141
		2.18267	0.00443	2.17757	0.0014
		2.18776	0.0044	2.18267	0.0014
		2.19285	0.0044	2.18776	0.00139
		2.19795	0.00435	2.19285	0.00138
		2.20304	0.00435	2.19795	0.00137
		2.20813	0.00432	2.20304	0.00137
		2.21323	0.0043	2.20813	0.00135
		2.21832	0.00428	2.21323	0.00135
		2.22342	0.00425	2.21832	0.00134
		2.22851	0.00424	2.22342	0.00133
		2.2336	0.00419	2.22851	0.00133
		2.2387	0.0042	2.2336	0.00132
		2.24379	0.00418	2.2387	0.00132
		2.24888	0.00415	2.24379	0.00132
		2.25398	0.00415	2.24888	0.00131
		2.25907	0.00414	2.25398	0.0013
		2.26417	0.00411	2.25907	0.00129
		2.26926	0.00408	2.26417	0.00128
		2.27435	0.00407	2.26926	0.00128
		2.27945	0.00404	2.27435	0.00127
		2.28454	0.00402	2.27945	0.00127
		2.28963	0.00402	2.28454	0.00126
		2.29473	0.00399	2.28963	0.00127
		2.29982	0.00397	2.29473	0.00125
		2.30491	0.00394	2.29982	0.00125
		2.31001	0.00394	2.30491	0.00123
		2.3151	0.00391	2.31001	0.00124
		2.3202	0.0039	2.3151	0.00123
		2.32529	0.00389	2.3202	0.00122
		2.33038	0.00387	2.32529	0.00121
		2.33548	0.00385	2.33038	0.00121
		2.34057	0.00384	2.33548	0.00121
		2.34566	0.00381	2.34057	0.0012
		2.35076	0.00378	2.34566	0.00119
		2.35585	0.00377	2.35076	0.00119
		2.36095	0.00377	2.35585	0.00118
		2.36604	0.00374	2.36095	0.00118
		2.37113	0.00371	2.36604	0.00117
		2.37623	0.00369	2.37113	0.00116
		2.38132	0.00366	2.37623	0.00115
		2.38641	0.00365	2.38132	0.00115
		2.39151	0.00363	2.38641	0.00115
		2.3966	0.00365	2.39151	0.00114
		2.4017	0.0036	2.3966	0.00114
		2.40679	0.00358	2.4017	0.00113
		2.41188	0.00356	2.40679	0.00112
		2.41698	0.00356	2.41188	0.00111
		2.42207	0.00352	2.41698	0.00112
		2.42716	0.00351	2.42207	0.00111
		2.43226	0.00349	2.42716	0.0011
		2.43735	0.00347	2.43226	0.00109
		2.44245	0.00346	2.43735	0.00109
		2.44754	0.00343	2.44245	0.00108
		2.45263	0.00341	2.44754	0.00108
		2.45773	0.0034	2.45263	0.00107
		2.46282	0.00338	2.45773	0.00106
		2.46791	0.00335	2.46282	0.00106
		2.47301	0.00333	2.46791	0.00106
		2.4781	0.0033	2.47301	0.00105
		2.4832	0.00328	2.4781	0.00104
		2.48829	0.00326	2.4832	0.00104
		2.49338	0.00324	2.48829	0.00103
		2.49848	0.00323	2.49338	0.00103
		2.50357	0.00321	2.49848	0.00102
		2.50866	0.00319	2.50357	0.00101
		2.51376	0.00318	2.50866	0.00101
		2.51885	0.00317	2.51376	0.00101
		2.52395	0.00316	2.51885	0.001
		2.52904	0.00312	2.52395	0.000994212
		2.53413	0.00308	2.52904	0.000992488
		2.53923	0.00306	2.53413	0.000986144
		2.54432	0.00305	2.53923	0.000983208
		2.54941	0.00302	2.54432	0.000971572
		2.55451	0.00297	2.54941	0.000974664
		2.5596	0.00298	2.55451	0.000967429
		2.5647	0.00293	2.5596	0.000958217
		2.56979	0.00293	2.5647	0.000957863
		2.57488	0.00291	2.56979	0.000950045
		2.57998	0.00289	2.57488	0.000943224
		2.58507	0.00287	2.57998	0.000937369
		2.59016	0.00285	2.58507	0.000924003
		2.59526	0.00285	2.59016	0.000926022
		2.60035	0.00281	2.59526	0.000920292
		2.60545	0.00281	2.60035	0.000917416
		2.61054	0.0028	2.60545	0.000904083
		2.61563	0.00276	2.61054	0.000899774
		2.62073	0.00278	2.61563	0.000896088
		2.62582	0.00274	2.62073	0.000890796
		2.63091	0.00274	2.62582	0.00088548
		2.63601	0.00271	2.63091	0.000877633
		2.6411	0.0027	2.63601	0.000869105
		2.6462	0.0027	2.6411	0.000867007
		2.65129	0.00266	2.6462	0.000864205
		2.65638	0.00267	2.65129	0.000855167
		2.66148	0.00266	2.65638	0.000850883
		2.66657	0.00265	2.66148	0.000845827
		2.67166	0.00263	2.66657	0.000839718
		2.67676	0.00261	2.67166	0.000835243
		2.68185	0.00261	2.67676	0.00082572
		2.68695	0.0026	2.68185	0.000826
		2.69204	0.00258	2.68695	0.000823968
		2.69713	0.00257	2.69204	0.000820859
		2.70223	0.00256	2.69713	0.000812369
		2.70732	0.00256	2.70223	0.000808934
		2.71241	0.00259	2.70732	0.000811367
		2.71751	0.00255	2.71241	0.000807492
		2.7226	0.0026	2.71751	0.000804539
		2.72769	0.00263	2.7226	0.000805368
		2.73279	0.00262	2.72769	0.000795012
		2.73788	0.00267	2.73279	0.000789358
		2.74298	0.00268	2.73788	0.000789467
		2.74807	0.00267	2.74298	0.000786831
		2.75316	0.00268	2.74807	0.000782652
		2.75826	0.00268	2.75316	0.000777146
		2.76335	0.0027	2.75826	0.000775246
		2.76844	0.0027	2.76335	0.000777086
		2.77354	0.00272	2.76844	0.000779946
		2.77863	0.00269	2.77354	0.000777748
		2.78373	0.00273	2.77863	0.000772703
		2.78882	0.00272	2.78373	0.000764966
		2.79391	0.00274	2.78882	0.000782008
		2.79901	0.00275	2.79391	0.000768066
		2.8041	0.00275	2.79901	0.000764924
		2.80919	0.00277	2.8041	0.00077317
		2.81429	0.00274	2.80919	0.000768166
		2.81938	0.00275	2.81429	0.000766794
		2.82448	0.00278	2.81938	0.000775834
		2.82957	0.00277	2.82448	0.000772682
		2.83466	0.00281	2.82957	0.000773123
		2.83976	0.0028	2.83466	0.000763715
		2.84485	0.0028	2.83976	0.000767147
		2.84994	0.00279	2.84485	0.000772545
		2.85504	0.00279	2.84994	0.000769058
		2.86013	0.00281	2.85504	0.000773521
		2.86523	0.00278	2.86013	0.000765864
		2.87032	0.00283	2.86523	0.000771504
		2.87541	0.00285	2.87032	0.000776115
		2.88051	0.00283	2.87541	0.000766801
		2.8856	0.00283	2.88051	0.000767716
		2.89069	0.00281	2.8856	0.000774154
		2.89579	0.00282	2.89069	0.000779219
		2.90088	0.00285	2.89579	0.000780531
		2.90598	0.00284	2.90088	0.000779834
		2.91107	0.00281	2.90598	0.00077083
		2.91616	0.0028	2.91107	0.000773334
		2.92126	0.00284	2.91616	0.00078824
		2.92635	0.00285	2.92126	0.000778633
		2.93144	0.00284	2.92635	0.000776314
		2.93654	0.00286	2.93144	0.000782633
		2.94163	0.00283	2.93654	0.000779021
		2.94673	0.00282	2.94163	0.000781302
		2.95182	0.00281	2.94673	0.000781106
		2.95691	0.00288	2.95182	0.000777751
		2.96201	0.00283	2.95691	0.000786226
		2.9671	0.00288	2.96201	0.000779381
		2.97219	0.00284	2.9671	0.000781975
		2.97729	0.00286	2.97219	0.000791845
		2.98238	0.00284	2.97729	0.000787948
		2.98748	0.00288	2.98238	0.00077856
		2.99257	0.0028	2.98748	0.000779689
		2.99766	0.00277	2.99257	0.000785894
		3.00276	0.00281	2.99766	0.000777418
		3.00785	0.00281	3.00276	0.00078166
		3.01294	0.00282	3.00785	0.000785785
		3.01804	0.00278	3.01294	0.000780308
		3.02313	0.00276	3.01804	0.00076143
		3.02823	0.00279	3.02313	0.000780495
		3.03332	0.0028	3.02823	0.000773745
		3.03841	0.00279	3.03332	0.000768695
		3.04351	0.00276	3.03841	0.000780412
		3.0486	0.00276	3.04351	0.000783914
		3.05369	0.00271	3.0486	0.000777487
		3.05879	0.00276	3.05369	0.000767039
		3.06388	0.00273	3.05879	0.000773853
		3.06898	0.00274	3.06388	0.000782416
		3.07407	0.00271	3.06898	0.000760956
		3.07916	0.00268	3.07407	0.000756942
		3.08426	0.00267	3.07916	0.000770979
		3.08935	0.00273	3.08426	0.000754134
		3.09444	0.00272	3.08935	0.00075405
		3.09954	0.00272	3.09444	0.000777376
		3.10463	0.0027	3.09954	0.000752379
		3.10972	0.00272	3.10463	0.000771678
		3.11482	0.00267	3.10972	0.000762569
		3.11991	0.00265	3.11482	0.000747317
		3.12501	0.00272	3.11991	0.000764902
		3.1301	0.00264	3.12501	0.000763055
		3.13519	0.00274	3.1301	0.000763373
		3.14029	0.00272	3.13519	0.000757585
		3.14538	0.00271	3.14029	0.000736891
		3.15047	0.00264	3.14538	0.000766057
		3.15557	0.00272	3.15047	0.000753304
		3.16066	0.00265	3.15557	0.000770742
		3.16576	0.00275	3.16066	0.000751124
		3.17085	0.00261	3.16576	0.000738074
		3.17594	0.00267	3.17085	0.00073264
		3.18104	0.00265	3.17594	0.000727071
		3.18613	0.00262	3.18104	0.000720568
		3.19122	0.00262	3.18613	0.000745614
		3.19632	0.00269	3.19122	0.000743121
		3.20141	0.0027	3.19632	0.00075628
		3.20651	0.00268	3.20141	0.000725443
		3.2116	0.00272	3.20651	0.000755235
		3.21669	0.00278	3.2116	0.000748632
		3.22179	0.00265	3.21669	0.000741006
		3.22688	0.00254	3.22179	0.000743272
		3.23197	0.00266	3.22688	0.000756994
		3.23707	0.00257	3.23197	0.000700445
		3.24216	0.00269	3.23707	0.000725247
		3.24726	0.00268	3.24216	0.000692833
		3.25235	0.00266	3.24726	0.000728011
		3.25744	0.00251	3.25235	0.000744989
		3.26254	0.00258	3.25744	0.000722143
		3.26763	0.00264	3.26254	0.000704864
		3.27272	0.00285	3.26763	0.000743732
		3.27782	0.00247	3.27272	0.000704801
				3.27782	0.000732869
