# Supplementary material for: Anisotropic core–shell ceramic nanofibrous membrane with improved optical reflectivity and thermal insulation for high-energy laser protection
Source: Nat Commun. 2026 Jul 23;17:7112. doi: 10.1038/s41467-026-73159-0 (PMC13396369; doi:10.1038/s41467-026-73159-0)
Supplement: Supplementary file 8 — Source data [file 41467_2026_73159_MOESM8_ESM.zip › Source Data/Figure3bcd.xlsx]

## Sheet: Sheet1
Figure 3bcd
		BF					SF					SBF
		Angle[°]	Intensity [%]	Intensity [%]	Intensity [%]		Angle[°]	Intensity [%]	Intensity [%]	Intensity [%]		Angle[°]	Intensity [%]	Intensity [%]	Intensity [%]
		0	18.42	41.7	59.89		0	51.97	74.29	98.75		0	32.42	47.87	99.78
		5	19.21	42.43	62.74		5	49.95	70.76	99.94		5	33.07	49.16	98.75
		10	19.95	43.16	65.86		10	49.83	69.34	98.12		10	33.78	52.41	98.93
		15	20.1	46.14	67.12		15	48.96	69.08	98.4		15	34.91	58.95	98.25
		20	22.4	47.58	68.43		20	52.32	71.43	99.56		20	38.47	65.12	98.47
		25	23.6	48.76	69.74		25	52.24	73.96	99.78		25	39.39	66.48	98.76
		30	25.7	49.06	70.4		30	52.12	76.45	99.95		30	40.24	67.24	98.63
		35	26.2	50.42	72.71		35	52.43	76.76	98.78		35	40.41	66.12	99.47
		40	28.34	51.61	80.31		40	52.89	77.83	98.96		40	41.78	65.85	99.02
		45	31.06	55.28	84.6		45	51.67	78.63	99.18		45	41.99	67.45	99.73
		50	34.19	60.06	87.26		50	50.43	78.41	99.43		50	43.62	69.72	98.59
		55	36.54	66.42	89.43		55	57.99	79.5	99.75		55	44.31	73.12	98.82
		60	39.12	72.63	91.42		60	58.72	81.36	99.73		60	47.12	79.63	99.14
		65	48.49	77.63	90.34		65	59.98	83.97	99.99		65	52.43	82.47	99.07
		70	55.36	80.73	93.12		70	59.47	84.47	99.99		70	55.62	83.93	98.76
		75	60.75	83.92	95.76		75	60.42	85.01	99.99		75	56.97	83.72	97.96
		80	63.76	84.23	95.73		80	64.06	86.4	99.99		80	61.05	83.03	98.63
		85	64.06	85.13	96.07		85	64.96	87.49	99.99		85	63.75	83.49	98.06
		90	63.84	86.43	97.75		90	65.12	89.02	99.97		90	64.08	83.59	98.78
