# Supplementary material for: Anisotropic core–shell ceramic nanofibrous membrane with improved optical reflectivity and thermal insulation for high-energy laser protection
Source: Nat Commun. 2026 Jul 23;17:7112. doi: 10.1038/s41467-026-73159-0 (PMC13396369; doi:10.1038/s41467-026-73159-0)
Supplement: Supplementary file 8 — Source data [file 41467_2026_73159_MOESM8_ESM.zip › Source Data/Figure3e.xlsx]

## Sheet: Sheet1
Figure 2m
		Wavenumber [cm-1]	Intensity
		100	28.7288
		101.527	28.7598
		103.053	28.7911
		104.58	28.8225
		106.107	28.8541
		107.634	28.8854
		109.16	28.9158
		110.687	28.9446
		112.214	28.9706
		113.74	28.9927
		115.267	29.0091
		116.794	29.0177
		118.321	29.0162
		119.847	29.0013
		121.374	28.9699
		122.901	28.9183
		124.427	28.8429
		125.954	28.7401
		127.481	28.6069
		129.008	28.4407
		130.534	28.2399
		132.061	28.0039
		133.588	27.7331
		135.114	27.4292
		136.641	27.0947
		138.168	26.7333
		139.695	26.3493
		141.221	25.9479
		142.748	25.5348
		144.275	25.1163
		145.802	24.6997
		147.328	24.2935
		148.855	23.9083
		150.382	23.5577
		151.908	23.2596
		153.435	23.0376
		154.962	22.9225
		156.489	22.954
		158.015	23.1815
		159.542	23.6656
		161.069	24.4776
		162.595	25.6991
		164.122	27.4201
		165.649	29.7356
		167.176	32.742
		168.702	36.5311
		170.229	41.1844
		171.756	46.7658
		173.282	53.3151
		174.809	60.8414
		176.336	69.3177
		177.863	78.677
		179.389	88.8107
		180.916	99.569
		182.443	110.764
		183.969	122.177
		185.496	133.564
		187.023	144.666
		188.55	155.224
		190.076	164.985
		191.603	173.718
		193.13	181.223
		194.656	187.336
		196.183	191.943
		197.71	194.976
		199.237	196.418
		200.763	196.3
		202.29	194.698
		203.817	191.725
		205.344	187.523
		206.87	182.258
		208.397	176.108
		209.924	169.254
		211.45	161.874
		212.977	154.14
		214.504	146.204
		216.03	138.204
		217.557	130.255
		219.084	122.453
		220.611	114.874
		222.137	107.572
		223.664	100.587
		225.191	93.944
		226.718	87.6569
		228.244	81.7306
		229.771	76.164
		231.298	70.9522
		232.824	66.0883
		234.351	61.5648
		235.878	57.3746
		237.405	53.5113
		238.931	49.9694
		240.458	46.7443
		241.985	43.8316
		243.511	41.2268
		245.038	38.9245
		246.565	36.9182
		248.092	35.1993
		249.618	33.7574
		251.145	32.5794
		252.672	31.6503
		254.198	30.9529
		255.725	30.4679
		257.252	30.1751
		258.779	30.053
		260.305	30.0799
		261.832	30.2339
		263.359	30.4936
		264.885	30.838
		266.412	31.2472
		267.939	31.7017
		269.466	32.1825
		270.992	32.6716
		272.519	33.1506
		274.046	33.6015
		275.573	34.0059
		277.099	34.3453
		278.626	34.6007
		280.153	34.7533
		281.679	34.7843
		283.206	34.6759
		284.733	34.4117
		286.26	33.9773
		287.786	33.3616
		289.313	32.557
		290.84	31.5604
		292.366	30.3738
		293.893	29.0048
		295.42	27.4663
		296.947	25.7769
		298.473	23.96
		300	22.0436
		301.527	20.0588
		303.053	18.0394
		304.58	16.0198
		306.107	14.0343
		307.634	12.1157
		309.16	10.2938
		310.687	8.59481
		312.214	7.04023
		313.74	5.6464
		315.267	4.42423
		316.794	3.37926
		318.321	2.51186
		319.847	1.81776
		321.374	1.28873
		322.901	0.91335
		324.428	0.67784
		325.954	0.56696
		327.481	0.56476
		329.008	0.65533
		330.534	0.82341
		332.061	1.05482
		333.588	1.33679
		335.114	1.65818
		336.641	2.00955
		338.168	2.38311
		339.695	2.77262
		341.221	3.17323
		342.748	3.58133
		344.275	3.99427
		345.802	4.41024
		347.328	4.82805
		348.855	5.24696
		350.382	5.66656
		351.908	6.08667
		353.435	6.5072
		354.962	6.92811
		356.489	7.34931
		358.015	7.77064
		359.542	8.1917
		361.069	8.61187
		362.595	9.03017
		364.122	9.44515
		365.649	9.85482
		367.176	10.2565
		368.702	10.6469
		370.229	11.0216
		371.756	11.3757
		373.282	11.7031
		374.809	11.9973
		376.336	12.2509
		377.863	12.4561
		379.389	12.6051
		380.916	12.6901
		382.443	12.704
		383.969	12.6407
		385.496	12.4956
		387.023	12.2658
		388.55	11.9505
		390.076	11.5513
		391.603	11.0723
		393.13	10.5201
		394.656	9.90353
		396.183	9.2335
		397.71	8.52258
		399.237	7.78448
		400.763	7.03354
		402.29	6.28413
		403.817	5.55013
		405.344	4.8444
		406.87	4.17836
		408.397	3.56171
		409.924	3.00215
		411.45	2.50538
		412.977	2.07502
		414.504	1.71278
		416.031	1.41861
		417.557	1.1909
		419.084	1.02676
		420.611	0.9222
		422.137	0.8724
		423.664	0.87186
		425.191	0.91459
		426.718	0.9942
		428.244	1.10404
		429.771	1.23726
		431.298	1.38691
		432.824	1.54602
		434.351	1.70769
		435.878	1.86527
		437.405	2.01241
		438.931	2.1433
		440.458	2.2528
		441.985	2.33657
		443.511	2.39128
		445.038	2.41466
		446.565	2.40559
		448.092	2.36413
		449.618	2.29145
		451.145	2.18974
		452.672	2.06208
		454.199	1.91221
		455.725	1.74442
		457.252	1.56348
		458.779	1.3748
		460.305	1.18487
		461.832	1.00234
		463.359	0.83975
		464.885	0.71639
		466.412	0.66238
		467.939	0.72429
		469.466	0.97235
		470.992	1.50928
		472.519	2.48039
		474.046	4.08434
		475.572	6.58359
		477.099	10.3133
		478.626	15.687
		480.153	23.1968
		481.679	33.4079
		483.206	46.9431
		484.733	64.4597
		486.259	86.6162
		487.786	114.03
		489.313	147.231
		490.84	186.609
		492.366	232.362
		493.893	284.452
		495.42	342.57
		496.947	406.112
		498.473	474.171
		500	545.554
		501.527	618.809
		503.053	692.273
		504.58	764.135
		506.107	832.508
		507.634	895.503
		509.16	951.314
		510.687	998.292
		512.214	1035.01
		513.74	1060.35
		515.267	1073.51
		516.794	1074.07
		518.321	1062.03
		519.847	1037.76
		521.374	1002.05
		522.901	956.034
		524.427	901.165
		525.954	839.145
		527.481	771.852
		529.008	701.251
		530.534	629.301
		532.061	557.873
		533.588	488.665
		535.115	423.132
		536.641	362.443
		538.168	307.446
		539.695	258.664
		541.221	216.308
		542.748	180.31
		544.275	150.368
		545.801	126
		547.328	106.598
		548.855	91.4902
		550.382	79.9827
		551.908	71.4051
		553.435	65.1387
		554.962	60.6366
		556.489	57.4338
		558.015	55.1493
		559.542	53.4814
		561.069	52.199
		562.595	51.1316
		564.122	50.1568
		565.649	49.1902
		567.175	48.1754
		568.702	47.0763
		570.229	45.8708
		571.756	44.5469
		573.282	43.0989
		574.809	41.5263
		576.336	39.8323
		577.863	38.0234
		579.389	36.109
		580.916	34.1011
		582.443	32.0146
		583.969	29.8664
		585.496	27.6757
		587.023	25.4631
		588.55	23.2501
		590.076	21.0589
		591.603	18.9113
		593.13	16.8282
		594.656	14.829
		596.183	12.9315
		597.71	11.1506
		599.237	9.49875
		600.763	7.98531
		602.29	6.61663
		603.817	5.39601
		605.343	4.32388
		606.87	3.39804
		608.397	2.61394
		609.924	1.96509
		611.45	1.44342
		612.977	1.03974
		614.504	0.74412
		616.031	0.54623
		617.557	0.43575
		619.084	0.40259
		620.611	0.43711
		622.137	0.53035
		623.664	0.67405
		625.191	0.86079
		626.718	1.08392
		628.244	1.33758
		629.771	1.61662
		631.298	1.91652
		632.825	2.23328
		634.351	2.56333
		635.878	2.90342
		637.404	3.25054
		638.931	3.6018
		640.458	3.95438
		641.985	4.30549
		643.511	4.65228
		645.038	4.99189
		646.565	5.32137
		648.091	5.63777
		649.618	5.93809
		651.145	6.2194
		652.672	6.47883
		654.198	6.71364
		655.725	6.92131
		657.252	7.09956
		658.779	7.24645
		660.305	7.36039
		661.832	7.44022
		663.359	7.48523
		664.885	7.49516
		666.412	7.47024
		667.939	7.41117
		669.466	7.31908
		670.992	7.1955
		672.519	7.04234
		674.046	6.86181
		675.572	6.65636
		677.099	6.42862
		678.626	6.18134
		680.153	5.91731
		681.679	5.63932
		683.206	5.35008
		684.733	5.05221
		686.26	4.74817
		687.786	4.44028
		689.313	4.13066
		690.84	3.82125
		692.366	3.51383
		693.893	3.21003
		695.42	2.91138
		696.947	2.61931
		698.473	2.33528
		700	2.06075
		701.527	1.79734
		703.054	1.54688
		704.58	1.31147
		706.107	1.09363
		707.634	0.89639
		709.16	0.72336
		710.687	0.5789
		712.214	0.46816
		713.741	0.39722
		715.267	0.37316
		716.794	0.40413
		718.321	0.49937
		719.847	0.66926
		721.374	0.92528
		722.901	1.27995
		724.427	1.74671
		725.954	2.33982
		727.481	3.07413
		729.008	3.96485
		730.534	5.02726
		732.061	6.27644
		733.588	7.72688
		735.114	9.39216
		736.641	11.2845
		738.168	13.4147
		739.695	15.7912
		741.221	18.4204
		742.748	21.306
		744.275	24.4491
		745.802	27.8474
		747.328	31.4958
		748.855	35.3862
		750.382	39.5071
		751.908	43.8442
		753.435	48.3801
		754.962	53.095
		756.489	57.9664
		758.015	62.9699
		759.542	68.0791
		761.069	73.266
		762.595	78.5015
		764.122	83.7558
		765.649	88.9982
		767.176	94.1983
		768.702	99.3257
		770.229	104.351
		771.756	109.244
		773.282	113.978
		774.809	118.527
		776.336	122.867
		777.863	126.976
		779.389	130.834
		780.916	134.425
		782.443	137.735
		783.969	140.755
		785.496	143.476
		787.023	145.896
		788.55	148.013
		790.077	149.831
		791.603	151.356
		793.13	152.596
		794.656	153.563
		796.183	154.27
		797.71	154.731
		799.237	154.964
		800.763	154.985
		802.29	154.811
		803.817	154.458
		805.343	153.944
		806.87	153.282
		808.397	152.487
		809.924	151.569
		811.451	150.539
		812.977	149.402
		814.504	148.165
		816.03	146.83
		817.557	145.397
		819.084	143.864
		820.611	142.229
		822.137	140.485
		823.664	138.627
		825.191	136.649
		826.717	134.545
		828.244	132.307
		829.771	129.932
		831.298	127.415
		832.824	124.757
		834.351	121.958
		835.878	119.023
		837.405	115.96
		838.931	112.78
		840.458	109.5
		841.985	106.137
		843.511	102.714
		845.038	99.2555
		846.565	95.7903
		848.092	92.3477
		849.618	88.9587
		851.145	85.6549
		852.672	82.4676
		854.199	79.4272
		855.725	76.5619
		857.252	73.8978
		858.779	71.4575
		860.305	69.2602
		861.832	67.3207
		863.359	65.65
		864.885	64.2543
		866.412	63.1358
		867.939	62.2924
		869.466	61.7183
		870.992	61.4043
		872.519	61.3382
		874.046	61.5058
		875.572	61.8907
		877.099	62.4758
		878.626	63.243
		880.153	64.1743
		881.679	65.2522
		883.206	66.4599
		884.733	67.7818
		886.259	69.2038
		887.786	70.7136
		889.313	72.3005
		890.84	73.9558
		892.366	75.6728
		893.893	77.4466
		895.42	79.2741
		896.946	81.154
		898.473	83.0864
		900	85.073
		901.527	87.1167
		903.054	89.2212
		904.58	91.3913
		906.107	93.6321
		907.634	95.9491
		909.16	98.3482
		910.687	100.835
		912.214	103.414
		913.74	106.089
		915.267	108.865
		916.794	111.744
		918.32	114.725
		919.847	117.808
		921.374	120.99
		922.901	124.265
		924.427	127.626
		925.954	131.061
		927.481	134.558
		929.008	138.099
		930.534	141.665
		932.061	145.235
		933.588	148.783
		935.114	152.282
		936.641	155.703
		938.168	159.016
		939.695	162.19
		941.221	165.196
		942.748	168.005
		944.275	170.591
		945.801	172.933
		947.328	175.014
		948.855	176.826
		950.382	178.367
		951.909	179.643
		953.435	180.671
		954.962	181.476
		956.488	182.094
		958.015	182.57
		959.542	182.957
		961.069	183.317
		962.595	183.715
		964.122	184.223
		965.649	184.913
		967.176	185.856
		968.702	187.12
		970.229	188.77
		971.756	190.861
		973.282	193.439
		974.809	196.541
		976.336	200.191
		977.863	204.401
		979.389	209.169
		980.916	214.482
		982.443	220.318
		983.97	226.642
		985.496	233.413
		987.023	240.583
		988.549	248.098
		990.076	255.907
		991.603	263.954
		993.13	272.188
		994.657	280.56
		996.183	289.027
		997.71	297.552
		999.237	306.104
		1000.76	314.66
		1002.29	323.204
		1003.82	331.724
		1005.34	340.219
		1006.87	348.687
		1008.4	357.136
		1009.92	365.571
		1011.45	374.004
		1012.98	382.443
		1014.5	390.899
		1016.03	399.381
		1017.56	407.894
		1019.08	416.443
		1020.61	425.029
		1022.14	433.651
		1023.66	442.306
		1025.19	450.989
		1026.72	459.694
		1028.24	468.414
		1029.77	477.143
		1031.3	485.876
		1032.82	494.611
		1034.35	503.348
		1035.88	512.092
		1037.4	520.851
		1038.93	529.638
		1040.46	538.469
		1041.98	547.367
		1043.51	556.357
		1045.04	565.469
		1046.56	574.732
		1048.09	584.181
		1049.62	593.848
		1051.14	603.766
		1052.67	613.964
		1054.2	624.47
		1055.73	635.306
		1057.25	646.491
		1058.78	658.034
		1060.31	669.942
		1061.83	682.213
		1063.36	694.838
		1064.89	707.805
		1066.41	721.092
		1067.94	734.676
		1069.47	748.53
		1070.99	762.626
		1072.52	776.934
		1074.05	791.427
		1075.57	806.082
		1077.1	820.879
		1078.63	835.806
		1080.15	850.858
		1081.68	866.039
		1083.21	881.36
		1084.73	896.845
		1086.26	912.523
		1087.79	928.433
		1089.31	944.621
		1090.84	961.137
		1092.37	978.033
		1093.89	995.363
		1095.42	1013.17
		1096.95	1031.51
		1098.47	1050.41
		1100	1069.88
		1101.53	1089.94
		1103.05	1110.57
		1104.58	1131.72
		1106.11	1153.34
		1107.63	1175.33
		1109.16	1197.59
		1110.69	1219.96
		1112.21	1242.28
		1113.74	1264.35
		1115.27	1285.95
		1116.79	1306.84
		1118.32	1326.77
		1119.85	1345.46
		1121.37	1362.66
		1122.9	1378.07
		1124.43	1391.43
		1125.95	1402.48
		1127.48	1410.98
		1129.01	1416.71
		1130.53	1419.48
		1132.06	1419.13
		1133.59	1415.55
		1135.11	1408.66
		1136.64	1398.42
		1138.17	1384.86
		1139.69	1368.04
		1141.22	1348.06
		1142.75	1325.08
		1144.27	1299.31
		1145.8	1270.97
		1147.33	1240.34
		1148.85	1207.73
		1150.38	1173.45
		1151.91	1137.87
		1153.44	1101.32
		1154.96	1064.17
		1156.49	1026.78
		1158.02	989.491
		1159.54	952.638
		1161.07	916.529
		1162.6	881.449
		1164.12	847.651
		1165.65	815.351
		1167.18	784.733
		1168.7	755.939
		1170.23	729.073
		1171.76	704.199
		1173.28	681.347
		1174.81	660.506
		1176.34	641.637
		1177.86	624.668
		1179.39	609.503
		1180.92	596.023
		1182.44	584.092
		1183.97	573.562
		1185.5	564.276
		1187.02	556.072
		1188.55	548.788
		1190.08	542.268
		1191.6	536.359
		1193.13	530.919
		1194.66	525.818
		1196.18	520.94
		1197.71	516.182
		1199.24	511.457
		1200.76	506.693
		1202.29	501.834
		1203.82	496.839
		1205.34	491.682
		1206.87	486.349
		1208.4	480.843
		1209.92	475.178
		1211.45	469.382
		1212.98	463.493
		1214.5	457.559
		1216.03	451.632
		1217.56	445.764
		1219.08	440.002
		1220.61	434.379
		1222.14	428.906
		1223.66	423.574
		1225.19	418.348
		1226.72	413.175
		1228.24	407.989
		1229.77	402.719
		1231.3	397.308
		1232.82	391.711
		1234.35	385.91
		1235.88	379.909
		1237.4	373.734
		1238.93	367.428
		1240.46	361.039
		1241.98	354.616
		1243.51	348.206
		1245.04	341.843
		1246.56	335.554
		1248.09	329.356
		1249.62	323.257
		1251.14	317.26
		1252.67	311.361
		1254.2	305.554
		1255.73	299.832
		1257.25	294.184
		1258.78	288.598
		1260.31	283.059
		1261.83	277.552
		1263.36	272.064
		1264.89	266.576
		1266.41	261.076
		1267.94	255.55
		1269.47	249.988
		1270.99	244.385
		1272.52	238.741
		1274.05	233.065
		1275.57	227.371
		1277.1	221.68
		1278.63	216.017
		1280.15	210.411
		1281.68	204.887
		1283.21	199.469
		1284.73	194.169
		1286.26	188.995
		1287.79	183.944
		1289.31	179.003
		1290.84	174.159
		1292.37	169.395
		1293.89	164.697
		1295.42	160.056
		1296.95	155.472
		1298.47	150.95
		1300	146.504
		1301.53	142.15
		1303.05	137.907
		1304.58	133.793
		1306.11	129.82
		1307.63	125.995
		1309.16	122.315
		1310.69	118.769
		1312.21	115.343
		1313.74	112.015
		1315.27	108.766
		1316.79	105.577
		1318.32	102.436
		1319.85	99.3392
		1321.37	96.2857
		1322.9	93.2816
		1324.43	90.3351
		1325.95	87.4553
		1327.48	84.6501
		1329.01	81.9261
		1330.53	79.2883
		1332.06	76.7405
		1333.59	74.286
		1335.11	71.9279
		1336.64	69.669
		1338.17	67.5122
		1339.69	65.4599
		1341.22	63.5151
		1342.75	61.681
		1344.27	59.9625
		1345.8	58.3654
		1347.33	56.8974
		1348.86	55.5666
		1350.38	54.3805
		1351.91	53.3447
		1353.44	52.4616
		1354.96	51.7293
		1356.49	51.1416
		1358.02	50.6885
		1359.54	50.358
		1361.07	50.1371
		1362.6	50.0139
		1364.12	49.9792
		1365.65	50.0271
		1367.18	50.1557
		1368.7	50.3662
		1370.23	50.6622
		1371.76	51.0485
		1373.28	51.5298
		1374.81	52.1091
		1376.34	52.7876
		1377.86	53.5641
		1379.39	54.4354
		1380.92	55.3967
		1382.44	56.4425
		1383.97	57.5673
		1385.5	58.7657
		1387.02	60.0328
		1388.55	61.3635
		1390.08	62.7518
		1391.6	64.1906
		1393.13	65.6703
		1394.66	67.1791
		1396.18	68.7025
		1397.71	70.2247
		1399.24	71.7287
		1400.76	73.1981
		1402.29	74.6182
		1403.82	75.9772
		1405.34	77.2675
		1406.87	78.4858
		1408.4	79.6335
		1409.92	80.7158
		1411.45	81.7411
		1412.98	82.7199
		1414.5	83.6626
		1416.03	84.5788
		1417.56	85.4754
		1419.08	86.3555
		1420.61	87.2169
		1422.14	88.0525
		1423.66	88.8492
		1425.19	89.5889
		1426.72	90.2495
		1428.24	90.8065
		1429.77	91.2345
		1431.3	91.5095
		1432.82	91.6105
		1434.35	91.5201
		1435.88	91.2257
		1437.4	90.7182
		1438.93	89.9918
		1440.46	89.0427
		1441.98	87.8682
		1443.51	86.466
		1445.04	84.8353
		1446.56	82.9772
		1448.09	80.8963
		1449.62	78.6027
		1451.15	76.113
		1452.67	73.4507
		1454.2	70.646
		1455.73	67.7344
		1457.25	64.7544
		1458.78	61.746
		1460.31	58.748
		1461.83	55.7971
		1463.36	52.9271
		1464.89	50.1688
		1466.41	47.5504
		1467.94	45.0985
		1469.47	42.8376
		1470.99	40.7903
		1472.52	38.9764
		1474.05	37.4115
		1475.57	36.1053
		1477.1	35.0605
		1478.63	34.2724
		1480.15	33.7283
		1481.68	33.4092
		1483.21	33.291
		1484.73	33.3465
		1486.26	33.548
		1487.79	33.8689
		1489.31	34.2856
		1490.84	34.7782
		1492.37	35.3318
		1493.89	35.9357
		1495.42	36.5838
		1496.95	37.2732
		1498.47	38.0036
		1500	38.7762
		1501.53	39.5927
		1503.05	40.4543
		1504.58	41.3607
		1506.11	42.3104
		1507.63	43.2998
		1509.16	44.3239
		1510.69	45.3763
		1512.21	46.4499
		1513.74	47.5376
		1515.27	48.6323
		1516.79	49.728
		1518.32	50.8197
		1519.85	51.9038
		1521.37	52.9778
		1522.9	54.0404
		1524.43	55.0916
		1525.95	56.1318
		1527.48	57.1623
		1529.01	58.1844
		1530.53	59.1994
		1532.06	60.2085
		1533.59	61.2128
		1535.11	62.2127
		1536.64	63.2084
		1538.17	64.1998
		1539.69	65.1865
		1541.22	66.1679
		1542.75	67.1434
		1544.27	68.1123
		1545.8	69.074
		1547.33	70.0276
		1548.86	70.9724
		1550.38	71.907
		1551.91	72.8296
		1553.43	73.7373
		1554.96	74.6261
		1556.49	75.4909
		1558.02	76.3249
		1559.54	77.1205
		1561.07	77.8694
		1562.6	78.5633
		1564.12	79.1947
		1565.65	79.7575
		1567.18	80.248
		1568.7	80.6645
		1570.23	81.008
		1571.76	81.2808
		1573.28	81.4867
		1574.81	81.6289
		1576.34	81.71
		1577.86	81.7304
		1579.39	81.6883
		1580.92	81.5794
		1582.44	81.3978
		1583.97	81.1364
		1585.5	80.7885
		1587.02	80.3486
		1588.55	79.8133
		1590.08	79.1824
		1591.6	78.4584
		1593.13	77.6464
		1594.66	76.7535
		1596.18	75.7878
		1597.71	74.7576
		1599.24	73.6706
		1600.76	72.5336
		1602.29	71.3524
		1603.82	70.1319
		1605.34	68.8761
		1606.87	67.5891
		1608.4	66.2747
		1609.92	64.9371
		1611.45	63.5806
		1612.98	62.2101
		1614.5	60.8308
		1616.03	59.4485
		1617.56	58.0695
		1619.08	56.7009
		1620.61	55.3502
		1622.14	54.0259
		1623.66	52.7366
		1625.19	51.491
		1626.72	50.297
		1628.24	49.1615
		1629.77	48.0893
		1631.3	47.0834
		1632.82	46.1445
		1634.35	45.2712
		1635.88	44.4609
		1637.4	43.7105
		1638.93	43.0168
		1640.46	42.3777
		1641.98	41.7919
		1643.51	41.2597
		1645.04	40.782
		1646.56	40.3602
		1648.09	39.9953
		1649.62	39.6875
		1651.14	39.4353
		1652.67	39.2361
		1654.2	39.0854
		1655.73	38.978
		1657.25	38.9084
		1658.78	38.8711
		1660.31	38.8621
		1661.83	38.8791
		1663.36	38.9221
		1664.89	38.9939
		1666.41	39.1002
		1667.94	39.2494
		1669.47	39.4521
		1670.99	39.7201
		1672.52	40.0654
		1674.05	40.4985
		1675.57	41.0272
		1677.1	41.6552
		1678.63	42.381
		1680.15	43.1978
		1681.68	44.0933
		1683.21	45.0511
		1684.73	46.0518
		1686.26	47.0746
		1687.79	48.0994
		1689.31	49.1084
		1690.84	50.0868
		1692.37	51.0244
		1693.89	51.9151
		1695.42	52.7569
		1696.95	53.551
		1698.47	54.3009
		1700	55.0113
		1701.53	55.6871
		1703.05	56.3327
		1704.58	56.9516
		1706.11	57.5461
		1707.63	58.1173
		1709.16	58.6656
		1710.69	59.1908
		1712.21	59.6928
		1713.74	60.1714
		1715.27	60.6268
		1716.79	61.0593
		1718.32	61.4693
		1719.85	61.857
		1721.37	62.2219
		1722.9	62.5628
		1724.43	62.8768
		1725.95	63.1603
		1727.48	63.4075
		1729.01	63.6112
		1730.53	63.7627
		1732.06	63.8512
		1733.59	63.8648
		1735.11	63.7904
		1736.64	63.6144
		1738.17	63.3236
		1739.69	62.9066
		1741.22	62.3544
		1742.75	61.6619
		1744.27	60.8287
		1745.8	59.859
		1747.33	58.7622
		1748.86	57.5514
		1750.38	56.243
		1751.91	54.8554
		1753.44	53.4074
		1754.96	51.9177
		1756.49	50.4034
		1758.02	48.8798
		1759.54	47.3594
		1761.07	45.8523
		1762.6	44.3656
		1764.12	42.9041
		1765.65	41.4703
		1767.18	40.0654
		1768.7	38.6901
		1770.23	37.345
		1771.76	36.032
		1773.28	34.7548
		1774.81	33.5194
		1776.34	32.334
		1777.86	31.2089
		1779.39	30.1556
		1780.92	29.1856
		1782.44	28.3097
		1783.97	27.536
		1785.5	26.8692
		1787.02	26.3099
		1788.55	25.8545
		1790.08	25.4954
		1791.6	25.2222
		1793.13	25.0224
		1794.66	24.8827
		1796.18	24.7904
		1797.71	24.7337
		1799.24	24.7028
		1800.76	24.6898
		1802.29	24.6886
		1803.82	24.6949
		1805.34	24.7057
		1806.87	24.7193
		1808.4	24.7345
		1809.92	24.7509
		1811.45	24.7685
		1812.98	24.7877
		1814.5	24.8092
		1816.03	24.8341
		1817.56	24.8638
		1819.08	24.9
		1820.61	24.9445
		1822.14	24.9993
		1823.66	25.0662
		1825.19	25.1468
		1826.72	25.2421
		1828.24	25.3528
		1829.77	25.4788
		1831.3	25.6192
		1832.82	25.7728
		1834.35	25.9379
		1835.88	26.1127
		1837.4	26.2952
		1838.93	26.4836
		1840.46	26.6764
		1841.98	26.8723
		1843.51	27.0703
		1845.04	27.2698
		1846.56	27.4705
		1848.09	27.6723
		1849.62	27.8754
		1851.14	28.0799
		1852.67	28.2863
		1854.2	28.495
		1855.73	28.7066
		1857.25	28.9215
		1858.78	29.14
		1860.31	29.3624
		1861.83	29.5886
		1863.36	29.8186
		1864.89	30.0519
		1866.41	30.288
		1867.94	30.5261
		1869.47	30.7652
		1870.99	31.0042
		1872.52	31.2416
		1874.05	31.4758
		1875.57	31.7046
		1877.1	31.9256
		1878.63	32.136
		1880.15	32.3327
		1881.68	32.5118
		1883.21	32.6691
		1884.73	32.7994
		1886.26	32.8962
		1887.79	32.9513
		1889.31	32.9541
		1890.84	32.891
		1892.37	32.7457
		1893.89	32.4986
		1895.42	32.1285
		1896.95	31.614
		1898.47	30.936
		1900	30.08
		1901.53	29.0395
		1903.05	27.8176
		1904.58	26.4283
		1906.11	24.8966
		1907.63	23.2565
		1909.16	21.5483
		1910.69	19.8149
		1912.21	18.0981
		1913.74	16.4347
		1915.27	14.8545
		1916.79	13.3783
		1918.32	12.0184
		1919.85	10.7793
		1921.37	9.65915
		1922.9	8.6522
		1924.43	7.7501
		1925.95	6.94345
		1927.48	6.22272
		1929.01	5.57862
		1930.53	5.0023
		1932.06	4.48535
		1933.59	4.01984
		1935.11	3.59841
		1936.64	3.21453
		1938.17	2.86275
		1939.69	2.53888
		1941.22	2.24013
		1942.75	1.96502
		1944.27	1.71318
		1945.8	1.48494
		1947.33	1.28096
		1948.86	1.10176
		1950.38	0.94737
		1951.91	0.81712
		1953.43	0.70955
		1954.96	0.6225
		1956.49	0.55329
		1958.02	0.49892
		1959.54	0.45641
		1961.07	0.42294
		1962.6	0.39604
		1964.12	0.37369
		1965.65	0.35431
		1967.18	0.33673
		1968.7	0.32018
		1970.23	0.30413
		1971.76	0.28834
		1973.28	0.27276
		1974.81	0.25759
		1976.34	0.24329
		1977.86	0.23076
		1979.39	0.22142
		1980.92	0.21749
		1982.44	0.2222
		1983.97	0.23996
		1985.5	0.2766
		1987.02	0.33934
		1988.55	0.43675
		1990.08	0.57842
		1991.6	0.77457
		1993.13	1.03554
		1994.66	1.37125
		1996.18	1.79079
		1997.71	2.30215
		1999.24	2.91204
		2000.76	3.62586
		2002.29	4.44761
		2003.82	5.37974
		2005.34	6.42282
		2006.87	7.5751
		2008.4	8.83211
		2009.92	10.1865
		2011.45	11.6282
		2012.98	13.1451
		2014.5	14.724
		2016.03	16.3521
		2017.56	18.0181
		2019.08	19.7135
		2020.61	21.4327
		2022.14	23.1732
		2023.66	24.9347
		2025.19	26.7184
		2026.72	28.5247
		2028.24	30.3525
		2029.77	32.1971
		2031.3	34.0496
		2032.82	35.8961
		2034.35	37.7182
		2035.88	39.4945
		2037.4	41.2018
		2038.93	42.8184
		2040.46	44.3259
		2041.98	45.7118
		2043.51	46.9709
		2045.04	48.1057
		2046.56	49.1262
		2048.09	50.0487
		2049.62	50.8936
		2051.15	51.6837
		2052.67	52.4426
		2054.2	53.1929
		2055.72	53.9551
		2057.25	54.7477
		2058.78	55.5862
		2060.3	56.4836
		2061.83	57.4506
		2063.36	58.4957
		2064.89	59.6259
		2066.41	60.8466
		2067.94	62.1623
		2069.47	63.5763
		2070.99	65.0906
		2072.52	66.7062
		2074.05	68.4216
		2075.57	70.2328
		2077.1	72.133
		2078.63	74.1114
		2080.15	76.1541
		2081.68	78.2446
		2083.21	80.3644
		2084.73	82.4947
		2086.26	84.6178
		2087.79	86.7189
		2089.31	88.7865
		2090.84	90.8135
		2092.37	92.7971
		2093.89	94.7382
		2095.42	96.6406
		2096.95	98.5098
		2098.47	100.352
		2100	102.174
		2101.53	103.982
		2103.05	105.779
		2104.58	107.57
		2106.11	109.356
		2107.63	111.141
		2109.16	112.923
		2110.69	114.705
		2112.21	116.487
		2113.74	118.267
		2115.27	120.048
		2116.79	121.828
		2118.32	123.608
		2119.85	125.388
		2121.37	127.167
		2122.9	128.945
		2124.43	130.724
		2125.95	132.502
		2127.48	134.279
		2129.01	136.056
		2130.53	137.833
		2132.06	139.609
		2133.59	141.385
		2135.11	143.161
		2136.64	144.936
		2138.17	146.711
		2139.69	148.485
		2141.22	150.259
		2142.75	152.032
		2144.27	153.805
		2145.8	155.578
		2147.33	157.35
		2148.85	159.121
		2150.38	160.891
		2151.91	162.659
		2153.44	164.424
		2154.96	166.186
		2156.49	167.941
		2158.02	169.688
		2159.54	171.422
		2161.07	173.141
		2162.6	174.838
		2164.12	176.51
		2165.65	178.152
		2167.18	179.758
		2168.7	181.326
		2170.23	182.854
		2171.76	184.341
		2173.28	185.788
		2174.81	187.199
		2176.34	188.576
		2177.86	189.926
		2179.39	191.252
		2180.92	192.561
		2182.44	193.856
		2183.97	195.141
		2185.5	196.418
		2187.02	197.689
		2188.55	198.952
		2190.08	200.205
		2191.6	201.443
		2193.13	202.66
		2194.66	203.847
		2196.18	204.995
		2197.71	206.095
		2199.24	207.14
		2200.76	208.123
		2202.29	209.039
		2203.82	209.889
		2205.34	210.673
		2206.87	211.395
		2208.4	212.059
		2209.92	212.67
		2211.45	213.233
		2212.98	213.754
		2214.5	214.238
		2216.03	214.689
		2217.56	215.112
		2219.08	215.513
		2220.61	215.897
		2222.14	216.269
		2223.66	216.634
		2225.19	216.994
		2226.72	217.348
		2228.24	217.692
		2229.77	218.011
		2231.3	218.275
		2232.82	218.439
		2234.35	218.424
		2235.88	218.118
		2237.4	217.363
		2238.93	215.952
		2240.46	213.634
		2241.98	210.13
		2243.51	205.154
		2245.04	198.459
		2246.56	189.873
		2248.09	179.347
		2249.62	166.983
		2251.14	153.053
		2252.67	137.974
		2254.2	122.277
		2255.73	106.544
		2257.25	91.337
		2258.78	77.1378
		2260.3	64.3002
		2261.83	53.0274
		2263.36	43.3753
		2264.89	35.2765
		2266.41	28.5776
		2267.94	23.0791
		2269.47	18.5719
		2270.99	14.8633
		2272.52	11.7929
		2274.05	9.23759
		2275.57	7.11022
		2277.1	5.3531
		2278.63	3.93055
		2280.15	2.82154
		2281.68	2.01374
		2283.21	1.49906
		2284.73	1.27079
		2286.26	1.32182
		2287.79	1.64364
		2289.31	2.22595
		2290.84	3.05644
		2292.37	4.12088
		2293.89	5.40309
		2295.42	6.88518
		2296.95	8.54765
		2298.47	10.3696
		2300	12.3289
		2301.53	14.4024
		2303.05	16.5666
		2304.58	18.7974
		2306.11	21.0706
		2307.63	23.3626
		2309.16	25.6506
		2310.69	27.9127
		2312.21	30.1284
		2313.74	32.279
		2315.27	34.3475
		2316.79	36.3185
		2318.32	38.1784
		2319.85	39.9143
		2321.37	41.5141
		2322.9	42.9654
		2324.43	44.2553
		2325.95	45.3711
		2327.48	46.3006
		2329.01	47.035
		2330.53	47.571
		2332.06	47.9138
		2333.59	48.0789
		2335.11	48.0918
		2336.64	47.9859
		2338.17	47.7985
		2339.69	47.5661
		2341.22	47.3195
		2342.75	47.0811
		2344.27	46.8643
		2345.8	46.6739
		2347.33	46.509
		2348.85	46.3651
		2350.38	46.2366
		2351.91	46.1184
		2353.44	46.0063
		2354.96	45.8977
		2356.49	45.7907
		2358.02	45.6844
		2359.54	45.5782
		2361.07	45.472
		2362.6	45.3657
		2364.12	45.2591
		2365.65	45.1523
		2367.18	45.0453
		2368.7	44.9382
		2370.23	44.8307
		2371.76	44.7231
		2373.28	44.6153
		2374.81	44.5073
		2376.34	44.3991
		2377.86	44.2906
		2379.39	44.182
		2380.92	44.0732
		2382.44	43.9642
		2383.97	43.855
		2385.5	43.7457
		2387.02	43.6361
		2388.55	43.5264
		2390.08	43.4165
		2391.6	43.3064
		2393.13	43.1961
		2394.66	43.0857
		2396.18	42.9751
		2397.71	42.8643
		2399.24	42.7534
		2400.76	42.6423
		2402.29	42.531
		2403.82	42.4196
		2405.34	42.3081
		2406.87	42.1964
		2408.4	42.0845
		2409.92	41.9725
		2411.45	41.8603
		2412.98	41.7478
		2414.5	41.6351
		2416.03	41.5217
		2417.56	41.4072
		2419.08	41.2903
		2420.61	41.169
		2422.14	41.04
		2423.66	40.8978
		2425.19	40.7351
		2426.72	40.5417
		2428.24	40.3058
		2429.77	40.014
		2431.3	39.6537
		2432.82	39.2143
		2434.35	38.6893
		2435.88	38.0776
		2437.4	37.3841
		2438.93	36.6193
		2440.46	35.7978
		2441.98	34.9368
		2443.51	34.0537
		2445.04	33.1648
		2446.56	32.2832
		2448.09	31.4187
		2449.62	30.5772
		2451.14	29.7609
		2452.67	28.9693
		2454.2	28.2
		2455.72	27.4496
		2457.25	26.7148
		2458.78	25.9932
		2460.3	25.2834
		2461.83	24.5854
		2463.36	23.9004
		2464.89	23.2306
		2466.41	22.5785
		2467.94	21.9461
		2469.47	21.3352
		2470.99	20.7465
		2472.52	20.1802
		2474.05	19.6359
		2475.57	19.1136
		2477.1	18.6141
		2478.63	18.1392
		2480.15	17.6918
		2481.68	17.2757
		2483.21	16.8949
		2484.73	16.5521
		2486.26	16.2488
		2487.79	15.9841
		2489.31	15.7552
		2490.84	15.5574
		2492.37	15.385
		2493.89	15.2323
		2495.42	15.0936
		2496.95	14.9644
		2498.47	14.8413
		2500	14.7217
		2501.53	14.6042
		2503.05	14.4877
		2504.58	14.3718
		2506.11	14.2561
		2507.63	14.1405
		2509.16	14.025
		2510.69	13.9096
		2512.21	13.7942
		2513.74	13.6789
		2515.27	13.5637
		2516.79	13.4485
		2518.32	13.3334
		2519.85	13.2183
		2521.37	13.1033
		2522.9	12.9885
		2524.43	12.8737
		2525.95	12.7592
		2527.48	12.6453
		2529.01	12.5322
		2530.53	12.4212
		2532.06	12.3138
		2533.59	12.2129
		2535.11	12.1232
		2536.64	12.0509
		2538.17	12.0047
		2539.7	11.9949
		2541.22	12.0328
		2542.75	12.1298
		2544.28	12.2954
		2545.8	12.5364
		2547.33	12.8555
		2548.86	13.2519
		2550.38	13.7211
		2551.91	14.2574
		2553.43	14.8548
		2554.96	15.509
		2556.49	16.2179
		2558.02	16.9819
		2559.54	17.8027
		2561.07	18.6824
		2562.59	19.622
		2564.12	20.6203
		2565.65	21.6735
		2567.18	22.7759
		2568.7	23.9202
		2570.23	25.099
		2571.76	26.306
		2573.28	27.5362
		2574.81	28.7867
		2576.34	30.0561
		2577.86	31.3444
		2579.39	32.6518
		2580.92	33.9782
		2582.44	35.3222
		2583.97	36.6809
		2585.5	38.0489
		2587.02	39.4187
		2588.55	40.7798
		2590.08	42.1193
		2591.6	43.4214
		2593.13	44.6687
		2594.66	45.8419
		2596.18	46.9216
		2597.71	47.8885
		2599.24	48.7251
		2600.76	49.4166
		2602.29	49.9517
		2603.82	50.3233
		2605.34	50.5289
		2606.87	50.5706
		2608.4	50.454
		2609.92	50.1867
		2611.45	49.7769
		2612.98	49.2319
		2614.5	48.5574
		2616.03	47.758
		2617.56	46.8389
		2619.08	45.8081
		2620.61	44.6785
		2622.14	43.4689
		2623.66	42.2032
		2625.19	40.9087
		2626.72	39.6118
		2628.24	38.3355
		2629.77	37.096
		2631.3	35.9019
		2632.82	34.7545
		2634.35	33.65
		2635.88	32.581
		2637.4	31.5393
		2638.93	30.5177
		2640.46	29.5109
		2641.98	28.5168
		2643.51	27.5362
		2645.04	26.5735
		2646.56	25.6364
		2648.09	24.7358
		2649.62	23.8846
		2651.14	23.0965
		2652.67	22.3841
		2654.2	21.7566
		2655.72	21.2181
		2657.25	20.7669
		2658.78	20.395
		2660.31	20.0895
		2661.83	19.8339
		2663.36	19.6109
		2664.89	19.4034
		2666.41	19.1972
		2667.94	18.9811
		2669.47	18.7475
		2670.99	18.4928
		2672.52	18.2161
		2674.05	17.919
		2675.57	17.6048
		2677.1	17.2775
		2678.63	16.9413
		2680.15	16.6007
		2681.68	16.2599
		2683.21	15.9232
		2684.73	15.5949
		2686.26	15.2794
		2687.79	14.9812
		2689.31	14.7044
		2690.84	14.4522
		2692.37	14.2266
		2693.89	14.028
		2695.42	13.8553
		2696.95	13.7059
		2698.47	13.5764
		2700	13.4627
		2701.53	13.3611
		2703.05	13.268
		2704.58	13.1808
		2706.11	13.0975
		2707.63	13.0165
		2709.16	12.9372
		2710.69	12.8588
		2712.21	12.7813
		2713.74	12.7044
		2715.27	12.6281
		2716.79	12.5524
		2718.32	12.4773
		2719.85	12.4027
		2721.37	12.3286
		2722.9	12.2552
		2724.43	12.1822
		2725.95	12.1099
		2727.48	12.0381
		2729.01	11.967
		2730.53	11.8964
		2732.06	11.8264
		2733.59	11.757
		2735.11	11.6884
		2736.64	11.6206
		2738.17	11.554
		2739.69	11.4891
		2741.22	11.4271
		2742.75	11.3697
		2744.27	11.3196
		2745.8	11.2806
		2747.33	11.2579
		2748.85	11.2574
		2750.38	11.2857
		2751.91	11.3487
		2753.44	11.4514
		2754.96	11.5961
		2756.49	11.7819
		2758.02	12.0041
		2759.54	12.2543
		2761.07	12.5206
		2762.6	12.7881
		2764.12	13.0402
		2765.65	13.2594
		2767.18	13.4283
		2768.7	13.5302
		2770.23	13.5509
		2771.76	13.4791
		2773.28	13.3072
		2774.81	13.0326
		2776.34	12.6575
		2777.86	12.1887
		2779.39	11.6379
		2780.92	11.0199
		2782.44	10.3516
		2783.97	9.65088
		2785.5	8.93515
		2787.02	8.2204
		2788.55	7.52037
		2790.08	6.84591
		2791.6	6.20463
		2793.13	5.6009
		2794.66	5.03617
		2796.18	4.50967
		2797.71	4.01938
		2799.24	3.56316
		2800.76	3.13966
		2802.29	2.74883
		2803.82	2.392
		2805.34	2.07136
		2806.87	1.78915
		2808.4	1.5468
		2809.92	1.34418
		2811.45	1.17928
		2812.98	1.04831
		2814.5	0.94618
		2816.03	0.86721
		2817.56	0.8058
		2819.08	0.757
		2820.61	0.71682
		2822.14	0.68228
		2823.66	0.65137
		2825.19	0.6228
		2826.72	0.59581
		2828.24	0.57001
		2829.77	0.5452
		2831.3	0.52127
		2832.82	0.49819
		2834.35	0.47595
		2835.88	0.45454
		2837.4	0.43396
		2838.93	0.41423
		2840.46	0.39533
		2841.98	0.37728
		2843.51	0.36008
		2845.04	0.34372
		2846.56	0.32822
		2848.09	0.31358
		2849.62	0.29979
		2851.15	0.28687
		2852.67	0.27481
		2854.2	0.26362
		2855.73	0.2533
		2857.25	0.24386
		2858.78	0.23529
		2860.3	0.22761
		2861.83	0.2208
		2863.36	0.21489
		2864.89	0.20986
		2866.41	0.20573
		2867.94	0.20251
		2869.47	0.2002
		2870.99	0.19886
		2872.52	0.19856
		2874.05	0.19947
		2875.57	0.20186
		2877.1	0.20623
		2878.63	0.21337
		2880.15	0.2244
		2881.68	0.24084
		2883.21	0.26456
		2884.73	0.29766
		2886.26	0.34223
		2887.79	0.4001
		2889.31	0.47253
		2890.84	0.56001
		2892.37	0.66217
		2893.89	0.77784
		2895.42	0.90527
		2896.95	1.0424
		2898.47	1.1871
		2900	1.33749
		2901.53	1.49199
		2903.05	1.64943
		2904.58	1.80898
		2906.11	1.97014
		2907.63	2.13258
		2909.16	2.29615
		2910.69	2.46076
		2912.21	2.62637
		2913.74	2.79298
		2915.27	2.9606
		2916.79	3.12927
		2918.32	3.29907
		2919.85	3.47014
		2921.37	3.64273
		2922.9	3.8172
		2924.43	3.99409
		2925.95	4.17413
		2927.48	4.35818
		2929.01	4.54722
		2930.53	4.7422
		2932.06	4.94394
		2933.59	5.15298
		2935.11	5.36952
		2936.64	5.59335
		2938.17	5.82391
		2939.69	6.06037
		2941.22	6.3018
		2942.75	6.54725
		2944.27	6.79587
		2945.8	7.04704
		2947.33	7.30039
		2948.85	7.55584
		2950.38	7.81368
		2951.91	8.07462
		2953.44	8.33989
		2954.96	8.61127
		2956.49	8.89112
		2958.02	9.18227
		2959.54	9.48777
		2961.07	9.81054
		2962.59	10.153
		2964.12	10.5166
		2965.65	10.9016
		2967.18	11.3072
		2968.7	11.7314
		2970.23	12.1714
		2971.76	12.6243
		2973.28	13.087
		2974.81	13.5567
		2976.34	14.0313
		2977.86	14.5088
		2979.39	14.9873
		2980.92	15.465
		2982.44	15.9395
		2983.97	16.407
		2985.5	16.8627
		2987.02	17.2997
		2988.55	17.7091
		2990.08	18.0796
		2991.6	18.3983
		2993.13	18.6505
		2994.66	18.8208
		2996.18	18.8939
		2997.71	18.8559
		2999.24	18.6956
		3000.76	18.4055
		3002.29	17.9826
		3003.82	17.4292
		3005.34	16.7523
		3006.87	15.9638
		3008.4	15.0791
		3009.92	14.1164
		3011.45	13.0953
		3012.98	12.0356
		3014.5	10.9564
		3016.03	9.8754
		3017.56	8.80872
		3019.08	7.7709
		3020.61	6.77543
		3022.14	5.83517
		3023.66	4.96253
		3025.19	4.16903
		3026.72	3.46433
		3028.24	2.85493
		3029.77	2.34295
		3031.3	1.92547
		3032.82	1.5947
		3034.35	1.33906
		3035.88	1.14476
		3037.4	0.99767
		3038.93	0.88482
		3040.46	0.79539
		3041.98	0.72116
		3043.51	0.65636
		3045.04	0.59725
		3046.56	0.54164
		3048.09	0.48834
		3049.62	0.43684
		3051.14	0.38709
		3052.67	0.33939
		3054.2	0.2944
		3055.73	0.25318
		3057.25	0.21723
		3058.78	0.18852
		3060.31	0.16934
		3061.83	0.16218
		3063.36	0.16939
		3064.89	0.19287
		3066.41	0.23375
		3067.94	0.29223
		3069.47	0.36752
		3070.99	0.45795
		3072.52	0.56132
		3074.05	0.67515
		3075.57	0.79703
		3077.1	0.92485
		3078.63	1.05693
		3080.15	1.19202
		3081.68	1.32927
		3083.21	1.46817
		3084.73	1.60839
		3086.26	1.74977
		3087.79	1.89223
		3089.31	2.03572
		3090.84	2.18023
		3092.37	2.32574
		3093.89	2.47225
		3095.42	2.61977
		3096.95	2.76828
		3098.47	2.91778
		3100	3.06828
		3101.53	3.21976
		3103.05	3.37224
		3104.58	3.52569
		3106.11	3.68013
		3107.63	3.83555
		3109.16	3.99194
		3110.69	4.1493
		3112.21	4.30764
		3113.74	4.46697
		3115.27	4.62729
		3116.79	4.78869
		3118.32	4.9513
		3119.85	5.11546
		3121.37	5.28179
		3122.9	5.45142
		3124.43	5.62619
		3125.95	5.8089
		3127.48	6.00342
		3129.01	6.21469
		3130.53	6.44841
		3132.06	6.71053
		3133.59	7.00649
		3135.11	7.34048
		3136.64	7.71486
		3138.17	8.13
		3139.69	8.58452
		3141.22	9.07605
		3142.75	9.60213
		3144.27	10.1611
		3145.8	10.7526
		3147.33	11.3778
		3148.85	12.0386
[truncated: 361 more rows]
