# Supplementary material for: Anisotropic core–shell ceramic nanofibrous membrane with improved optical reflectivity and thermal insulation for high-energy laser protection
Source: Nat Commun. 2026 Jul 23;17:7112. doi: 10.1038/s41467-026-73159-0 (PMC13396369; doi:10.1038/s41467-026-73159-0)
Supplement: Supplementary file 8 — Source data [file 41467_2026_73159_MOESM8_ESM.zip › Source Data/Figure3f.xlsx]

## Sheet: Sheet1
Figure 3f
		Wavelength [nm]	Intensity
		401.01	37849.6
		401.01	37652.8
		401.01	37456
		401.81	37751.2
		401.81	37554.4
		401.81	37357.6
		401.81	37160.7
		402.6	37456
		403.4	37554.4
		403.4	37406.8
		404.19	37554.4
		404.19	37357.6
		404.98	37357.6
		404.98	37160.7
		404.98	36963.9
		405.78	36668.7
		406.57	36570.3
		406.57	36373.4
		406.57	36225.8
		407.37	36176.6
		408.16	35979.8
		408.16	35782.9
		408.16	35635.3
		408.96	35586.1
		408.96	35438.5
		409.75	35487.7
		409.75	35340.1
		410.54	35389.3
		410.54	35192.5
		411.34	35487.7
		412.13	35586.1
		412.13	35389.3
		412.93	35290.9
		412.93	35143.2
		413.72	35290.9
		413.72	35094.1
		413.72	34946.4
		414.52	34798.8
		415.31	34602
		415.31	34405.2
		415.31	34257.5
		416.1	34602
		416.1	34454.3
		416.9	34995.6
		416.9	34798.8
		416.9	34602
		416.9	34454.3
		417.69	34798.8
		417.69	34602
		417.69	34405.2
		418.49	34700.4
		418.49	34503.6
		418.49	34306.7
		418.49	34109.9
		418.49	33913.1
		418.49	33765.4
		419.28	33716.2
		420.08	33617.8
		420.08	33421
		420.87	33224.2
		420.87	33076.6
		421.66	33027.3
		421.66	32830.5
		422.46	33027.3
		422.46	32830.5
		422.46	32682.9
		423.25	32633.7
		423.25	32436.9
		424.05	32240
		424.05	32043.2
		424.05	31846.4
		424.84	31944.8
		424.84	31748
		424.84	31551.1
		425.64	31748
		425.64	31551.1
		426.43	31748
		426.43	31600.3
		427.22	31748
		427.22	31600.3
		428.02	31944.8
		428.02	31748
		428.81	31944.8
		428.81	31797.2
		429.61	31944.8
		429.61	31748
		429.61	31600.3
		430.4	31944.8
		430.4	31748
		431.2	31944.8
		431.2	31797.2
		431.99	31649.5
		431.99	31452.7
		432.78	31354.3
		432.78	31206.7
		433.58	31452.7
		433.58	31255.9
		433.58	31108.3
		434.37	31354.3
		434.37	31206.7
		435.17	31354.3
		435.17	31206.7
		435.96	31551.1
		436.76	31748
		437.55	31846.4
		437.55	31649.5
		438.34	31846.4
		438.34	31698.8
		439.14	31748
		439.93	31944.8
		439.93	31748
		439.93	31551.1
		439.93	31354.3
		440.73	31157.5
		440.73	31009.9
		441.52	31157.5
		442.32	31354.3
		442.32	31157.5
		443.11	31354.3
		443.11	31157.5
		443.9	31157.5
		443.9	31009.9
		444.7	31157.5
		444.7	30960.7
		444.7	30763.8
		444.7	30616.2
		445.49	31846.4
		445.49	31649.5
		445.49	31452.7
		445.49	31305.1
		446.29	32043.2
		446.29	31846.4
		446.29	31698.8
		447.08	32535.3
		447.08	32338.5
		447.08	32141.6
		447.08	31994
		447.88	32633.7
		447.88	32436.9
		448.67	32830.5
		448.67	32633.7
		448.67	32486.1
		449.46	32732.1
		449.46	32535.3
		449.46	32338.5
		450.26	32240
		450.26	32043.2
		450.26	31846.4
		450.26	31649.5
		451.05	31748
		451.05	31551.1
		451.05	31403.5
		451.85	31452.7
		451.85	31305.1
		452.64	31452.7
		452.64	31305.1
		453.44	31551.1
		453.44	31403.5
		454.23	31649.5
		454.23	31452.7
		455.02	31944.8
		455.02	31797.2
		455.82	32240
		455.82	32043.2
		455.82	31895.6
		456.61	32240
		456.61	32092.4
		457.41	32240
		457.41	32092.4
		458.2	32338.5
		458.2	32190.8
		459	32535.3
		459	32338.5
		459.79	32436.9
		459.79	32289.2
		460.58	32240
		461.38	32043.2
		461.38	31846.4
		461.38	31649.5
		461.38	31501.9
		462.17	31452.7
		462.17	31305.1
		462.97	31354.3
		462.97	31157.5
		462.97	30960.7
		462.97	30763.8
		462.97	30567
		463.76	31157.5
		463.76	30960.7
		463.76	30763.8
		463.76	30616.2
		464.56	31157.5
		464.56	31009.9
		465.35	31649.5
		465.35	31452.7
		465.35	31255.9
		465.35	31108.3
		466.14	31649.5
		466.14	31452.7
		466.94	31846.4
		466.94	31698.8
		467.73	32043.2
		467.73	31846.4
		467.73	31698.8
		468.53	32240
		468.53	32043.2
		469.32	32240
		469.32	32043.2
		470.12	32141.6
		470.12	31944.8
		470.12	31748
		470.12	31600.3
		470.91	32240
		470.91	32043.2
		470.91	31846.4
		470.91	31698.8
		471.7	32682.9
		471.7	32338.5
		471.7	32190.8
		472.5	33125.8
		472.5	32928.9
		472.5	32732.1
		472.5	32436.9
		473.29	33027.3
		474.09	33027.3
		474.09	32879.7
		474.88	32879.7
		475.68	32830.5
		475.68	32633.7
		476.47	32928.9
		477.26	32928.9
		477.26	32781.3
		478.06	32830.5
		478.06	32633.7
		478.06	32436.9
		478.06	32240
		478.06	31994
		478.85	32141.6
		478.85	31944.8
		479.65	32141.6
		479.65	31944.8
		480.44	31846.4
		480.44	31649.5
		480.44	31452.7
		480.44	31305.1
		481.24	31452.7
		482.03	31748
		482.03	31551.1
		482.82	31551.1
		482.82	31354.3
		482.82	31206.7
		483.62	31255.9
		484.41	31255.9
		485.21	31354.3
		485.21	31157.5
		485.21	31009.9
		486	31452.7
		486	31305.1
		486.8	31649.5
		486.8	31452.7
		486.8	31305.1
		487.59	31452.7
		487.59	31255.9
		487.59	31059.1
		487.59	30911.4
		488.38	30862.2
		488.38	30665.4
		488.38	30468.6
		489.18	30567
		489.18	30419.4
		489.97	30862.2
		489.97	30714.6
		490.77	31255.9
		490.77	31059.1
		491.56	31551.1
		491.56	31354.3
		492.36	31255.9
		492.36	31108.3
		493.15	31255.9
		493.15	31059.1
		493.15	30862.2
		493.15	30665.4
		493.94	30960.7
		493.94	30763.8
		493.94	30616.2
		494.74	31354.3
		494.74	31157.5
		494.74	31009.9
		495.53	31649.5
		495.53	31452.7
		496.33	32043.2
		496.33	31846.4
		497.12	32043.2
		497.12	31895.6
		497.92	32043.2
		497.92	31846.4
		497.92	31698.8
		498.71	31551.1
		499.5	31748
		499.5	31551.1
		499.5	31403.5
		500.3	31944.8
		500.3	31748
		500.3	31551.1
		500.3	31403.5
		501.09	32141.6
		501.09	31944.8
		501.89	32240
		501.89	32043.2
		501.89	31895.6
		502.68	32141.6
		503.48	32043.2
		503.48	31846.4
		504.27	31846.4
		505.06	31846.4
		505.86	32043.2
		505.86	31846.4
		505.86	31649.5
		506.65	32240
		507.45	32535.3
		507.45	32338.5
		508.24	33027.3
		508.24	32830.5
		508.24	32682.9
		509.04	33322.6
		509.04	33125.8
		509.83	33322.6
		509.83	33125.8
		509.83	32928.9
		510.62	33027.3
		510.62	32830.5
		511.42	33519.4
		511.42	33322.6
		511.42	33125.8
		511.42	32928.9
		511.42	32781.3
		512.21	33519.4
		512.21	33371.8
		513.01	33421
		513.01	33273.4
		513.8	33716.2
		513.8	33519.4
		514.6	33716.2
		514.6	33519.4
		514.6	33322.6
		514.6	33125.8
		515.39	33814.7
		515.39	33617.8
		515.39	33470.2
		516.18	33913.1
		516.18	33716.2
		516.18	33519.4
		516.98	34306.7
		516.98	34109.9
		516.98	33962.3
		517.77	34109.9
		517.77	33962.3
		518.57	33913.1
		518.57	33716.2
		519.36	34208.3
		519.36	34011.5
		519.36	33814.7
		520.16	33913.1
		520.16	33716.2
		520.16	33519.4
		520.95	33519.4
		520.95	33322.6
		520.95	33125.8
		521.74	33125.8
		521.74	32928.9
		522.54	33322.6
		522.54	33125.8
		522.54	32928.9
		523.33	33224.2
		523.33	33027.3
		523.33	32830.5
		524.13	33125.8
		524.13	32928.9
		524.13	32732.1
		524.92	32535.3
		524.92	32338.5
		524.92	32190.8
		525.72	32338.5
		525.72	32141.6
		525.72	31846.4
		525.72	31649.5
		526.51	31649.5
		526.51	31501.9
		527.3	31452.7
		527.3	31255.9
		527.3	31059.1
		528.1	31059.1
		528.1	30862.2
		528.1	30665.4
		528.89	30665.4
		528.89	30517.8
		529.69	30567
		529.69	30370.2
		529.69	30173.3
		529.69	30025.7
		530.48	29878.1
		531.28	29878.1
		531.28	29681.3
		531.28	29484.4
		532.07	29386
		532.07	29238.4
		532.86	29090.8
		532.86	28894
		532.86	28697.1
		532.86	28549.5
		533.66	28697.1
		533.66	28549.5
		534.45	28992.4
		534.45	28795.5
		535.25	29090.8
		535.25	28894
		536.04	28795.5
		536.04	28647.9
		536.84	28697.1
		536.84	28500.3
		537.63	28598.7
		537.63	28451.1
		538.42	28598.7
		538.42	28451.1
		539.22	28697.1
		540.01	28894
		540.01	28746.3
		540.81	28894
		541.6	28992.4
		541.6	28795.5
		541.6	28549.5
		542.4	28598.7
		543.19	28598.7
		543.98	28598.7
		544.78	28598.7
		544.78	28451.1
		545.57	28697.1
		545.57	28549.5
		546.37	28697.1
		547.16	28992.4
		547.16	28795.5
		547.16	28647.9
		547.96	28500.3
		547.96	28303.5
		548.75	28401.9
		549.54	28500.3
		550.34	28598.7
		551.13	29189.2
		551.13	28992.4
		551.13	28795.5
		551.13	28598.7
		551.93	29090.8
		551.93	28943.2
		552.72	29189.2
		552.72	29041.6
		553.52	29287.6
		554.31	29386
		554.31	29189.2
		555.1	29582.8
		555.1	29386
		555.1	29189.2
		555.1	28992.4
		555.1	28844.7
		555.9	29484.4
		556.69	29681.3
		556.69	29533.6
		557.49	29878.1
		557.49	29681.3
		558.28	29878.1
		558.28	29681.3
		559.08	29976.5
		559.87	30173.3
		559.87	29976.5
		559.87	29779.7
		560.66	29582.8
		560.66	29386
		561.46	29386
		561.46	29189.2
		562.25	29386
		562.25	29189.2
		562.25	28992.4
		563.05	29681.3
		563.05	29484.4
		563.05	29287.6
		563.84	29681.3
		563.84	29533.6
		564.64	29582.8
		565.43	29779.7
		565.43	29632.1
		566.22	29878.1
		566.22	29730.5
		567.02	31059.1
		567.02	30862.2
		567.02	30665.4
		567.02	30468.6
		567.02	30271.8
		567.02	30074.9
		567.81	31157.5
		567.81	30960.7
		567.81	30763.8
		568.61	31157.5
		568.61	30960.7
		568.61	30763.8
		569.4	30567
		569.4	30370.2
		569.4	30222.5
		570.2	30173.3
		570.2	30025.7
		570.99	29976.5
		570.99	29779.7
		571.78	29582.8
		572.58	29582.8
		572.58	29386
		572.58	29189.2
		573.37	29386
		573.37	29189.2
		574.17	29386
		574.17	29189.2
		574.17	29041.6
		574.96	29287.6
		574.96	29090.8
		575.76	29484.4
		575.76	29336.8
		576.55	29484.4
		576.55	29336.8
		577.34	29386
		578.14	29779.7
		578.14	29582.8
		578.14	29386
		578.93	29878.1
		578.93	29730.5
		579.73	30567
		579.73	30370.2
		579.73	30173.3
		579.73	30025.7
		580.52	30665.4
		580.52	30468.6
		580.52	30321
		581.32	30665.4
		581.32	30468.6
		581.32	30321
		582.11	30567
		582.11	30370.2
		582.9	30271.8
		582.9	30074.9
		583.7	29976.5
		583.7	29779.7
		584.49	29878.1
		584.49	29730.5
		585.29	29681.3
		585.29	29484.4
		586.08	29779.7
		586.08	29582.8
		586.08	29435.2
		586.88	29779.7
		586.88	29582.8
		586.88	29435.2
		587.67	29435.2
		588.46	29386
		589.26	29681.3
		589.26	29484.4
		590.05	29681.3
		590.05	29484.4
		590.85	29681.3
		590.85	29484.4
		591.64	29484.4
		591.64	29287.6
		592.44	29582.8
		592.44	29435.2
		593.23	29779.7
		594.02	29681.3
		594.82	29779.7
		594.82	29582.8
		595.61	30074.9
		595.61	29878.1
		595.61	29681.3
		595.61	29533.6
		596.41	30173.3
		596.41	29976.5
		596.41	29828.9
		597.2	30370.2
		598	30370.2
		598.79	30370.2
		599.58	30517.8
		600.38	30468.6
		601.17	30763.8
		601.17	30567
		601.97	30862.2
		602.76	31059.1
		602.76	30862.2
		603.56	30763.8
		603.56	30616.2
		604.35	30665.4
		604.35	30468.6
		604.35	30271.8
		604.35	30124.1
		604.35	29927.3
		605.14	30074.9
		605.14	29927.3
		605.94	30271.8
		605.94	30074.9
		606.73	30567
		606.73	30370.2
		607.53	31354.3
		607.53	31157.5
		607.53	30960.7
		607.53	30763.8
		608.32	31551.1
		608.32	31354.3
		609.12	31551.1
		609.12	31354.3
		609.91	31354.3
		609.91	31206.7
		610.7	31059.1
		610.7	30911.4
		611.5	30763.8
		611.5	30567
		612.29	30862.2
		612.29	30665.4
		612.29	30517.8
		613.09	30862.2
		613.09	30665.4
		613.88	31157.5
		613.88	30960.7
		613.88	30813
		614.68	31551.1
		614.68	31354.3
		614.68	31157.5
		614.68	31009.9
		615.47	31944.8
		615.47	31748
		615.47	31600.3
		616.26	31944.8
		616.26	31748
		617.06	31846.4
		617.06	31649.5
		617.85	31748
		617.85	31551.1
		617.85	31354.3
		618.65	31551.1
		618.65	31403.5
		619.44	31748
		619.44	31600.3
		620.24	32338.5
		620.24	32141.6
		620.24	31944.8
		621.03	32535.3
		621.03	32338.5
		621.03	32141.6
		621.03	31994
		621.82	32928.9
		621.82	32732.1
		622.62	33224.2
		622.62	33027.3
		622.62	32879.7
		623.41	32928.9
		624.21	32830.5
		624.21	32633.7
		625	32584.5
		625.8	32535.3
		625.8	32338.5
		626.59	32240
		626.59	32092.4
		627.38	32043.2
		627.38	31846.4
		627.38	31698.8
		628.18	31551.1
		628.18	31403.5
		628.97	31452.7
		629.77	31649.5
		629.77	31501.9
		630.56	31748
		630.56	31600.3
		631.36	32338.5
		631.36	32141.6
		631.36	31944.8
		632.15	32830.5
		632.15	32633.7
		632.15	32436.9
		632.15	32240
		632.15	32043.2
		632.94	32830.5
		632.94	32682.9
		633.74	32830.5
		633.74	32633.7
		633.74	32436.9
		634.53	32436.9
		634.53	32240
		634.53	32092.4
		635.33	31944.8
		636.12	31846.4
		636.92	32338.5
		636.92	32141.6
		636.92	31944.8
		636.92	31797.2
		637.71	31944.8
		637.71	31748
		637.71	31551.1
		638.5	31255.9
		638.5	31108.3
		639.3	31157.5
		639.3	30960.7
		639.3	30813
		640.09	31649.5
		640.09	31452.7
		640.09	31255.9
		640.09	31059.1
		640.09	30862.2
		640.89	31846.4
		640.89	31649.5
		641.68	32535.3
		641.68	32338.5
		641.68	32141.6
		641.68	31994
		642.48	32338.5
		642.48	32141.6
		643.27	32141.6
		644.06	32141.6
		644.06	31944.8
		644.06	31797.2
		644.86	31649.5
		644.86	31452.7
		644.86	31255.9
		645.65	31255.9
		645.65	31108.3
		646.45	31255.9
		646.45	31108.3
		647.24	31059.1
		647.24	30862.2
		648.04	30665.4
		648.04	30468.6
		648.83	30567
		649.62	30468.6
		649.62	30321
		650.42	30567
		650.42	30370.2
		651.21	30567
		652.01	30960.7
		652.01	30763.8
		652.01	30567
		652.8	30960.7
		652.8	30763.8
		652.8	30567
		652.8	30419.4
		653.6	30567
		653.6	30419.4
		654.39	30665.4
		654.39	30468.6
		654.39	30271.8
		655.18	30862.2
		655.18	30714.6
		655.98	30960.7
		655.98	30813
		656.77	31354.3
		656.77	31157.5
		657.57	31649.5
		657.57	31501.9
		658.36	31698.8
		659.16	31846.4
		659.16	31649.5
		659.16	31501.9
		659.95	32141.6
		659.95	31944.8
		659.95	31748
		659.95	31551.1
		660.74	32830.5
		660.74	32633.7
		660.74	32436.9
		660.74	32240
		661.54	32732.1
		661.54	32584.5
		662.33	32633.7
		662.33	32486.1
		663.13	32535.3
		663.13	32338.5
		663.13	32141.6
		663.13	31994
		663.92	32338.5
		663.92	32141.6
		664.72	32043.2
		664.72	31846.4
		665.51	31846.4
		665.51	31698.8
		666.3	32043.2
		666.3	31895.6
		667.1	32043.2
		667.1	31846.4
		667.1	31698.8
		667.89	31748
		667.89	31600.3
		668.69	32043.2
		668.69	31846.4
		668.69	31698.8
		669.48	32633.7
		669.48	32436.9
		669.48	32289.2
		670.28	33421
		670.28	33224.2
		670.28	33027.3
		670.28	32879.7
		671.07	33322.6
		671.07	33125.8
		671.07	32978.1
		671.86	33027.3
		671.86	32830.5
		672.66	33519.4
		672.66	33322.6
		672.66	33125.8
		672.66	32978.1
		673.45	33421
		673.45	33224.2
		673.45	33027.3
		674.25	33519.4
		674.25	33371.8
		675.04	33519.4
		675.04	33322.6
		675.04	33125.8
		675.84	33519.4
		675.84	33371.8
		676.63	33814.7
		676.63	33617.8
		676.63	33421
		676.63	33273.4
		677.42	33421
		677.42	33273.4
		678.22	33421
		679.01	34011.5
		679.01	33814.7
		679.01	33617.8
		679.01	33421
		679.81	34306.7
		679.81	34159.1
		680.6	34700.4
		680.6	34503.6
		681.4	34798.8
		682.19	34700.4
		682.19	34552.8
		682.98	34405.2
		682.98	34208.3
		682.98	34060.7
		683.78	34011.5
		684.57	33814.7
		685.37	33913.1
		685.37	33716.2
		685.37	33519.4
		685.37	33322.6
		685.37	33175
		686.16	34306.7
		686.16	34109.9
		686.16	33913.1
		686.16	33716.2
		686.96	34503.6
		687.75	34700.4
		687.75	34503.6
		687.75	34306.7
		687.75	34159.1
		688.54	34700.4
		688.54	34503.6
		688.54	34306.7
		688.54	34109.9
		689.34	35094.1
		689.34	34897.2
		689.34	34700.4
		689.34	34503.6
		690.13	35094.1
		690.13	34897.2
		690.13	34651.2
		690.93	35782.9
		690.93	35586.1
		690.93	35389.3
		690.93	35192.5
		691.72	35979.8
		691.72	35782.9
		692.52	35684.5
		692.52	35487.7
		692.52	35290.9
		693.31	35094.1
		693.31	34897.2
		693.31	34700.4
		694.1	34995.6
		694.1	34848
		694.9	34897.2
		694.9	34700.4
		694.9	34552.8
		695.69	35094.1
		695.69	34897.2
		696.49	35094.1
		696.49	34897.2
		697.28	35094.1
		697.28	34897.2
		697.28	34700.4
		698.08	34897.2
		698.08	34700.4
		698.08	34503.6
		698.87	34995.6
		699.66	35192.5
		700.46	35586.1
		700.46	35389.3
		701.25	35881.4
		701.25	35684.5
		702.05	35979.8
		702.05	35832.2
		702.84	36471.8
		702.84	36176.6
		703.64	36668.7
		703.64	36471.8
		703.64	36324.2
		704.43	36471.8
		704.43	36275
		705.22	36767.1
		705.22	36619.5
		706.02	36865.5
		706.02	36668.7
		706.81	37062.3
		706.81	36865.5
		707.61	37357.6
		707.61	37160.7
		707.61	36963.9
		708.4	36963.9
		708.4	36816.3
		709.2	37456
		709.2	37259.2
		709.2	37062.3
		709.2	36865.5
		709.99	37505.2
		710.78	37554.4
		710.78	37357.6
		710.78	37160.7
		711.58	37357.6
		711.58	37160.7
		711.58	36963.9
		712.37	36865.5
		712.37	36668.7
		712.37	36471.8
		713.17	36668.7
		713.17	36521.1
		713.96	36570.3
		713.96	36373.4
		714.76	36668.7
		714.76	36471.8
		715.55	36668.7
		715.55	36521.1
		716.34	36865.5
		717.14	37456
		717.14	37259.2
		717.14	37062.3
		717.14	36865.5
		717.93	37259.2
		717.93	37062.3
		717.93	36914.7
		718.73	37652.8
		718.73	37456
		718.73	37259.2
		718.73	37062.3
		719.52	37751.2
		719.52	37603.6
		720.32	37751.2
		720.32	37554.4
		720.32	37357.6
		720.32	37160.7
		720.32	36963.9
		720.32	36816.3
		721.11	37259.2
		721.11	37062.3
		721.11	36865.5
		721.9	37652.8
		721.9	37456
		721.9	37259.2
		722.7	37652.8
		722.7	37456
		722.7	37259.2
		723.49	37849.6
		723.49	37652.8
		723.49	37456
		723.49	37259.2
		724.29	37357.6
		724.29	37209.9
		725.08	37751.2
		725.08	37554.4
		725.08	37357.6
		725.88	37652.8
		725.88	37456
		725.88	37308.4
		726.67	37948.1
		726.67	37751.2
		726.67	37554.4
		726.67	37406.8
		727.46	38144.9
		727.46	37948.1
		727.46	37751.2
		727.46	37603.6
		728.26	38440.1
		728.26	38292.5
		729.05	38341.7
		729.05	38194.1
		729.85	37948.1
		730.64	37751.2
		731.44	38243.3
		731.44	38046.5
		731.44	37849.6
		731.44	37652.8
		732.23	38440.1
		732.23	38292.5
		733.02	38833.8
		733.02	38686.2
		733.02	38489.3
		733.82	38932.2
		733.82	38735.4
		734.61	38833.8
		734.61	38686.2
		735.41	39129
		735.41	38932.2
		735.41	38784.6
		736.2	38883
		737	39129
		737	38932.2
		737	38784.6
		737.79	39129
		737.79	38932.2
		737.79	38784.6
		738.58	38735.4
		738.58	38538.5
		739.38	38735.4
		739.38	38538.5
		740.17	38735.4
		740.17	38587.8
		740.97	38587.8
		740.97	38341.7
		740.97	38144.9
		740.97	37948.1
		740.97	37751.2
		740.97	37603.6
		741.76	38243.3
		741.76	38046.5
		741.76	37849.6
		741.76	37652.8
		742.56	38637
		742.56	38440.1
		742.56	38243.3
		742.56	38046.5
		743.35	38440.1
		743.35	38292.5
		744.14	38538.5
		744.14	38390.9
		744.94	38637
		744.94	38440.1
		744.94	38243.3
		744.94	38095.7
		745.73	38932.2
		745.73	38735.4
		745.73	38538.5
		745.73	38341.7
		745.73	38144.9
		745.73	37997.3
		746.53	39817.9
		746.53	39621.1
		746.53	39473.5
		746.53	39227.4
		746.53	39079.8
		747.32	39817.9
		747.32	39621.1
		747.32	39424.3
		748.12	39522.7
		748.12	39325.9
		748.91	39621.1
		748.91	39424.3
		749.7	40014.8
		749.7	39817.9
		749.7	39621.1
		749.7	39473.5
		750.5	40310
		750.5	40113.2
		751.29	40506.8
		751.29	40310
		751.29	40162.4
		752.09	40211.6
		752.09	40014.8
		752.88	40113.2
		752.88	39916.3
		752.88	39719.5
		752.88	39522.7
		753.68	40113.2
		753.68	39916.3
		753.68	39719.5
		753.68	39522.7
		754.47	40703.7
		754.47	40506.8
		754.47	40310
		754.47	40113.2
		754.47	39965.6
		755.26	40752.9
		756.06	40605.2
		756.06	40408.4
		756.06	40211.6
		756.06	40014.8
		756.85	40310
		756.85	40113.2
		756.85	39965.6
		757.65	40605.2
		757.65	40457.6
		757.65	40211.6
		758.44	40506.8
		758.44	40310
		758.44	40113.2
		758.44	39965.6
		759.24	40506.8
		759.24	40310
		759.24	40113.2
		759.24	39965.6
		760.03	40998.9
		760.03	40802.1
		760.03	40605.2
		760.82	40703.7
		760.82	40506.8
		761.62	41294.1
		761.62	41097.3
		761.62	40900.5
		761.62	40752.9
		762.41	41392.6
		762.41	41244.9
		763.21	41884.6
		763.21	41687.8
		763.21	41491
		763.21	41294.1
		764	41884.6
		764	41737
		764.8	41589.4
		764.8	41392.6
		765.59	41786.2
		765.59	41589.4
		765.59	41392.6
		765.59	41195.7
		766.38	41687.8
		766.38	41491
		766.38	41294.1
		766.38	41146.5
		767.18	41687.8
		767.97	41786.2
		767.97	41638.6
		768.77	42081.4
		768.77	41884.6
		768.77	41687.8
		769.56	41589.4
		769.56	41441.8
		770.36	42278.3
		770.36	42081.4
		770.36	41884.6
		770.36	41687.8
		771.15	42376.7
		771.15	42179.9
		771.94	42475.1
		771.94	42278.3
		771.94	42081.4
		771.94	41884.6
		772.74	41983
		772.74	41786.2
		772.74	41638.6
		773.53	42278.3
		773.53	42081.4
		773.53	41933.8
		774.33	42967.2
		774.33	42770.3
		774.33	42573.5
		774.33	42425.9
		775.12	42967.2
		775.12	42770.3
		775.12	42573.5
		775.12	42376.7
		775.12	42179.9
		775.92	42179.9
		775.92	41983
		776.71	42179.9
		776.71	41983
		777.5	42179.9
		777.5	41983
		778.3	41983
		778.3	41835.4
		779.09	42376.7
		779.09	42179.9
		779.09	42032.2
		779.89	42573.5
		779.89	42376.7
		779.89	42179.9
		780.68	42179.9
		781.48	42868.8
		781.48	42671.9
		781.48	42475.1
		781.48	42278.3
		781.48	42130.7
		782.27	43065.6
		783.06	43065.6
		783.86	43065.6
		783.86	42918
		784.65	43164
		784.65	42967.2
		784.65	42770.3
		785.45	43656.1
		785.45	43459.2
		785.45	43311.6
		786.24	43656.1
		786.24	43508.5
		787.04	43606.9
		787.04	43360.8
		787.04	43164
		787.04	43016.4
		787.83	43164
		787.83	43016.4
		788.62	43164
		788.62	43016.4
		789.42	43065.6
		789.42	42868.8
		790.21	42770.3
		790.21	42622.7
		790.21	42179.9
		790.21	41983
		790.21	41786.2
		791.01	42671.9
		791.01	42475.1
		791.01	42278.3
		791.01	42081.4
		791.01	41884.6
		791.01	41687.8
		791.8	43065.6
		791.8	42868.8
		791.8	42671.9
		791.8	42524.3
		792.6	43459.2
		792.6	43262.4
		793.39	43656.1
		793.39	43459.2
		793.39	43262.4
		794.18	43852.9
		794.18	43656.1
		794.18	43508.5
		794.98	43951.3
		794.98	43754.5
		795.77	43852.9
		795.77	43656.1
		796.57	43754.5
		796.57	43557.7
		797.36	44049.7
		797.36	43852.9
		797.36	43656.1
		798.16	44246.6
		798.16	44049.7
		798.95	44345
		798.95	44148.2
		798.95	43951.3
		799.74	44443.4
		799.74	44246.6
		799.74	44049.7
		799.74	43852.9
		800.54	44837.1
		800.54	44640.2
		800.54	44443.4
		800.54	44246.6
		801.33	44345
		801.33	44197.4
		802.13	44345
		802.13	44197.4
		802.92	44345
		802.92	44148.2
		802.92	44000.5
		803.72	44148.2
		803.72	44000.5
		804.51	44345
		804.51	44148.2
		805.3	44246.6
		805.3	44049.7
		806.1	43852.9
		806.1	43656.1
		806.1	43459.2
		806.1	43262.4
		806.1	43065.6
		806.1	42868.8
		806.1	42671.9
		806.1	42475.1
		806.1	42327.5
		806.89	42179.9
		807.69	42868.8
		807.69	42671.9
		807.69	42475.1
		807.69	42278.3
		807.69	42130.7
		808.48	42918
		809.28	43557.7
		809.28	43360.8
		809.28	43164
		809.28	42967.2
		810.07	43656.1
		810.07	43459.2
		810.07	43262.4
		810.86	44049.7
		810.86	43852.9
		810.86	43656.1
		811.66	43951.3
		811.66	43803.7
		812.45	44049.7
		812.45	43852.9
		812.45	43705.3
		812.45	43459.2
		813.25	43360.8
		814.04	43065.6
		814.04	42868.8
		814.04	42721.2
		814.84	43459.2
		814.84	42967.2
		814.84	42770.3
		815.63	44049.7
		815.63	43852.9
		815.63	43656.1
		815.63	43016.4
		816.42	44443.4
		816.42	44246.6
		816.42	44098.9
		817.22	44640.2
		817.22	44443.4
		817.22	44246.6
		818.01	45132.3
		818.01	44935.5
		818.01	44738.6
		818.01	44541.8
		818.01	44345
		818.81	45821.2
		818.81	45624.4
		818.81	45427.5
		818.81	45230.7
		819.6	45722.8
		819.6	45525.9
		819.6	45378.3
		820.4	45722.8
		820.4	45525.9
		820.4	45329.1
		820.4	45181.5
		821.19	46608.5
		821.19	46411.7
		821.19	46214.8
		821.19	46018
		821.19	45821.2
		821.98	47002.2
		821.98	46805.3
		821.98	46608.5
		821.98	46411.7
		821.98	46264.1
		822.78	47002.2
		822.78	46805.3
		822.78	46608.5
		822.78	46460.9
		823.57	46805.3
		823.57	46608.5
		824.37	46706.9
		824.37	46510.1
		824.37	46313.3
		825.16	46805.3
		825.16	46608.5
		825.16	46411.7
		825.16	46264.1
		825.96	47100.6
		825.96	46903.8
		826.75	47592.7
		826.75	47395.8
		826.75	47199
		827.54	47297.4
		827.54	47100.6
		828.34	47297.4
		828.34	47100.6
		829.13	48084.7
		829.13	47887.9
		829.13	47691.1
		829.13	47494.2
		829.93	48773.6
		829.93	48576.8
		829.93	48380
		829.93	48232.3
		830.72	49068.9
		830.72	48872
		831.52	49068.9
		831.52	48872
		832.31	48970.4
		832.31	48822.8
		833.1	49068.9
		833.1	48872
		833.1	48675.2
		833.1	48478.4
		833.1	48281.6
		833.1	48133.9
		833.9	48183.1
		833.9	47986.3
		833.9	47789.5
		834.69	48183.1
		834.69	47986.3
		834.69	47789.5
		835.49	48478.4
		835.49	48281.6
		835.49	48133.9
		836.28	48970.4
		836.28	48773.6
		836.28	48576.8
		836.28	48380
		836.28	48183.1
		837.08	49954.6
		837.08	49757.8
		837.08	49560.9
		837.08	49364.1
		837.08	49167.3
		837.87	50348.2
		837.87	50151.4
		837.87	49954.6
		837.87	49757.8
		837.87	49610.1
		838.66	50840.3
		838.66	50643.5
		838.66	50446.7
		838.66	50249.8
		838.66	50053
		838.66	49856.2
		838.66	49708.6
		839.46	50840.3
		839.46	50643.5
		839.46	50446.7
		839.46	50249.8
		840.25	50053
		840.25	49856.2
		840.25	49659.3
		840.25	49462.5
		841.05	49265.7
		841.05	49068.9
		841.05	48872
		841.05	48724.4
		841.05	48281.6
		841.84	48872
		841.84	48675.2
		841.84	48478.4
		841.84	48281.6
		841.84	48084.7
		841.84	47937.1
		842.64	49068.9
		842.64	48872
		843.43	49068.9
		843.43	48872
		844.22	48675.2
		844.22	48478.4
		844.22	48035.5
		845.02	48183.1
		845.02	47789.5
		845.81	47691.1
		845.81	47494.2
		845.81	47297.4
		846.61	47592.7
		846.61	47395.8
		846.61	47199
		846.61	47002.2
		847.4	47100.6
		847.4	46903.8
		847.4	46706.9
		848.2	46510.1
		848.2	46362.5
		848.99	46214.8
		848.99	46018
		849.78	46214.8
		849.78	46018
		849.78	45870.4
		850.58	47199
		850.58	47002.2
		850.58	46805.3
		850.58	46608.5
		850.58	46411.7
		851.37	47199
		851.37	47002.2
		851.37	46854.5
		852.17	47297.4
		852.17	47100.6
		852.17	46903.8
		852.17	46756.1
		852.96	47002.2
		853.76	46903.8
		853.76	46706.9
		854.55	46510.1
		854.55	46313.3
		854.55	46116.4
		855.34	45919.6
		855.34	45722.8
		856.14	45525.9
		856.14	45329.1
		856.14	45181.5
		856.93	45722.8
		856.93	45525.9
		856.93	45329.1
		856.93	45132.3
		856.93	44935.5
		857.73	45821.2
		857.73	45624.4
		857.73	45476.8
		858.52	46411.7
		858.52	46214.8
		858.52	46018
		858.52	45870.4
		859.32	46608.5
		859.32	46460.9
		860.11	47002.2
		860.11	46805.3
		860.11	46608.5
		860.11	46460.9
		860.9	46903.8
		860.9	46706.9
		860.9	46510.1
		861.7	46706.9
		861.7	46510.1
		861.7	46313.3
		862.49	47199
		862.49	47002.2
		862.49	46805.3
		862.49	46608.5
		862.49	46411.7
		862.49	46264.1
		863.29	47100.6
		863.29	46903.8
		864.08	47002.2
		864.08	46805.3
		864.88	47986.3
		864.88	47789.5
		864.88	47592.7
		864.88	47395.8
		864.88	47248.2
		865.67	48872
		865.67	48675.2
		865.67	48478.4
		865.67	48281.6
		865.67	48084.7
		866.46	49167.3
		866.46	48970.4
		866.46	48773.6
		867.26	49167.3
		867.26	48970.4
		867.26	48773.6
		867.26	48576.8
		867.26	48429.2
		868.05	48872
		868.05	48675.2
		868.05	48527.6
		868.85	49167.3
		868.85	48970.4
		869.64	49364.1
		869.64	49167.3
		869.64	49019.7
		870.44	49757.8
		870.44	49610.1
		871.23	50053
		871.23	49856.2
		872.02	50446.7
		872.02	50249.8
		872.02	50053
		872.02	49905.4
		872.82	50741.9
		872.82	50545.1
		872.82	50348.2
		872.82	50151.4
		872.82	49954.6
		873.61	51332.4
		873.61	51135.6
		873.61	50938.7
		874.41	52218.1
		874.41	52021.3
		874.41	51824.5
		874.41	51627.6
		874.41	51430.8
		874.41	51234
		874.41	51037.2
		875.2	52857.8
		875.2	52611.8
		875.2	52414.9
		876	53497.5
		876	53300.7
		876	53103.8
		876	52956.2
		876	52562.6
		876.79	53891.2
		876.79	53694.3
		876.79	53497.5
		877.58	54284.8
		877.58	54088
		877.58	53891.2
		878.38	54776.9
		878.38	54580.1
		878.38	54383.2
		879.17	55367.4
		879.17	55170.5
		879.17	54973.7
		879.97	56351.5
		879.97	56154.7
		879.97	55957.9
		879.97	55761
		879.97	55564.2
		880.76	57138.8
		880.76	56942
		880.76	56745.2
		880.76	56548.3
		881.56	58024.6
		881.56	57827.7
		881.56	57630.9
		881.56	57434.1
		881.56	57286.4
		882.35	59205.5
		882.35	59008.7
		882.35	58811.9
		882.35	58615
		882.35	58418.2
		882.35	58221.4
		883.14	60091.2
		883.14	59894.4
		883.14	59697.6
		883.14	59500.8
		883.14	59353.2
		883.94	60780.2
		883.94	60583.3
		883.94	60386.5
		883.94	60189.7
		883.94	59992.8
		884.73	61665.9
		884.73	61469.1
		884.73	61272.2
		884.73	61075.4
		884.73	60927.8
		885.53	61665.9
		885.53	61518.3
		886.32	62650
		886.32	62453.2
		886.32	62256.4
		886.32	62059.5
		886.32	61862.7
		886.32	61665.9
		887.12	63585
		887.12	63338.9
		887.12	63142.1
		887.12	62945.3
		887.12	62797.7
		887.91	64027.8
		887.91	63831
		887.91	63683.4
		888.7	64716.7
		888.7	64519.9
		888.7	64323.1
		888.7	64126.2
		889.5	65700.9
		889.5	65504
		889.5	65307.2
		889.5	65110.4
		889.5	64913.6
		889.5	64765.9
		890.29	65996.1
		890.29	65799.3
		890.29	65602.4
		891.09	66291.4
		891.09	66094.5
		891.09	65651.7
		891.88	66586.6
		891.88	66389.8
		892.68	66881.8
		892.68	66734.2
		893.47	67177.1
		893.47	67029.5
		894.26	67570.7
		894.26	67373.9
		895.06	67619.9
		895.85	67619.9
		896.65	67570.7
		897.44	67521.5
		898.24	68456.5
		898.24	68259.6
		898.24	68062.8
		898.24	67866
		898.24	67669.1
		898.24	67521.5
		899.03	69637.4
		899.03	69440.6
		899.03	69243.8
		899.03	69046.9
		899.03	68850.1
		899.03	68653.3
		899.03	68456.5
		899.03	68308.8
		899.82	69588.2
		900.62	69539
		901.41	69440.6
		902.21	69342.2
		903	69243.8
		903.8	69735.9
		903.8	69539
		903.8	69342.2
		903.8	69194.6
		904.59	70424.8
		904.59	70227.9
		904.59	70031.1
		904.59	69834.3
		905.38	71015.2
		905.38	70818.4
		905.38	70621.6
		905.38	70473.9
		906.18	71704.1
		906.18	71507.3
		906.18	71310.5
		906.18	71113.6
		906.97	74558.1
		906.97	74361.3
		906.97	74164.5
		906.97	73967.7
		906.97	73770.8
		906.97	73574
		906.97	73377.2
		906.97	73180.3
		906.97	72983.5
		906.97	72786.7
		906.97	72589.9
		906.97	72393
		906.97	72196.2
		906.97	71999.4
		906.97	71802.6
		907.77	74951.8
		907.77	74755
		908.56	75345.5
		908.56	75148.6
		909.36	75247
		910.15	75148.6
		910.94	75050.2
		911.74	74853.4
		912.53	74755
		913.33	74656.6
		914.12	74853.4
		914.12	74656.6
		914.12	74508.9
		914.92	75345.5
		914.92	75148.6
		914.92	74951.8
		914.92	74804.2
		915.71	75837.5
		915.71	75640.7
		915.71	75443.9
		916.5	76329.6
		916.5	76132.8
		916.5	75935.9
		917.3	76034.4
		917.3	75837.5
		917.3	75640.7
		918.09	75542.3
		918.09	75345.5
		918.09	75148.6
		918.89	75050.2
		918.89	74853.4
		918.89	74656.6
		919.68	74558.1
		919.68	74361.3
		919.68	74164.5
		920.48	74066.1
		920.48	73869.2
		920.48	73672.4
		921.27	73475.6
		921.27	73278.8
		921.27	73131.1
		922.06	73081.9
		922.86	72934.3
		923.65	72934.3
		924.45	72885.1
		924.45	72737.5
		925.24	72589.9
		925.24	72442.2
		926.04	72294.6
		926.04	72097.8
		926.83	71999.4
		926.83	71802.6
		927.62	71704.1
		927.62	71507.3
		928.42	71408.9
		928.42	71212.1
		929.21	71015.2
		929.21	70818.4
		930.01	70720
		930.01	70572.4
		930.8	70523.2
		931.6	70375.5
		932.39	70227.9
		933.18	70080.3
		933.98	69932.7
		934.77	69834.3
		935.57	69637.4
		936.36	69539
		937.16	69342.2
		937.95	69243.8
		937.95	68948.5
		937.95	68751.7
		937.95	68554.9
		937.95	68358.1
		938.74	69096.1
		938.74	68210.4
		939.54	68112
		940.33	68013.6
		941.13	67915.2
		941.92	67866
		942.72	67718.4
		943.51	67619.9
		944.3	67521.5
		945.1	67373.9
		945.1	67226.3
		945.89	67177.1
		945.89	67029.5
		946.69	66881.8
		946.69	66734.2
		947.48	66586.6
		947.48	66439
		948.28	66389.8
		948.28	66242.1
		949.07	66094.5
		949.07	65946.9
		949.86	65799.3
		949.86	65602.4
		950.66	65602.4
		950.66	65405.6
		950.66	65208.8
		950.66	65012
		950.66	64864.3
		951.45	64716.7
		951.45	64519.9
		951.45	64323.1
		951.45	64126.2
		951.45	63929.4
		951.45	63732.6
		951.45	63535.8
		952.25	63338.9
		952.25	63142.1
		952.25	62945.3
		952.25	62797.7
		953.04	62650
		953.04	62453.2
		953.04	62256.4
		953.04	62059.5
		953.04	61862.7
		953.84	61665.9
		953.84	61469.1
		953.84	61272.2
		953.84	61075.4
		953.84	60878.6
		953.84	60681.7
		954.63	60484.9
		954.63	60288.1
		954.63	60091.2
		954.63	59943.6
		955.42	59894.4
		955.42	59697.6
		955.42	59500.8
		955.42	59353.2
		956.22	59205.5
		956.22	59008.7
		956.22	58811.9
		956.22	58615
		957.01	58713.5
		957.01	58516.6
		957.01	58319.8
		957.01	58123
		957.81	57926.1
		957.81	57729.3
		957.81	57581.7
		957.81	57188
		958.6	57630.9
		958.6	57434.1
		958.6	57286.4
		958.6	57040.4
		958.6	56843.6
		958.6	56646.8
		958.6	56449.9
		958.6	56253.1
		958.6	56105.5
		959.4	55957.9
		959.4	55761
		959.4	55564.2
		960.19	55367.4
		960.19	55170.5
		960.98	54875.3
		960.98	54727.7
		961.78	54481.7
		961.78	54284.8
		961.78	54088
		961.78	53891.2
		961.78	53645.1
		962.57	53891.2
		962.57	53694.3
		962.57	53497.5
		962.57	53300.7
		963.37	53497.5
		963.37	53300.7
		963.37	53103.8
		963.37	52907
		964.16	52710.2
		964.16	52513.4
		964.16	52316.5
		964.16	52119.7
		964.16	51922.9
		964.16	51726.1
		964.16	51578.4
		964.96	51726.1
		964.96	51529.2
		964.96	51332.4
		964.96	51135.6
		964.96	50938.7
		964.96	50741.9
		964.96	50545.1
		964.96	50348.2
		965.75	50053
		965.75	49856.2
		965.75	49659.3
		965.75	49462.5
		966.54	49856.2
		966.54	49659.3
		966.54	49462.5
		966.54	49265.7
		966.54	49068.9
		966.54	48872
		966.54	48675.2
		967.34	48773.6
		967.34	48576.8
		967.34	48380
		967.34	48183.1
		967.34	48035.5
		968.13	47887.9
		968.13	47691.1
		968.13	47543.4
		968.93	47887.9
		968.93	47691.1
		968.93	47543.4
		969.72	47494.2
		969.72	47297.4
		970.52	47986.3
		970.52	47789.5
		970.52	47592.7
		970.52	47395.8
		971.31	47986.3
		971.31	47789.5
		971.31	47592.7
		972.1	47494.2
		972.1	47297.4
		972.1	47100.6
		972.9	46903.8
		972.9	46756.1
		973.69	46903.8
		973.69	46706.9
		973.69	46510.1
		974.49	46313.3
		974.49	46116.4
		974.49	45919.6
		974.49	45722.8
		974.49	45525.9
		974.49	45378.3
		975.28	45722.8
		975.28	45575.2
		975.28	45378.3
		976.08	45624.4
		976.08	45476.8
		976.08	45230.7
		976.87	45230.7
		976.87	45033.9
		977.66	45329.1
		977.66	45132.3
		978.46	45427.5
		978.46	45230.7
		979.25	45821.2
		979.25	45624.4
		979.25	45476.8
		980.05	45722.8
		980.05	45427.5
		980.05	45230.7
		980.05	45083.1
		980.84	45329.1
		980.84	45132.3
		980.84	44984.7
		981.64	45722.8
		981.64	45525.9
		981.64	45329.1
		981.64	45132.3
		982.43	45329.1
		982.43	45181.5
		983.22	45329.1
		983.22	45132.3
		983.22	44935.5
		983.22	44738.6
		984.02	45722.8
		984.02	45525.9
		984.02	45329.1
		984.02	45132.3
		984.02	44935.5
		984.02	44787.8
		984.81	45722.8
		984.81	45525.9
		984.81	45329.1
		984.81	45132.3
		985.61	47297.4
		985.61	47100.6
		985.61	46903.8
		985.61	46706.9
		985.61	46510.1
		985.61	46313.3
[truncated: 244 more rows]
