# Supplementary material for: Anisotropic core–shell ceramic nanofibrous membrane with improved optical reflectivity and thermal insulation for high-energy laser protection
Source: Nat Commun. 2026 Jul 23;17:7112. doi: 10.1038/s41467-026-73159-0 (PMC13396369; doi:10.1038/s41467-026-73159-0)
Supplement: Supplementary file 8 — Source data [file 41467_2026_73159_MOESM8_ESM.zip › Source Data/Figure4b.xlsx]

## Sheet: Sheet1
Figure 4b
		SF			SBF			BF
		Temperature [℃]	Pixel point		Temperature [℃]	Pixel point		Temperature [℃]	Pixel point
		92.0455	3602.21		131.831	3576.6		177.273	3559.23
		119.318	1657.46		172.394	679.666		201.136	1685.95
		139.773	585.635		212.958	211.699		228.409	661.157
		170.455	353.591		256.901	100.279		252.273	672.176
		194.318	209.945		297.465	66.8524		272.727	451.791
		218.182	165.746		338.028	44.5682		300	341.598
		242.045	110.497		381.972	33.4262		323.864	242.424
		269.318	88.3978		422.535	22.2841		347.727	209.366
		296.591	66.2983		466.479	22.2841		371.591	165.289
		320.455	66.2983		510.423	22.2841		398.864	121.212
		347.727	55.2486		547.606	11.1421		429.545	66.1157
		371.591	55.2486		591.549	44.5682		450	55.0964
		402.273	33.1492		635.493	100.279		470.455	44.0771
		419.318	33.1492		676.056	222.841		494.318	55.0964
		446.591	33.1492		716.62	367.688		525	33.0579
		477.273	22.0994		760.563	813.37		545.455	22.0386
		497.727	22.0994		801.127	935.933		569.318	22.0386
		525	22.0994					593.182	22.0386
		545.455	22.0994					617.045	22.0386
		569.318	22.0994					637.5	22.0386
		593.182	22.0994					657.955	22.0386
		620.455	22.0994					688.636	22.0386
		647.727	11.0497					719.318	22.0386
		664.773	11.0497					746.591	22.0386
		692.045	11.0497					773.864	22.0386
		715.909	11.0497					804.545	22.0386
		736.364	11.0497					828.409	22.0386
		760.227	11.0497					862.5	66.1157
		784.091	11.0497					886.364	176.309
		807.955	11.0497					913.636	407.713
		828.409	11.0497					937.5	727.273
		848.864	66.2983					957.955	892.562
		876.136	143.646					985.227	1201.1
		900	353.591					1009.09	1454.55
		927.273	486.188					1032.95	1487.6
		954.545	1016.57
