# Supplementary material for: Anisotropic core–shell ceramic nanofibrous membrane with improved optical reflectivity and thermal insulation for high-energy laser protection
Source: Nat Commun. 2026 Jul 23;17:7112. doi: 10.1038/s41467-026-73159-0 (PMC13396369; doi:10.1038/s41467-026-73159-0)
Supplement: Supplementary file 8 — Source data [file 41467_2026_73159_MOESM8_ESM.zip › Source Data/Figure4c.xlsx]

## Sheet: Sheet1
Figure 4c
			SF	SBF	BF
		Laser irradiation power [MW·m-2]	Spot diameter [mm]	Spot diameter [mm]	Spot diameter [mm]
		2	3	4.03	6.91
		15	3.04	4.1	7.04
		45	3.02	4.04	7.08
		80	3.02	3.97	8.85
		120	5.2	4.07	8.76
		187	5.25	4.51	8.8
		210	5.3	4.49	10
		290	5.27	4.57	10.12
