# Supplementary material for: Anisotropic core–shell ceramic nanofibrous membrane with improved optical reflectivity and thermal insulation for high-energy laser protection
Source: Nat Commun. 2026 Jul 23;17:7112. doi: 10.1038/s41467-026-73159-0 (PMC13396369; doi:10.1038/s41467-026-73159-0)
Supplement: Supplementary file 8 — Source data [file 41467_2026_73159_MOESM8_ESM.zip › Source Data/Figure4d.xlsx]

## Sheet: Sheet1
Figure 4d
	SF	Temperature [℃]							SBF	Temperature [℃]							BF	Temperature [℃]
	Irradiation time [s]	5s	10s	15s	20s	25s	30s		Irradiation time [s]	5s	10s	15s	20s	25s	30s		Irradiation time [s]	5s	10s	15s	20s	25s	30s
	Radial distance [mm]								Radial distance [mm]								Radial distance [mm]
	0	69.2308	126.036	194.675	428.99	675.14	928.4		0	152.071	275.148	407.692	620.71	736.686	767.456		0	382.635	550.299	674.85	959.88	1067.66	1089.22
	1	66.8639	95.2663	161.538	253.84	327.21	447.92		1	121.302	232.544	374.556	606.509	717.751	753.254		1	361.078	528.743	650.898	933.533	1031.74	1067.66
	2	62.1302	78.6982	97.6331	135.5	159.17	185.2		2	71.5976	116.568	256.213	561.538	658.58	720.118		2	332.335	495.21	598.204	878.443	979.042	1026.95
	3	52.6627	66.8639	66.8639	78.69	92.89	104.734		3	47.929	73.9645	114.201	414.793	504.734	568.639		3	279.641	387.425	480.838	650.898	832.934	883.234
	4	50.2959	52.6627	52.6627	52.66	62.1302	76.3314		4	38.4615	45.5621	47.929	149.704	206.509	244.379		4	114.371	171.856	198.204	236.527	435.329	444.91
	5	36.0947	40.8284	36.0947	36.09	38.4615	40.8284		5	33.7278	36.0947	38.4615	36.0947	36.0947	36.0947		5	30.5389	30.5389	30.5389	28.1437	30.5389	30.5389
	SF	Temperature [℃]							SBF	Temperature [℃]							BF	Temperature [℃]
	Irradiation time [s]	5s	10s	15s	20s	25s	30s		Irradiation time [s]	5s	10s	15s	20s	25s	30s		Irradiation time [s]	5s	10s	15s	20s	25s	30s
	Axial thickness [mm]								Axial thickness [mm]								Axial thickness [mm]
	1	53.3333	190.476	274.286	419.048	579.048	754.286		1	28.8462	74.9635	109.615	253.846	426.923	680.769		1	333.333	495.238	628.571	800	942.857	1152.38
	2	30.4762	68.5714	99.0476	175.238	281.905	457.143		2	21.1782	55.7936	78.834	124.988	246.142	534.603		2	314.286	476.19	609.524	780.952	914.286	1142.86
	3	22.8571	30.4762	60.9524	106.667	198.095	335.238		3	21.1782	36.5141	42.2833	59.591	117.283	273.089		3	295.238	466.667	580.952	752.381	876.19	1133.33
	4	22.8571	22.8571	30.4762	76.1905	137.143	251.429		4	21.1782	21.1782	23.0769	28.8827	46.1904	80.8057		4	219.048	409.524	542.857	704.762	828.571	1104.76
	5	22.8571	22.8571	22.8571	53.3333	99.0476	190.476		5	21.1782	21.1782	21.1782	21.1782	21.1782	26.9839		5	28.5714	285.714	485.714	647.619	771.429	1066.67
	6	22.8571	22.8571	22.8571	38.0952	68.5714	144.762		6	21.1782	21.1782	21.1782	21.1782	21.1782	21.1782		6	28.5714	123.81	371.429	571.429	704.762	980.952
	7	22.8571	22.8571	22.8571	22.8571	38.0952	106.667		7	21.1782	21.1782	21.1782	21.1782	21.1782	21.1782		7	28.5714	28.5714	219.048	438.095	600	885.714
	8	22.8571	22.8571	22.8571	22.8571	30.4762	68.5714		8	21.1782	21.1782	21.1782	21.1782	21.1782	21.1782		8	28.5714	28.5714	28.5714	238.095	438.095	723.81
	9	22.8571	22.8571	22.8571	22.8571	22.8571	38.0952		9	21.1782	21.1782	21.1782	21.1782	21.1782	21.1782		9	28.5714	28.5714	28.5714	28.5714	123.81	428.571
	10	22.8571	22.8571	22.8571	22.8571	22.8571	22.8571		10	21.1782	21.1782	21.1782	21.1782	21.1782	21.1782		10	28.5714	28.5714	28.5714	28.5714	28.5714	28.5714
