# Supplementary material for: Anisotropic core–shell ceramic nanofibrous membrane with improved optical reflectivity and thermal insulation for high-energy laser protection
Source: Nat Commun. 2026 Jul 23;17:7112. doi: 10.1038/s41467-026-73159-0 (PMC13396369; doi:10.1038/s41467-026-73159-0)
Supplement: Supplementary file 8 — Source data [file 41467_2026_73159_MOESM8_ESM.zip › Source Data/Figure4e.xlsx]

## Sheet: Sheet1
Figure 4e
		SF					SBF						BF
		Radial direction		Axial direction			Radial direction		Axial direction				Radial direction		Axial direction
		50 ℃	1200 ℃	50 ℃	1200 ℃		50 ℃	1200 ℃	50 ℃	1200 ℃			50 ℃	1200 ℃	50 ℃	1200 ℃
		30.23	93.77	18.43	84.5		148.19	390.16	52.46	117.28			238.16	455.41	212.42	349
		38.31	95.31	31.64	80.73		151.72	380.42	57.18	122.98			241.61	454.72	219.19	346.37
		30.25	101.65	18.92	77.68		147.98	385.29	44	123.39			241.38	444.08	216.25	359.58
		24.08	95.3	27.96	81.02		148.93	375.72	52.04	129.18			244.8	445.67	208.29	369.08
		34.12	105.24	34.08	92.07		153.86	383.37	46.61	117.19			243.34	442.36	219.2	365.13
		41.99	95.74	14.06	86.2		143.46	382.44	53.85	122.84			236.42	429.26	217.15	348.51
		33.38	87.6	28.95	82.61		144.85	381.07	48.4	134.88			236.71	452.34	210.13	351.74
		23.57	95.1	35.63	75.77		153.91	373	44.54	136.13			242.31	437.18	219.55	342.38
		25.75	87.65	18.36	77.8		145.66	391.66	45.79	123.57			230.64	436.63	207.31	348.62
		25.74	97.8	31.73	87.52		143.72	397.49	49.07	134.41			244	432.42	225.93	374.58
		28.39	93.37	28.34	78.76		154.88	379.99	53.22	122.48			239.11	451.95	214.6	358.02
		37.64	92.62	18	76.58		144.13	388.51	47.42	125.54			236.67	447.18	226.56	363.27
