# Supplementary material for: Anisotropic core–shell ceramic nanofibrous membrane with improved optical reflectivity and thermal insulation for high-energy laser protection
Source: Nat Commun. 2026 Jul 23;17:7112. doi: 10.1038/s41467-026-73159-0 (PMC13396369; doi:10.1038/s41467-026-73159-0)
Supplement: Supplementary file 8 — Source data [file 41467_2026_73159_MOESM8_ESM.zip › Source Data/Figure5a.xlsx]

## Sheet: Sheet1
Figure 5a
		BF	7.3	14.7	21.9	29
		2	1176.8	1259.5	1396.4	1688.2
		3	801.5	1039.7	1204.3	1308.6
		4	421.9	786.3	816.7	1096.4
		5	218.3	555.7	794.1	830.7
		6	180.7	299.7	563.9	816.8
		SF	7.3	14.7	21.9	29
		2	841.9	1227.9	1320.9	1688.2
		3	812.1	1072.9	1209.3	1276.4
		4	610.5	804.3	879.9	985.6
		5	124.5	223.5	609.4	652.5
		6	56.6	112.9	207.6	215.7
		SBF	7.3	14.7	21.9	29
		2	616.3	819	1246.1	1472.6
		3	593.1	761.2	1150.6	1283.9
		4	525.5	723.5	828.4	1114.5
		5	194.6	364.6	395.3	413.5
		6	97.2	210.6	354.6	380.2
