# Supplementary material for: Anisotropic core–shell ceramic nanofibrous membrane with improved optical reflectivity and thermal insulation for high-energy laser protection
Source: Nat Commun. 2026 Jul 23;17:7112. doi: 10.1038/s41467-026-73159-0 (PMC13396369; doi:10.1038/s41467-026-73159-0)
Supplement: Supplementary file 8 — Source data [file 41467_2026_73159_MOESM8_ESM.zip › Source Data/Figure5b.xlsx]

## Sheet: Sheet1
Figure 5b
		Materials	Laser protection threshold [kW·cm-2]	Laser protection time [s]	Thickness [mm]
		GF/Ph	0.733	5	5
		BN aerogel	21	100	4
		TaSi2/ZrSi2/C-Ph	1	70	10
		GA/SiO2	0.5	10	8
		LST	1	5	0.2
		ZrO2/ZrB2/SiC	6.3	10	2
		ZrC/CF/BPF	0.5	19	2.5
		SGS-Cu	2	48	2.5
		ZrB2/Cu	2	180	3
		BPF	1	11	2.5
		GF/EP	0.5	5	2.5
		SBF	36	300	0.8
