# Supplementary material for: Anisotropic core–shell ceramic nanofibrous membrane with improved optical reflectivity and thermal insulation for high-energy laser protection
Source: Nat Commun. 2026 Jul 23;17:7112. doi: 10.1038/s41467-026-73159-0 (PMC13396369; doi:10.1038/s41467-026-73159-0)
Supplement: Supplementary file 8 — Source data [file 41467_2026_73159_MOESM8_ESM.zip › Source Data/Figure6a.xlsx]

## Sheet: Sheet1
Figure 6a
		Strain ε [%]	Compressive stress [MPa]
		0.81545	0.17877
		1.83476	0.17877
		2.85408	0.17877
		3.87339	0.17877
		4.8927	0.17877
		5.91202	0.17877
		6.93133	0.17877
		7.95064	0.17877
		8.96996	0.17877
		9.98927	0.17877
		11.0086	0.17877
		12.0279	0.17877
		13.0472	0.17877
		14.0665	0.17877
		15.0858	0.17877
		16.1051	0.26816
		17.1245	0.26816
		18.1438	0.26816
		19.1631	0.26816
		20.1824	0.26816
		21.2017	0.26816
		22.221	0.26816
		23.2403	0.35754
		24.2597	0.35754
		25.279	0.35754
		26.2983	0.44693
		27.3176	0.44693
		28.3369	0.44693
		29.3562	0.53631
		30.3755	0.53631
		31.3949	0.6257
		32.4142	0.6257
		33.4335	0.6257
		34.4528	0.71508
		35.4721	0.71508
		36.4914	0.80447
		37.5107	0.80447
		38.53	0.89385
		39.5494	0.89385
		40.5687	0.98324
		41.588	0.98324
		42.6073	1.07263
		43.6266	1.16201
		44.6459	1.16201
		45.6652	1.2514
		46.6846	1.34078
		47.7039	1.43017
		48.7232	1.51955
		49.7425	1.60894
		50.7618	1.69832
		51.7811	1.78771
		52.8004	1.87709
		53.8197	2.05587
		54.8391	2.14525
		55.8584	2.32402
		56.8777	2.50279
		57.897	2.59218
		58.9163	2.77095
		59.9356	2.94972
		60.9549	3.12849
		61.9742	3.39665
		62.9936	3.57542
		64.0129	3.84358
		65.0322	4.11173
		66.0515	4.37989
		67.0708	4.64804
		68.0901	5.00559
		69.1094	5.36313
		70.1288	5.81006
		71.1481	6.25698
		72.1674	6.70391
		73.1867	7.24022
		74.206	7.77654
		75.2253	8.40223
		76.2446	9.02793
		77.2639	9.74302
		78.2833	10.5475
		79.3026	11.352
		80.3219	12.1564
		81.3412	13.0503
		82.3605	14.0335
		83.3798	15.0168
		84.3991	16.0894
		85.4185	17.162
		86.4378	18.324
		87.4571	19.7542
		88.4764	21.1844
		89.4957	22.7933
		90.515	24.4916
		91.5343	26.1899
		92.5537	27.9777
		93.573	29.676
		95	31.2849
		92.9657	22.2022
		91.9486	17.0786
		90.9315	11.6854
		89.9143	8.44944
		88.8972	6.65169
		87.8801	5.48315
		86.863	4.67416
		85.8458	3.86517
		84.8287	3.41573
		83.8116	2.96629
		82.7944	2.60674
		81.7773	2.33708
		80.7602	2.1573
		79.743	1.97753
		78.7259	1.79775
		77.7088	1.61798
		76.6916	1.52809
		75.6745	1.34831
		74.6574	1.25843
		73.6403	1.16854
		72.6231	1.07865
		71.606	0.98876
		70.5889	0.89888
		69.5717	0.80899
		68.5546	0.80899
		67.5375	0.7191
		66.5203	0.7191
		65.5032	0.62921
		64.4861	0.62921
		63.4689	0.62921
		62.4518	0.53933
		61.4347	0.53933
		60.4176	0.53933
		59.4004	0.53933
		58.3833	0.44944
		57.3662	0.44944
		56.349	0.44944
		55.3319	0.44944
		54.3148	0.44944
		53.2976	0.44944
		52.2805	0.44944
		51.2634	0.35955
		50.2463	0.35955
		49.2291	0.35955
		48.212	0.35955
		47.1949	0.35955
		46.1777	0.35955
		45.1606	0.35955
		44.1435	0.35955
		43.1263	0.26966
		42.1092	0.26966
		41.0921	0.26966
		40.075	0.26966
		39.0578	0.26966
		38.0407	0.26966
		37.0236	0.17978
		36.0064	0.17978
		34.9893	0.17978
		33.9722	0.17978
		32.955	0.17978
		31.9379	0.17978
		30.9208	0.17978
		29.9036	0.17978
		28.8865	0.17978
		27.8694	0.08989
		26.8523	0.08989
		25.8351	0.08989
		24.818	0.08989
		23.8009	0.08989
		22.7837	0.08989
		21.7666	0.08989
		20.7495	0.08989
		19.7323	0.08989
		18.7152	0.08989
		17.6981	0.08989
		16.6809	0.08989
		15.6638	0.08989
		14.6467	0.08989
		13.6296	0.08989
		12.6124	0.08989
		11.5953	0.08989
		10.5782	0.08989
		9.56103	0.08989
		8.5439	0.08989
		7.52677	0.08989
		6.50964	0.08989
		5.49251	0.08989
		4.47537	0.08989
		3.45824	0.08989
		2.44111	0.08989
		1.42398	0.08989
		0.40685	0.08989
