# Supplementary material for: Anisotropic core–shell ceramic nanofibrous membrane with improved optical reflectivity and thermal insulation for high-energy laser protection
Source: Nat Commun. 2026 Jul 23;17:7112. doi: 10.1038/s41467-026-73159-0 (PMC13396369; doi:10.1038/s41467-026-73159-0)
Supplement: Supplementary file 8 — Source data [file 41467_2026_73159_MOESM8_ESM.zip › Source Data/Figure6c.xlsx]

## Sheet: Sheet1
Figure 6c
		B1.0F			S0.2B0.9F			S0.5B0.7F					S0.6B0.4F					S0.6B0.2F					S0.8B0.2F					S1.2F
		Strain ε [%]	Compressive stress [MPa]		Strain ε [%]	Compressive stress [MPa]		Strain ε [%]	Compressive stress [MPa]	Strain ε [%]	Compressive stress [MPa]		Strain ε [%]	Compressive stress [MPa]	Strain ε [%]	Compressive stress [MPa]		Strain ε [%]	Compressive stress [MPa]	Strain ε [%]	Compressive stress [MPa]		Strain ε [%]	Compressive stress [MPa]	Strain ε [%]	Compressive stress [MPa]		Strain ε [%]	Compressive stress [MPa]	Strain ε [%]	Compressive stress [MPa]
		0	0.11556		0.45328	0.25485		0.46417	0.16495	0.46117	0.24691		0.76244	0.17241	0.45894	0		0.63018	0.08681	0.61192	0.08418		0.62914	0	0.62914	0.08696		0.31353	0.27451	0.79564	0.1697
		1.01523	0.23111		1.20875	0.25485		1.23779	0.24742	1.22977	0.24691		1.52488	0.17241	1.22383	0		1.41791	0.08681	1.37681	0.08418		1.41556	0	1.41556	0.08696		1.09736	0.27451	1.59129	0.1697
		2.03046	0.23111		1.96421	0.25485		2.0114	0.24742	1.99838	0.24691		2.28732	0.17241	1.98873	0		2.20564	0.08681	2.14171	0.08418		2.20199	0	2.20199	0.08696		1.88119	0.27451	2.38693	0.1697
		3.04569	0.34667		2.71968	0.25485		2.78502	0.24742	2.76699	0.24691		3.04976	0.17241	2.75362	0		2.99337	0.08681	2.9066	0.08418		2.98841	0	2.98841	0.08696		2.66502	0.27451	3.18258	0.1697
		4.06091	·		3.47515	0.33981		3.55863	0.24742	3.5356	0.16461		3.8122	0.17241	3.51852	0		3.78109	0.17361	3.6715	0.08418		3.77483	0	3.77483	0.08696		3.44884	0.27451	3.97822	0.1697
		5.07614	0.46222		4.23062	0.33981		4.33225	0.3299	4.30421	0.16461		4.57464	0.17241	4.28341	0		4.56882	0.17361	4.43639	0.08418		4.56126	0.088	4.56126	0.08696		4.23267	0.27451	4.77387	0.1697
		6.09137	0.57778		4.98608	0.33981		5.10586	0.3299	5.07282	0.16461		5.33708	0.17241	5.04831	0		5.35655	0.17361	5.20129	0.08418		5.34768	0.088	5.34768	0.17391		5.0165	0.36601	5.56951	0.1697
		7.1066	0.57778		5.74155	0.33981		5.87948	0.3299	5.84142	0.16461		6.09952	0.17241	5.8132	0		6.14428	0.17361	5.96618	0.08418		6.13411	0.088	6.13411	0.17391		5.80033	0.36601	6.36516	0.1697
		8.12183	0.69333		6.49702	0.33981		6.65309	0.41237	6.61003	0.16461		6.86196	0.17241	6.5781	0		6.93201	0.17361	6.73108	0.08418		6.92053	0.088	6.92053	0.17391		6.58416	0.36601	7.1608	0.1697
		9.13706	0.80889		7.25249	0.33981		7.42671	0.41237	7.37864	0.16461		7.6244	0.17241	7.343	0		7.71973	0.17361	7.49597	0.16835		7.70695	0.088	7.70695	0.17391		7.36799	0.36601	7.95645	0.1697
		10.1523	0.80889		8.00795	0.33981		8.20033	0.49485	8.14725	0.16461		8.38684	0.17241	8.10789	0		8.50746	0.26042	8.26087	0.16835		8.49338	0.088	8.49338	0.17391		8.15182	0.36601	8.75209	0.1697
		11.1675	0.92444		8.76342	0.42476		8.97394	0.49485	8.91586	0.16461		9.14928	0.17241	8.87279	0		9.29519	0.26042	9.02576	0.16835		9.2798	0.088	9.2798	0.17391		8.93564	0.36601	9.54774	0.1697
		12.1827	1.04		9.51889	0.42476		9.74756	0.49485	9.68447	0.16461		9.91172	0.17241	9.63768	0		10.0829	0.26042	9.79066	0.16835		10.0662	0.088	10.0662	0.17391		9.71947	0.36601	10.3434	0.1697
		13.198	1.15556		10.2744	0.42476		10.5212	0.57732	10.4531	0.16461		10.6742	0.17241	10.4026	0		10.8706	0.26042	10.5556	0.16835		10.8527	0.088	10.8527	0.17391		10.5033	0.36601	11.139	0.1697
		14.2132	1.27111		11.0298	0.42476		11.2948	0.57732	11.2217	0.16461		11.4366	0.17241	11.1675	0		11.6584	0.26042	11.3204	0.16835		11.6391	0.088	11.6391	0.17391		11.2871	0.36601	11.9347	0.25455
		15.2284	1.38667		11.7853	0.42476		12.0684	0.57732	11.9903	0.16461		12.199	0.17241	11.9324	0		12.4461	0.26042	12.0854	0.16835		12.4255	0.176	12.4255	0.17391		12.071	0.36601	12.7303	0.25455
		16.2436	1.50222		12.5408	0.42476		12.842	0.65979	12.7589	0.16461		12.9615	0.17241	12.6973	0		13.2338	0.34722	12.8502	0.16835		13.2119	0.176	13.2119	0.17391		12.8548	0.45752	13.526	0.25455
		17.2589	1.61778		13.2962	0.50971		13.6156	0.65979	13.5275	0.16461		13.7239	0.17241	13.4622	0		14.0216	0.34722	13.6151	0.16835		13.9983	0.176	13.9983	0.17391		13.6386	0.45752	14.3216	0.25455
		18.2741	1.73333		14.0517	0.50971		14.3893	0.65979	14.2961	0.16461		14.4864	0.17241	14.2271	0		14.8093	0.34722	14.38	0.16835		14.7848	0.176	14.7848	0.17391		14.4224	0.45752	15.1173	0.25455
		19.2893	1.84889		14.8072	0.50971		15.1629	0.74227	15.0647	0.16461		15.2488	0.17241	14.9919	0		15.597	0.34722	15.1449	0.16835		15.5712	0.176	15.5712	0.17391		15.2063	0.45752	15.9129	0.25455
		20.3046	2.08		15.5626	0.50971		15.9365	0.74227	15.8333	0.16461		16.0112	0.17241	15.7568	0		16.3847	0.34722	15.9098	0.16835		16.3576	0.176	16.3576	0.26087		15.9901	0.45752	16.7085	0.25455
		21.3198	2.19556		16.3181	0.50971		16.7101	0.74227	16.6019	0.16461		16.7737	0.25862	16.5217	0		17.1725	0.43403	16.6747	0.16835		17.144	0.264	17.144	0.26087		16.7739	0.45752	17.5042	0.25455
		22.335	2.42667		17.0736	0.59466		17.4837	0.82474	17.3706	0.16461		17.5361	0.25862	17.2866	0		17.9602	0.43403	17.4396	0.16835		17.9305	0.264	17.9305	0.26087		17.5578	0.45752	18.2998	0.25455
		23.3502	2.54222		17.829	0.59466		18.2573	0.82474	18.1392	0.16461		18.2986	0.25862	18.0515	0		18.7479	0.43403	18.2045	0.16835		18.7169	0.264	18.7169	0.26087		18.3416	0.45752	19.0955	0.25455
		24.3655	2.77333		18.5845	0.59466		19.0309	0.90722	18.9078	0.16461		19.061	0.25862	18.8164	0		19.5357	0.43403	18.9694	0.16835		19.5033	0.264	19.5033	0.26087		19.1254	0.45752	19.8911	0.25455
		25.3807	3.00444		19.34	0.59466		19.8046	0.90722	19.6764	0.16461		19.8234	0.25862	19.5813	0		20.3234	0.43403	19.7343	0.25253		20.2897	0.264	20.2897	0.26087		19.9092	0.54902	20.6868	0.25455
		26.3959	3.23556		20.0954	0.67961		20.5782	0.90722	20.445	0.16461		20.5859	0.25862	20.3462	0		21.1111	0.43403	20.4992	0.25253		21.0762	0.264	21.0762	0.26087		20.6931	0.54902	21.4824	0.25455
		27.4112	3.46667		20.8509	0.67961		21.3518	0.98969	21.2136	0.24691		21.3483	0.25862	21.1111	0		21.8988	0.52083	21.2641	0.25253		21.8626	0.352	21.8626	0.26087		21.4769	0.54902	22.2781	0.25455
		28.4264	3.69778		21.6064	0.67961		22.1254	1.07216	21.9822	0.24691		22.1107	0.25862	21.876	0		22.6866	0.52083	22.029	0.25253		22.649	0.352	22.649	0.26087		22.2607	0.54902	23.0737	0.25455
		29.4416	3.92889		22.3618	0.76456		22.899	1.07216	22.7508	0.24691		22.8732	0.25862	22.6409	0		23.4743	0.52083	22.7939	0.25253		23.4354	0.352	23.4354	0.26087		23.0446	0.54902	23.8694	0.25455
		30.4568	4.27556		23.1173	0.76456		23.6726	1.07216	23.5194	0.24691		23.6356	0.34483	23.4058	0		24.262	0.52083	23.5588	0.25253		24.2218	0.352	24.2218	0.26087		23.8284	0.54902	24.665	0.25455
		31.4721	4.62222		23.8728	0.76456		24.4462	1.15464	24.288	0.24691		24.3981	0.34483	24.1707	0		25.0497	0.60764	24.3237	0.25253		25.0083	0.352	25.0083	0.34783		24.6122	0.54902	25.4606	0.25455
		32.4873	4.85333		24.6282	0.84951		25.2199	1.23711	25.0566	0.24691		25.1605	0.34483	24.9356	0		25.8375	0.60764	25.0886	0.25253		25.7947	0.44	25.7947	0.34783		25.396	0.54902	26.2563	0.25455
		33.5025	5.2		25.3837	0.84951		25.9935	1.23711	25.8252	0.24691		25.923	0.34483	25.7005	0		26.6252	0.60764	25.8535	0.25253		26.5811	0.44	26.5811	0.34783		26.1799	0.64052	27.0519	0.25455
		34.5178	5.66222		26.1392	0.93447		26.7671	1.31959	26.5938	0.24691		26.6854	0.43103	26.4654	0		27.4129	0.60764	26.6184	0.25253		27.3676	0.44	27.3676	0.34783		26.9637	0.64052	27.8476	0.33939
		35.533	6.00889		26.8946	0.93447		27.5407	1.31959	27.3625	0.24691		27.4478	0.43103	27.2303	0		28.2007	0.69444	27.3833	0.25253		28.154	0.528	28.154	0.34783		27.7475	0.64052	28.6432	0.33939
		36.5482	6.58667		27.6501	1.01942		28.3143	1.40206	28.1311	0.24691		28.2103	0.43103	27.9952	0		28.9884	0.69444	28.1482	0.25253		28.9404	0.528	28.9404	0.34783		28.5313	0.64052	29.4389	0.33939
		37.5635	7.04889		28.4056	1.01942		29.0879	1.48454	28.8997	0.24691		28.9727	0.43103	28.7601	0.08746		29.7761	0.69444	28.913	0.25253		29.7268	0.528	29.7268	0.34783		29.3152	0.64052	30.2345	0.33939
		38.5787	7.62667		29.161	1.10437		29.8616	1.48454	29.6683	0.24691		29.7352	0.51724	29.525	0.08746		30.5638	0.69444	29.6779	0.25253		30.5132	0.528	30.5132	0.34783		30.099	0.64052	31.0301	0.33939
		39.5939	8.32		29.9165	1.10437		30.6352	1.56701	30.4369	0.24691		30.4976	0.51724	30.2899	0.08746		31.3516	0.78125	30.4428	0.3367		31.2997	0.616	31.2997	0.34783		30.8828	0.73203	31.8258	0.33939
		40.6091	9.12889		30.672	1.18932		31.4088	1.64948	31.2055	0.32922		31.26	0.51724	31.0547	0.08746		32.1393	0.78125	31.2077	0.3367		32.0861	0.616	32.0861	0.43478		31.6667	0.73203	32.6214	0.33939
		41.6244	10.0533		31.4274	1.27427		32.1824	1.64948	31.9741	0.32922		32.0225	0.51724	31.8196	0.08746		32.927	0.78125	31.9726	0.3367		32.8725	0.616	32.8725	0.43478		32.4505	0.73203	33.4171	0.33939
		42.6396	11.0933		32.1829	1.27427		32.956	1.73196	32.7427	0.32922		32.7849	0.60345	32.5845	0.08746		33.7148	0.86806	32.7375	0.3367		33.6589	0.704	33.6589	0.43478		33.2343	0.73203	34.2127	0.33939
		43.6548	12.2489		32.9384	1.35922		33.7296	1.81443	33.5113	0.32922		33.5474	0.60345	33.3494	0.08746		34.5025	0.86806	33.5024	0.3367		34.4454	0.704	34.4454	0.43478		34.0181	0.73203	35.0084	0.33939
		44.6701	13.52		33.6938	1.44417		34.5033	1.89691	34.2799	0.32922		34.3098	0.60345	34.1143	0.08746		35.2902	0.86806	34.2673	0.3367		35.2318	0.704	35.2318	0.43478		34.802	0.82353	35.804	0.33939
		45.6853	14.7911		34.4493	1.52913		35.2769	1.97938	35.0485	0.32922		35.0722	0.68966	34.8792	0.08746		36.0779	0.95486	35.0322	0.3367		36.0182	0.792	36.0182	0.43478		35.5858	0.82353	36.5997	0.33939
		46.7005	16.1778		35.2048	1.61408		36.0505	2.06186	35.8171	0.32922		35.8347	0.68966	35.6441	0.08746		36.8657	0.95486	35.7971	0.3367		36.8046	0.792	36.8046	0.43478		36.3696	0.82353	37.3953	0.42424
		47.7157	17.7956		35.9602	1.69903		36.8241	2.14433	36.5858	0.32922		36.5971	0.68966	36.409	0.08746		37.6534	0.95486	36.562	0.3367		37.5911	0.88	37.5911	0.52174		37.1535	0.82353	38.191	0.42424
		48.731	19.6444		36.7157	1.78398		37.5977	2.2268	37.3544	0.41152		37.3595	0.77586	37.1739	0.08746		38.4411	1.04167	37.3269	0.3367		38.3775	0.88	38.3775	0.52174		37.9373	0.91503	38.9866	0.42424
		49.7462	21.7244		37.4712	1.86893		38.3713	2.39175	38.123	0.41152		38.122	0.77586	37.9388	0.08746		39.2289	1.04167	38.0918	0.3367		39.1639	0.968	39.1639	0.52174		38.7211	0.91503	39.7822	0.42424
		50.7614	23.8044		38.2266	1.95388		39.145	2.47423	38.8916	0.41152		38.8844	0.77586	38.7037	0.17493		40.0166	1.04167	38.8567	0.3367		39.9503	0.968	39.9503	0.52174		39.505	0.91503	40.5779	0.42424
		51.7766	25.7689		38.9821	2.03883		39.9186	2.63918	39.6602	0.41152		39.6469	0.86207	39.4686	0.17493		40.8043	1.12847	39.6216	0.42088		40.7368	1.056	40.7368	0.52174		40.2888	0.91503	41.3735	0.42424
		52.7919	23.8044		39.7376	2.20874		40.6922	2.72165	40.4288	0.41152		40.4093	0.86207	40.2335	0.17493		41.592	1.12847	40.3865	0.42088		41.5232	1.056	41.5232	0.52174		41.0726	1.00654	42.1692	0.42424
		53.8071	22.3022		40.493	2.29369		41.4658	2.8866	41.1974	0.41152		41.1718	0.94828	40.9984	0.17493		42.3798	1.21528	41.1514	0.42088		42.3096	1.144	42.3096	0.6087		41.8564	1.00654	42.9648	0.42424
		54.8223	21.6089		41.2485	2.46359		42.2394	2.96907	41.966	0.49383		41.9342	0.94828	41.7633	0.17493		43.1675	1.21528	41.9163	0.42088		43.096	1.144	43.096	0.6087		42.6403	1.00654	43.7605	0.50909
		55.8376	21.84		42.004	2.54854		43.013	3.13402	42.7346	0.49383		42.6966	0.94828	42.5282	0.17493		43.9552	1.30208	42.6812	0.42088		43.8824	1.232	43.8824	0.6087		43.4241	1.09804	44.5561	0.50909
		56.8528	22.88		42.7594	2.71845		43.7866	3.29897	43.5032	0.49383		43.4591	1.03448	43.2931	0.17493		44.743	1.30208	43.446	0.42088		44.6689	1.32	44.6689	0.6087		44.2079	1.09804	45.3518	0.50909
		57.868	21.84		43.5149	2.88835		44.5603	3.38144	44.2718	0.49383		44.2215	1.03448	44.058	0.17493		45.5307	1.38889	44.2109	0.42088		45.4553	1.408	45.4553	0.69565		44.9918	1.09804	46.1474	0.50909
		58.8832	20.8		44.2704	3.1432		45.3339	3.54639	45.0404	0.49383		44.984	1.12069	44.8229	0.17493		46.3184	1.38889	44.9759	0.42088		46.2417	1.408	46.2417	0.69565		45.7756	1.18954	46.943	0.50909
		59.8985	21.6089		45.0258	3.31311		46.1075	3.71134	45.8091	0.49383		45.7464	1.2069	45.5878	0.26239		47.1061	1.47569	45.7407	0.42088		47.0281	1.496	47.0281	0.69565		46.5594	1.18954	47.7387	0.50909
		60.9137	22.88		45.7813	3.56796		46.8811	3.87629	46.5777	0.49383		46.5088	1.2069	46.3527	0.26239		47.8939	1.47569	46.5056	0.42088		47.8146	1.584	47.8146	0.69565		47.3432	1.18954	48.5343	0.59394
		61.9289	24.0356		46.5368	3.82282		47.6547	4.04124	47.3463	0.57613		47.2713	1.2931	47.1176	0.26239		48.6816	1.5625	47.2705	0.42088		48.601	1.672	48.601	0.78261		48.1271	1.28105	49.33	0.59394
		62.9442	24.2667		47.2923	4.07767		48.4283	4.20619	48.1149	0.57613		48.0337	1.2931	47.8824	0.26239		49.4693	1.5625	48.0354	0.42088		49.3874	1.672	49.3874	0.78261		48.9109	1.28105	50.1256	0.59394
		63.9594	23.3422		48.0477	4.41748		49.2019	4.28866	48.8835	0.57613		48.7961	1.37931	48.6473	0.26239		50.257	1.64931	48.8003	0.50505		50.1738	1.76	50.1738	0.78261		49.6947	1.37255	50.9213	0.59394
		64.9746	22.9956		48.8032	4.75728		49.9756	4.53608	49.6521	0.57613		49.5586	1.46552	49.4122	0.26239		51.0448	1.73611	49.5652	0.50505		50.9603	1.848	50.9603	0.78261		50.4785	1.37255	51.7169	0.59394
		65.9899	23.4578		49.5587	5.09709		50.7492	4.70103	50.4207	0.65844		50.321	1.55172	50.1771	0.26239		51.8325	1.73611	50.3301	0.50505		51.7467	1.936	51.7467	0.86957		51.2624	1.37255	52.5126	0.59394
		67.0051	24.0356		50.3141	5.52184		51.5228	4.86598	51.1893	0.65844		51.0835	1.55172	50.942	0.26239		52.6202	1.82292	51.095	0.50505		52.5331	2.024	52.5331	0.86957		52.0462	1.46405	53.3082	0.67879
		68.0203	24.3822		51.0696	5.9466		52.2964	5.1134	51.9579	0.65844		51.8459	1.63793	51.7069	0.26239		53.408	1.90972	51.8599	0.50505		53.3195	2.112	53.3195	0.86957		52.83	1.46405	54.1039	0.67879
		69.0355	24.4978		51.825	6.37136		53.07	5.27835	52.7265	0.65844		52.6084	1.72414	52.4718	0.26239		54.1957	1.99653	52.6248	0.50505		54.106	2.288	54.106	0.95652		53.6139	1.55556	54.8995	0.67879
		70.0508	24.2667		52.5805	6.88107		53.8436	5.4433	53.4952	0.74074		53.3708	1.81034	53.2367	0.34985		54.9834	1.99653	53.3897	0.50505		54.8924	2.376	54.8924	0.95652		54.3977	1.55556	55.6951	0.67879
		71.066	23.8044		53.336	7.47573		54.6173	5.60825	54.2638	0.74074		54.1332	1.89655	54.0016	0.34985		55.7711	2.08333	54.1546	0.50505		55.6788	2.464	55.6788	0.95652		55.1815	1.64706	56.4908	0.67879
		72.0812	23.4578		54.0915	8.07039		55.3909	5.85567	55.0324	0.74074		54.8957	1.98276	54.7665	0.34985		56.5589	2.17014	54.9195	0.58923		56.4652	2.552	56.4652	1.04348		55.9654	1.73856	57.2864	0.67879
		73.0965	23.3422		54.8469	8.75		56.1645	6.10309	55.801	0.82305		55.6581	2.06897	55.5314	0.34985		57.3466	2.25694	55.6844	0.58923		57.2517	2.728	57.2517	1.04348		56.7492	1.73856	58.0821	0.76364
		74.1117	23.6889		55.6024	9.51456		56.9381	6.26804	56.5696	0.82305		56.4205	2.24138	56.2963	0.34985		58.1343	2.34375	56.4493	0.58923		58.0381	2.816	58.0381	1.13043		57.533	1.83007	58.8777	0.76364
		75.1269	23.8044		56.3578	10.3641		57.7117	6.51546	57.3382	0.82305		57.183	2.32759	57.0612	0.34985		58.9221	2.43056	57.2142	0.58923		58.8245	2.904	58.8245	1.13043		58.3168	1.92157	59.6734	0.76364
		76.1421	23.2267		57.1133	11.2985		58.4853	6.76289	58.1068	0.90535		57.9454	2.41379	57.8261	0.34985		59.7098	2.51736	57.9791	0.58923		59.6109	3.08	59.6109	1.13043		59.1007	1.92157	60.469	0.76364
		77.1574	21.84		57.8688	12.233		59.259	7.01031	58.8754	0.90535		58.7079	2.58621	58.591	0.34985		60.4975	2.60417	58.744	0.58923		60.3974	3.168	60.3974	1.21739		59.8845	2.01307	61.2647	0.76364
		78.1726	20.2222		58.6243	13.3374		60.0326	7.25773	59.644	0.98765		59.4703	2.67241	59.3559	0.34985		61.2852	2.69097	59.5089	0.58923		61.1838	3.344	61.1838	1.21739		60.6683	2.10458	62.0603	0.84848
		79.1878	18.8356		59.3797	14.4418		60.8062	7.50515	60.4126	0.98765		60.2327	2.75862	60.1208	0.43732		62.073	2.86458	60.2737	0.58923		61.9702	3.432	61.9702	1.30435		61.4522	2.19608	62.8559	0.84848
					60.1352	15.5461		61.5798	7.75258	61.1812	0.98765		60.9952	2.93103	60.8857	0.43732		62.8607	2.95139	61.0386	0.6734		62.7566	3.608	62.7566	1.30435		62.236	2.19608	63.6516	0.84848
					60.8907	16.8204		62.3534	8.08247	61.9498	1.06996		61.7576	3.10345	61.6506	0.43732		63.6484	3.03819	61.8035	0.6734		63.5431	3.784	63.5431	1.30435		63.0198	2.28758	64.4472	0.84848
					61.6461	18.2646		63.127	8.3299	62.7184	1.06996		62.5201	3.18966	62.4155	0.43732		64.4361	3.21181	62.5684	0.6734		64.3295	3.96	64.3295	1.3913		63.8036	2.37908	65.2429	0.84848
					62.4016	19.9636		63.9006	8.65979	63.4871	1.15226		63.2825	3.36207	63.1803	0.43732		65.2239	3.29861	63.3333	0.6734		65.1159	4.136	65.1159	1.3913		64.5875	2.47059	66.0385	0.93333
					63.1571	21.8325		64.6743	8.98969	64.2557	1.15226		64.0449	3.53448	63.9453	0.52478		66.0116	3.38542	64.0982	0.6734		65.9023	4.312	65.9023	1.47826		65.3713	2.56209	66.8342	0.93333
					63.9125	23.8714		65.4479	9.23711	65.0243	1.23457		64.8074	3.7069	64.7101	0.52478		66.7993	3.55903	64.8631	0.6734		66.6887	4.488	66.6887	1.47826		66.1551	2.7451	67.6298	0.93333
					64.668	25.9951		66.2215	9.64948	65.7929	1.31687		65.5698	3.87931	65.475	0.52478		67.5871	3.73264	65.628	0.75758		67.4752	4.664	67.4752	1.56522		66.9389	2.8366	68.4255	1.01818
					65.4235	28.2888		66.9951	9.97938	66.5615	1.31687		66.3323	4.13793	66.2399	0.52478		68.3748	3.90625	66.3929	0.75758		68.2616	4.84	68.2616	1.56522		67.7228	2.9281	69.2211	1.01818
					66.1789	31.0922		67.7687	10.3918	67.3301	1.39918		67.0947	4.31034	67.0048	0.61224		69.1625	4.07986	67.1578	0.75758		69.048	5.104	69.048	1.65217		68.5066	3.01961	70.0168	1.01818
					66.9344	33.8956		68.5423	10.8041	68.0987	1.48148		67.8571	4.56897	67.7697	0.61224		69.9502	4.25347	67.9227	0.75758		69.8344	5.28	69.8344	1.65217		69.2904	3.20261	70.8124	1.10303
					67.6899	31.8568		69.316	11.2165	68.8673	1.56379		68.6196	4.82759	68.5346	0.69971		70.738	4.42708	68.6876	0.75758		70.6209	5.544	70.6209	1.73913		70.0743	3.29412	71.608	1.10303
					68.4453	30.7524		70.0896	11.7113	69.6359	1.56379		69.382	5.08621	69.2995	0.69971		71.5257	4.60069	69.4525	0.84175		71.4073	5.72	71.4073	1.73913		70.8581	3.47712	72.4037	1.10303
					69.2008	30.7524		70.8632	12.2062	70.4045	1.64609		70.1445	5.34483	70.0644	0.78717		72.3134	4.86111	70.2174	0.84175		72.1937	5.984	72.1937	1.82609		71.6419	3.56863	73.1993	1.18788
					69.9563	30.9223		71.6368	12.7835	71.1731	1.7284		70.9069	5.60345	70.8293	0.78717		73.1012	5.03472	70.9823	0.84175		72.9801	6.248	72.9801	1.91304		72.4257	3.75163	73.995	1.18788
					70.7117	31.1772		72.4104	13.3608	71.9417	1.8107		71.6693	5.94828	71.5942	0.87464		73.8889	5.29514	71.7472	0.84175		73.7666	6.424	73.7666	1.91304		73.2096	3.93464	74.7906	1.27273
					71.4672	30.9223		73.184	14.0206	72.7104	1.893		72.4318	6.2931	72.3591	0.87464		74.6766	5.55556	72.5121	0.92593		74.553	6.688	74.553	2		73.9934	4.02614	75.5863	1.27273
					72.2227	29.9029		73.9577	14.6804	73.479	1.97531		73.1942	6.72414	73.124	0.9621		75.4643	5.90278	73.277	0.92593		75.3394	7.04	75.3394	2.08696		74.7772	4.20915	76.3819	1.35758
					72.9781	28.8835		74.7313	15.3402	74.2476	2.05761		73.9567	7.06897	73.8889	1.04956		76.2521	6.25	74.0419	0.92593		76.1258	7.304	76.1258	2.17391		75.5611	4.39216	77.1775	1.44242
					73.7336	28.4587		75.5049	16.0825	75.0162	2.22222		74.7191	7.5	74.6538	1.13703		77.0398	6.59722	74.8068	1.0101		76.9123	7.656	76.9123	2.26087		76.3449	4.57516	77.9732	1.52727
					74.4891	27.949		76.2785	16.9072	75.7848	2.30453		75.4815	7.93103	75.4187	1.22449		77.8275	6.94444	75.5717	1.0101		77.6987	7.92	77.6987	2.34783		77.1287	4.84967	78.7688	1.52727
					75.2445	25.4854		77.0521	17.6495	76.5534	2.38683		76.244	8.36207	76.1836	1.31195		78.6153	7.37847	76.3366	1.09428		78.4851	8.272	78.4851	2.43478		77.9125	5.03268	79.5645	1.61212
					76	21.4927		77.8257	18.4742	77.322	2.46914		77.0064	8.87931	76.9485	1.39942		79.403	7.8125	77.1014	1.26263		79.2715	8.536	79.2715	2.6087		78.6964	5.21569	80.3601	1.69697
								78.5994	19.299	78.0906	2.55144		77.7689	9.39655	77.7134	1.48688		80.1907	8.24653	77.8663	1.59933		80.058	8.888	80.058	2.69565		79.4802	5.4902	81.1558	1.86667
								79.373	20.0412	78.8592	2.71605		78.5313	9.91379	78.4783	1.57434		80.9784	8.68056	78.6312	1.85185		80.8444	9.24	80.8444	2.86957		80.264	5.6732	81.9514	1.95152
								80.1466	20.866	79.6278	2.79835		79.2937	10.5172	79.2432	1.74927		81.7662	9.20139	79.3961	2.0202		81.6308	9.68	81.6308	2.95652		81.0478	5.94771	82.7471	2.03636
								80.9202	21.6907	80.3964	2.96296		80.0562	11.0345	80.008	1.83673		82.5539	9.63542	80.161	2.18855		82.4172	10.032	82.4172	3.13043		81.8317	6.22222	83.5427	2.20606
								81.6938	22.5155	81.165	3.12757		80.8186	11.7241	80.7729	1.9242		83.3416	10.2431	80.9259	2.3569		83.2036	10.472	83.2036	3.3913		82.6155	6.40523	84.3384	2.29091
								82.4674	23.3402	81.9337	3.29218		81.5811	12.3276	81.5378	2.09913		84.1294	10.8507	81.6908	2.44108		83.9901	10.912	83.9901	3.56522		83.3993	6.67974	85.134	2.46061
								83.241	24.2474	82.7023	3.6214		82.3435	13.0172	82.3027	2.27405		84.9171	11.5451	82.4557	2.60943		84.7765	11.44	84.7765	3.73913		84.1832	6.95425	85.9296	2.6303
								84.0147	25.1546	83.4709	3.86831		83.1059	13.7069	83.0676	2.44898		85.7048	12.3264	83.2206	2.77778		85.5629	11.968	85.5629	4.08696		84.967	7.22876	86.7253	2.88485
								84.7883	26.0619	84.2395	4.36214		83.8684	14.3965	83.8325	2.71137		86.4925	13.1076	83.9855	3.0303		86.3493	12.496	86.3493	4.43478		85.7508	7.50327	87.5209	3.30909
								85.5619	26.9691	85.0081	4.93827		84.6308	15.1724	84.5974	2.97376		87.2803	14.0625	84.7504	3.28283		87.1358	13.112	87.1358	4.86957		86.5346	7.77778	88.3166	3.73333
								86.3355	27.9588	85.7767	5.67901		85.3933	15.9483	85.3623	3.32362		88.068	15.1042	85.5153	3.7037		87.9222	13.728	87.9222	5.47826		87.3185	8.05229	89.1122	4.15758
								87.1091	28.9485	86.5453	6.50206		86.1557	16.7241	86.1272	3.76093		88.8557	16.1458	86.2802	4.12458		88.7086	14.52	88.7086	6.34783		88.1023	8.4183	89.9079	4.83636
								87.8827	29.9381	87.3139	7.65432		86.9181	17.6724	86.8921	4.28571		89.6435	17.2743	87.0451	4.79798		89.495	15.224	89.495	7.73913		88.8861	8.78431	90.7035	5.51515
								88.6564	30.9278	88.0825	9.1358		87.6806	18.7069	87.657	4.98542		90.4312	18.4896	87.81	5.63973		90.2815	16.016	90.2815	9.47826		89.67	9.24183	91.4992	6.27879
								89.43	32	88.8511	11.1111		88.443	19.6552	88.4219	5.77259		91.2189	19.6181	88.5749	6.64983		91.0679	16.808	91.0679	11.0435		90.4538	9.79085	92.2948	7.38182
								90.2036	32.9897	89.6197	13.4979		89.2055	20.7759	89.1868	6.73469		92.0066	20.9201	89.3398	7.99663		91.8543	17.776	91.8543	12.5217		91.2376	10.3399	93.0905	8.73939
								90.9772	34.0619	90.3884	16.0494		89.9679	21.9828	89.9517	8.22157		92.7944	22.1354	90.1047	9.59596		92.6407	18.656	92.6407	14.4348		92.0215	11.1634	93.8861	10.6061
								91.7508	35.0515	91.157	19.0947		90.7303	23.1897	90.7166	10.4082		93.5821	23.2639	90.8696	11.6162		93.4271	19.712	93.4271	16.5217		92.8053	11.8954	94.6817	12.8121
								92.5244	36.1237	91.9256	22.3868		91.4928	24.3966	91.4815	13.9067		94.3698	24.2188	91.6345	13.8047		94.2136	20.68	94.2136	19.0435		93.5891	12.8105
								93.2981	37.2784	92.6942	26.2551		92.2552	25.6034	92.2464	18.105		95.1576	24.8264	92.3994	16.4141		95	21.736	95	21.3043		94.3729	13.634
								94.0717	38.6804	93.4628	30.1235		93.0177	26.8103	93.0113	21.3411				93.1642	19.1919
								94.8453	40.4124	94.2314	34.5679		93.7801	28.1034	93.7762	24.6647				93.9292	22.2222
								95	41.3416	95	41.3416		95	29.2241	95	28.2507				94.694	24.4949
