# Supplementary material for: Anisotropic core–shell ceramic nanofibrous membrane with improved optical reflectivity and thermal insulation for high-energy laser protection
Source: Nat Commun. 2026 Jul 23;17:7112. doi: 10.1038/s41467-026-73159-0 (PMC13396369; doi:10.1038/s41467-026-73159-0)
Supplement: Supplementary file 8 — Source data [file 41467_2026_73159_MOESM8_ESM.zip › Source Data/Figure6d.xlsx]

## Sheet: Sheet1
Figure 6d
		SF			SBF			BF
		Strain ε [%]	Tensile stress [MPa]		Strain ε [%]	Tensile stress [MPa]		Strain ε [%]	Tensile stress [MPa]
		0.25263	0		0.24733	0.08261		0.50633	0.14595
		0.88421	0		0.86567	0.12391		1.13924	0.0973
		1.51579	0		1.48401	0.12391		1.77215	0.0973
		2.14737	0.04435		2.10235	0.16522		2.40506	0.0973
		2.77895	0.04435		2.72068	0.24783		3.03797	0.14595
		3.41053	0.08871		3.33902	0.28913		3.67089	0.14595
		4.04211	0.13306		3.95736	0.37174		4.3038	0.19459
		4.67368	0.17742		4.57569	0.45435		4.93671	0.24324
		5.30526	0.22177		5.19403	0.53696		5.56962	0.34054
		5.93684	0.31048		5.81237	0.61957		6.20253	0.43784
		6.56842	0.44355		6.4307	0.66087		6.83544	0.53514
		7.2	0.53226		7.04904	0.74348		7.46835	0.63243
		7.83158	0.66532		7.66738	0.82609		8.10127	0.72973
		8.46316	0.79839		8.28571	0.9087		8.73418	0.82703
		9.09474	0.93145		8.90405	1.03261		9.36709	0.97297
		9.72632	1.10887		9.52239	1.11522		10	1.11892
		10.3579	1.28629		10.1407	1.23913		10.6329	1.36216
		10.9895	1.55242		10.7591	1.44565		11.2658	1.55676
		11.6211	1.81855		11.3774	1.61087		11.8987	1.84865
		12.2526	2.12903		11.9957	1.9		12.5317	2.23784
		12.8842	2.52823		12.6141	2.27174		13.1646	2.62703
		13.5158	3.01613		13.2324	2.68478		13.7975	3.11351
		14.1474	3.54839		13.8507	3.18043		14.4304	3.64865
		14.779	4.16935		14.4691	3.71739		15.0633	4.23243
		15.4105	4.79032		15.0874	4.33696		15.6962	4.76757
		16.0421	5.45565		15.7058	4.95652		16.3291	5.4
		16.6737	6.12097		16.3241	5.57609		16.962	5.98378
		17.3053	6.78629		16.9424	6.23696		17.5949	6.61622
		17.9368	7.45161		17.5608	6.98043		18.2279	7.2
		18.5684	8.07258		18.1791	7.88913		18.8608	7.92973
		19.2	8.64919		18.7974	8.63261		19.4937	8.41622
		19.8316	9.04839		19.4158	8.63261		20.1266	8.61081
		20.4632	9.35887		20.0341	8.26087		20.7595	8.75676
		21.0947	9.49194		20.6525	7.76522		21.3924	8.9027
		21.7263	9.44758		21.2708	8.5913		22.0253	8.80541
		22.3579	9.49194		21.8891	9.58261		22.0253	8.17297
		22.9895	9.44758		22.5075	10.6152		22.6582	8.17297
		23.6211	9.66935		23.1258	11.7304		23.2911	8.22162
		24.2526	9.89113		23.7441	13.0109		23.9241	8.27027
		24.8842	10.0686		24.3625	14.5804		24.557	8.27027
		25.5158	10.1573		24.9808	16.3565		25.1899	8.12432
		26.1474	10.246		25.5992	18.05		25.8228	7.92973
		26.7789	10.3347		26.2175	18.7109		26.4557	7.68649
		27.4105	10.4234		26.8358	17.637		27.0886	7.58919
		28.0421	10.5121		27.4542	17.8435		27.7215	7.58919
		28.6737	10.5564		28.0725	18.1739		28.3544	7.68649
		29.3053	10.6452		28.6908	18.463		28.9873	7.88108
		29.9368	10.7339		29.3092	18.1326		29.6202	7.92973
		30.5684	10.7782		29.9275	16.9348		30.2532	7.49189
		31.2	10.9113		30.5458	15.2		30.8861	7.2
		31.8316	10.7782		31.1642	13.1348		31.519	7.39459
		32.4632	10.6008		31.7825	11.3587		32.1519	7.63784
		33.0947	10.3347		32.4008	10.2848		32.7848	7.92973
		33.7263	10.1573		33.0192	9.87174		33.4177	8.22162
		34.3579	10.2016		33.6375	9.83043		34.0506	8.41622
		34.9895	9.93548		34.2559	9.95435		34.6835	8.22162
		34.9895	9.18145		34.8742	10.037		35.3165	7.83243
		35.621	9.09274		35.4925	9.91304		35.9494	8.07568
		36.2526	9.09274		36.1109	9.91304		36.5823	8.61081
		36.8842	9.00403		36.7292	10.0783		37.2152	8.75676
		37.5158	8.82661		37.3475	9.87174		37.8481	8.51351
		38.1474	7.80645		37.9659	9.5		38.481	8.17297
		38.779	7.31855		38.5842	9.00435		39.1139	7.73514
		39.4105	7.27419		39.2026	8.42609		39.7468	7.34595
		40.0421	7.22984		39.8209	7.76522		40.3798	7.24865
		40.6737	7.22984		40.4392	7.02174		41.0127	7.05405
		41.3053	7.22984		41.0576	6.19565		41.6456	6.37297
		41.9368	7.18548		41.6759	5.41087		42.2785	5.64324
		42.5684	7.09677		42.2942	4.62609		42.9114	4.91351
		43.2	6.96371		42.9126	3.92391		43.5443	4.23243
		43.8316	6.78629		43.5309	3.42826		44.1772	3.6
		44.4632	6.52016		44.1493	3.34565		44.8101	2.96757
		45.0947	6.20968		44.7676	3.22174		45.443	2.43243
		45.7263	5.85484		45.3859	2.85		46.0759	2.04324
		46.3579	5.5		46.0043	2.39565		46.7089	1.84865
		46.9895	5.14516		46.6226	1.98261		47.3418	1.75135
		47.621	4.79032		47.2409	1.69348		47.9747	1.7027
		48.2526	4.43548		47.8593	1.44565		48.6076	1.60541
		48.8842	4.16935		48.4776	1.28043		49.2405	1.36216
		49.5158	3.85887		49.096	1.11522		49.8734	0.97297
		50.1474	3.6371		49.7143	0.9913		50.5063	0.77838
		50.779	3.41532		50.3326	0.9087		51.1392	0.68108
		51.4105	3.19355		50.951	0.78478		51.7722	0.58378
		52.0421	3.01613		51.5693	0.70217		52.4051	0.53514
		52.6737	2.88306		52.1876	0.61957		53.038	0.48649
		53.3053	2.70565		52.806	0.57826		53.6709	0.43784
		53.9368	2.57258		53.4243	0.49565		54.3038	0.38919
		54.5684	2.43952		54.0426	0.45435		54.9367	0.34054
		55.2	2.30645		54.661	0.37174		55.5696	0.34054
		55.8316	2.21774		55.2793	0.33043		56.2025	0.29189
		56.4632	2.08468		55.8976	0.28913		56.8354	0.24324
		57.0947	1.99597		56.516	0.20652		57.4684	0.24324
		57.7263	1.90726		57.1343	0.16522		58.1013	0.19459
		58.3579	1.81855		57.7527	0.12391		58.7342	0.14595
		58.9895	1.72984					59.3671	0.14595
		59.621	1.64113					60	0.0973
		60.2526	1.55242
		60.8842	1.46371
		61.5158	1.375
		62.1474	1.33065
		62.779	1.24194
		63.4105	1.19758
		64.0421	1.10887
		64.6737	1.06452
		65.3053	0.97581
		65.9368	0.93145
		66.5684	0.8871
		67.2	0.84274
		67.8316	0.79839
		68.4632	0.75403
		69.0947	0.66532
		69.7263	0.62097
		70.3579	0.57661
		70.9895	0.53226
		71.621	0.4879
