# Supplementary material for: Anisotropic core–shell ceramic nanofibrous membrane with improved optical reflectivity and thermal insulation for high-energy laser protection
Source: Nat Commun. 2026 Jul 23;17:7112. doi: 10.1038/s41467-026-73159-0 (PMC13396369; doi:10.1038/s41467-026-73159-0)
Supplement: Supplementary file 8 — Source data [file 41467_2026_73159_MOESM8_ESM.zip › Source Data/Figure6f.xlsx]

## Sheet: Sheet1
Figure 6f
		Compressive stress [MPa]						∣ΔT∣ [℃]
		600℃	900℃	1200℃	1500℃	1800℃		600℃	900℃	1200℃	1500℃	1800℃
		29.81	28.8	26.97	22.8	17.69		41.67	38.46	62.53	121.72	289.25
		30.03	30.11	26.83	21.53	16.9		27	30.56	50.1	125.39	268.3
		29.83	28.27	26.59	21.6	18.05		27.52	37.66	50.75	142.6	271.67
		30.34	29.01	25.84	22.47	17.26		32.59	51.31	53.29	131.65	292.48
		30.5	28.78	26.19	21.8	16.74		30.59	44.14	59.43	129.75	272.75
