# Supplementary material for: Anisotropic core–shell ceramic nanofibrous membrane with improved optical reflectivity and thermal insulation for high-energy laser protection
Source: Nat Commun. 2026 Jul 23;17:7112. doi: 10.1038/s41467-026-73159-0 (PMC13396369; doi:10.1038/s41467-026-73159-0)
Supplement: Supplementary file 8 — Source data [file 41467_2026_73159_MOESM8_ESM.zip › Source Data/Figure7a.xlsx]

## Sheet: Sheet1
Figure 7a
		Number of irradiation cycle	Reflectivity [%]
		1	99.96
		2	99.85
		3	100
		4	99.99
		5	100
