# Supplementary material for: Anisotropic core–shell ceramic nanofibrous membrane with improved optical reflectivity and thermal insulation for high-energy laser protection
Source: Nat Commun. 2026 Jul 23;17:7112. doi: 10.1038/s41467-026-73159-0 (PMC13396369; doi:10.1038/s41467-026-73159-0)
Supplement: Supplementary file 8 — Source data [file 41467_2026_73159_MOESM8_ESM.zip › Source Data/Figure7b.xlsx]

## Sheet: Sheet1
Figure 7b
		Number of irradiation cycle	Thermal conductivity [mW·m-1·K-1]
			Radial direction	Axial direction
		1	369.45	112.49
		2	382.91	118.73
		3	407.06	124.43
		4	486.43	130.34
		5	540.58	136.72
