# Supplementary material for: Anisotropic core–shell ceramic nanofibrous membrane with improved optical reflectivity and thermal insulation for high-energy laser protection
Source: Nat Commun. 2026 Jul 23;17:7112. doi: 10.1038/s41467-026-73159-0 (PMC13396369; doi:10.1038/s41467-026-73159-0)
Supplement: Supplementary file 8 — Source data [file 41467_2026_73159_MOESM8_ESM.zip › Source Data/Figure7c.xlsx]

## Sheet: Sheet1
Figure 7c
		Number of irradiation cycle	Compressive stress [MPa]	Error Bar
		1	29.8	6.2
		2	27.5	4
		3	23.2	5.6
		4	15.3	4.8
		5	10	2.3
