# Supplementary material for: Anisotropic core–shell ceramic nanofibrous membrane with improved optical reflectivity and thermal insulation for high-energy laser protection
Source: Nat Commun. 2026 Jul 23;17:7112. doi: 10.1038/s41467-026-73159-0 (PMC13396369; doi:10.1038/s41467-026-73159-0)
Supplement: Supplementary file 8 — Source data [file 41467_2026_73159_MOESM8_ESM.zip › Source Data/Figure7d.xlsx]

## Sheet: Sheet1
Figure 7d
	Number of irradiation cycle	1	2	3	4	5
	Depth [mm]	0.0096	0.1951	0.2675	0.3806	0.6977
		0.0093	0.0066	0.3566	0.5368	0.7036
		0.0024	0.245	0.3967	0.364	0.653
		0.006	0.0207	0.3294	0.2411	0.8284
		0.0074	0.0973	0.1671	0.4116	0.0793
		0.0087	0.012	0.0146	0.4622	0.367
		0.005	0.014	0.3077	0.5397	0.6863
		0.001	0.1622	0.2598	0.5126	0.3072
		0.0014	0.159	0.1509	0.6872	0.0879
		0.0071	0.0779	0.1579	0.1496	0.118
