# Supplementary material for: Anisotropic core–shell ceramic nanofibrous membrane with improved optical reflectivity and thermal insulation for high-energy laser protection
Source: Nat Commun. 2026 Jul 23;17:7112. doi: 10.1038/s41467-026-73159-0 (PMC13396369; doi:10.1038/s41467-026-73159-0)
Supplement: Supplementary file 8 — Source data [file 41467_2026_73159_MOESM8_ESM.zip › Source Data/Supplementary Figure 10.xlsx]

## Sheet: Sheet1
Supplementary Figure 10
		SF
		Radial direction											Axial direction
		0mm		1mm		2mm		3mm		4mm			0mm		1mm		2mm		3mm		4mm		5mm		6mm		7mm		8mm		9mm		10mm
		Irradiation time [s]	Temperature [℃]	Irradiation time [s]	Temperature [℃]	Irradiation time [s]	Temperature [℃]	Irradiation time [s]	Temperature [℃]	Irradiation time [s]	Temperature [℃]		Irradiation time [s]	Temperature [℃]	Irradiation time [s]	Temperature [℃]	Irradiation time [s]	Temperature [℃]	Irradiation time [s]	Temperature [℃]	Irradiation time [s]	Temperature [℃]	Irradiation time [s]	Temperature [℃]	Irradiation time [s]	Temperature [℃]	Irradiation time [s]	Temperature [℃]	Irradiation time [s]	Temperature [℃]	Irradiation time [s]	Temperature [℃]	Irradiation time [s]	Temperature [℃]
		0.2	62.6	0.3	47.3	0.6	39.1	0.4	25.5	0.6	19.1		0.3	58.1	0.3	37.4	0.5	32.1	0.5	23.8	0.5	10.6	0.2	22.1	0.2	22.7	0.5	22.2	0.4	21	0.5	21.1	0.3	20.3
		0.4	107.7	0.6	89.1	1.2	67	1.1	44.5	1.2	24.5		0.4	95.4	0.6	80.4	1	73.2	1.1	60	1.2	27.8	0.7	27.3	0.6	25.7	1.4	25.8	1	22.3	1.2	21.5	1	20.6
		0.6	155.5	1.1	130.3	1.9	100.7	1.8	53.2	1.8	30.2		0.6	137.8	1	126.5	1.6	114.4	1.8	95.6	1.9	43.5	1.2	30.2	1.1	28.7	2.2	27.6	1.7	23.6	1.9	22.6	1.7	20.9
		0.8	200.2	1.5	172.1	2.6	128.1	2.5	65.5	2.5	36.4		0.8	187.2	1.3	167.6	2.2	153.8	2.5	128.9	2.6	59.4	1.7	33.3	1.7	31.2	2.8	28.7	2.4	24.4	2.5	22.7	2.3	21.1
		1.1	243.1	2	214.7	3.3	153.4	3.1	78.7	3.2	41.3		1	234	1.6	210.5	2.8	195.1	3.1	157.2	3.2	73.8	2.3	35.8	2.4	33.1	3.5	29.5	3	25	3.2	22.8	3	21.3
		1.3	285.1	2.6	255.7	3.9	176.7	3.8	91	3.8	47.2		1.3	281.6	2	251.4	3.4	236.4	3.8	181.7	3.9	87.5	3	38.1	3	34.5	4.2	30.1	3.7	25.4	3.9	22.9	3.7	21.4
		1.6	326.5	3.1	297.1	4.6	199.7	4.5	101.1	4.5	51.3		1.5	328.3	2.3	292.5	4.1	274	4.5	203.5	4.6	100.5	3.7	39.6	3.7	35.5	4.8	30.5	4.4	25.7	4.5	23.1	4.3	21.5
		1.9	367.3	3.7	338.3	5.3	220.7	5.1	108.9	5.2	55.4		1.9	372.8	2.7	332.7	4.8	306.6	5.1	221.4	5.2	111.8	4.3	40.7	4.4	36.2	5.5	30.9	5	25.9	5.2	23.2	5	21.6
		2.2	407	4.4	380.5	6	238.9	5.8	115.1	5.8	58.2		2.2	418.8	3.2	373.5	5.4	335.1	5.8	233.6	5.9	120.4	5	41.7	5	36.8	6.2	31.1	5.7	26.1	5.9	23.3	5.7	21.7
		2.5	450.1	5.1	419.3	6.6	254.4	6.5	119	6.5	60		2.6	458.4	3.6	410.8	6.1	359.8	6.5	243.8	6.6	126.6	5.7	42.6	5.7	37.2	6.8	31.2	6.4	26.2	6.5	23.3	6.3	21.7
		2.9	494.9	5.9	450.4	7.3	266.1	7.1	122.2	7.2	62		3	500.8	4.2	453.8	6.8	381.3	7.1	251.5	7.2	130	6.3	43.4	6.4	37.6	7.5	31.4	7	26.3	7.2	23.4	7	21.7
		3.4	537.9	6.7	473.3	8	275.1	7.8	124.6	7.8	63.1		3.5	545.8	4.8	494.5	7.4	399.4	7.8	258.9	7.9	133.2	7	44.2	7	38	8.2	31.5	7.7	26.5	7.9	23.5	7.7	21.8
		3.8	581.6	7.4	490.5	8.6	282.3	8.5	126.7	8.5	64.4		4	589.1	5.5	534.3	8.1	413.1	8.5	264.4	8.6	135.7	7.7	44.8	7.7	38.3	8.8	31.6	8.4	26.6	8.5	23.5	8.3	21.8
		4.4	621.5	8.2	502.2	9.3	288.2	9.1	129.1	9.2	65.2		4.5	631.6	6.3	570.5	8.8	423	9.1	269.1	9.2	137.6	8.4	45.3	8.4	38.5	9.5	31.7	9	26.7	9.2	23.6	9	21.8
		5	663	8.9	509.8	10	292	9.8	130.5	9.8	65.7		5.1	674.7	7.1	599.3	9.4	430.6	9.8	273.5	9.9	139.9	9	45.8	9	38.8	10.2	31.9	9.7	26.8	9.9	23.6	9.7	21.8
		5.7	706.2	9.7	515.5	10.6	295.2	10.5	131.3	10.5	65.8		5.9	721.4	7.9	621.5	10.1	439	10.5	277	10.6	141.2	9.7	46.3	9.7	39	10.8	32	10.4	26.9	10.5	23.7	10.3	21.8
		6.3	747.5	10.4	519.9	11.3	297.5	11.1	133.2	11.2	66.9		6.7	762.5	8.7	638.3	10.8	444.3	11.1	279.8	11.2	142.5	10.4	46.6	10.4	39.2	11.5	32.1	11	27	11.2	23.7	11	21.9
		7	787.3	11.2	524.1	12	299.5	11.8	134.3	11.8	67.3		7.6	795	9.5	651.3	11.4	447.5	11.8	282.7	11.9	143	11	47	11	39.4	12.2	32.3	11.7	27.1	11.9	23.8	11.7	21.9
		7.9	819	11.9	528.9	12.6	301.5	12.5	135.4	12.5	67.4		8.5	817.3	10.2	659.7	12.1	449.8	12.5	285.3	12.6	144.5	11.7	47.3	11.7	39.6	12.8	32.4	12.4	27.2	12.5	23.8	12.3	21.9
		8.8	841.4	12.7	533.9	13.3	302.8	13.1	136.7	13.2	68.3		9.4	834	11	666	12.8	452.2	13.1	287.9	13.2	146	12.4	47.6	12.4	39.8	13.5	32.5	13	27.3	13.2	23.9	13	21.9
		9.7	857.2	13.4	538.4	14	304.5	13.8	138.1	13.8	68.3		10.2	846.7	11.8	671	13.4	454.2	13.8	290.3	13.9	147.7	13	47.8	13	40	14.2	32.6	13.7	27.4	13.9	23.9	13.7	21.9
		10.6	870	14.2	542	14.6	305.6	14.5	138.8	14.5	68.5		11.1	857.2	12.6	675.4	14.1	456.5	14.5	292.8	14.6	149.8	13.7	48.1	13.7	40.1	14.8	32.7	14.4	27.5	14.5	23.9	14.3	21.9
		11.4	879.3	14.9	545.6	15.3	306.6	15.1	140.4	15.2	70		12	865.1	13.4	679.3	14.8	458.4	15.1	295	15.2	149.7	14.4	48.3	14.4	40.4	15.5	32.8	15	27.5	15.2	24	15	21.8
		12.3	886.5	15.7	548.4	16	308.3	15.8	141.1	15.8	69.5		12.9	871.7	14.2	683.5	15.4	460.8	15.8	297.3	15.9	149.7	15	48.6	15	40.6	16.2	32.9	15.7	27.7	15.9	24	15.7	21.9
		13.2	891.9	16.4	551.6	16.6	308.8	16.5	142.5	16.5	70.2		13.7	876.4	15	687.3	16.1	463	16.5	299	16.6	149.5	15.7	48.8	15.7	40.7	16.8	33	16.4	27.7	16.5	24.1	16.3	21.9
		14.1	897.5	17.2	554.3	17.3	310.4	17.2	143.2	17.2	70.4		14.6	879.9	15.8	691.3	16.8	464.7	17.1	300.9	17.2	151.6	16.4	49	16.4	40.9	17.5	33.2	17	27.8	17.2	24	17	21.9
		14.9	901	17.9	556.9	18	310.7	17.8	144.5	17.8	71.1		15.5	883	16.6	695	17.4	466.4	17.8	302.8	17.9	152.2	17	49.3	17	41.1	18.2	33.3	17.7	27.9	17.9	24.2	17.7	22
		15.8	905.6	18.7	559.6	18.6	312.4	18.5	145.2	18.5	70.2		16.4	886.4	17.4	697.7	18.1	468.3	18.5	304.9	18.6	152	17.7	49.5	17.7	41.2	18.8	33.4	18.4	28	18.5	24.2	18.3	22.1
		16.7	908.3	19.4	562	19.3	313.1	19.2	146.4	19.2	70.8		17.3	889.7	18.2	700.9	18.8	470.2	19.1	306.6	19.2	152.4	18.4	49.6	18.3	41.4	19.5	33.5	19	28	19.2	24.3	19	22.1
		17.6	911.6	20.2	564.8	20	314.4	19.8	146.7	19.8	71.7		18.1	892.8	19	703.3	19.4	471.8	19.8	308.4	19.9	154.1	19	49.8	19	41.6	20.2	33.6	19.7	28.1	19.9	24.3	19.7	22.1
		18.4	914.5	20.9	567.1	20.6	315.2	20.5	148.1	20.5	71.2		19	896.5	19.8	705.8	20.1	473.6	20.5	310	20.6	153.7	19.7	50	19.7	41.7	20.8	33.8	20.4	28.2	20.5	24.4	20.3	22.2
		19.3	916.5	21.7	569.7	21.3	316.4	21.2	148.9	21.2	71.3		19.9	899.3	20.5	708.4	20.8	475.9	21.2	311.8	21.2	154.8	20.4	50.2	20.3	41.9	21.5	33.9	21	28.3	21.2	24.4	21	22.2
		20.2	919.2	22.4	571.8	22	316.8	21.8	149.6	21.9	72.2		20.8	902.9	21.3	711	21.4	477.7	21.8	313.2	21.9	155.3	21	50.4	21	42	22.2	34	21.7	28.4	21.9	24.4	21.7	22.2
		21.1	921.5	23.2	574.5	22.6	318.3	22.5	150.2	22.5	71.6		21.6	905.1	22.1	713.1	22.1	479.2	22.5	315.2	22.6	155.8	21.7	50.6	21.7	42.2	22.8	34.1	22.4	28.4	22.5	24.5	22.3	22.3
		21.9	923.5	23.9	577	23.3	318.6	23.2	150.4	23.2	71.8		22.5	908.2	22.9	715.1	22.8	481.6	23.2	316.6	23.2	156.8	22.4	50.7	22.3	42.3	23.5	34.2	23	28.5	23.2	24.6	23	22.4
		22.8	925.8	24.7	579.2	24	320	23.8	151.7	23.9	72.2		23.4	910.7	23.7	717.4	23.4	483.5	23.8	318	23.9	156.5	23	51	23	42.4	24.2	34.3	23.7	28.6	23.9	24.6	23.7	22.4
		23.7	928.2	25.4	581.6	24.6	320.3	24.5	152.3	24.5	72.8		24.3	913.5	24.5	719.7	24.1	485.1	24.5	319.4	24.6	157.6	23.7	51.1	23.7	42.6	24.8	34.4	24.4	28.7	24.5	24.6	24.3	22.4
		24.6	930.2	26.2	584.2	25.3	321.5	25.2	152.3	25.2	72.6		25.1	915.7	25.3	721.3	24.8	486.5	25.2	321.3	25.2	158.6	24.4	51.3	24.3	42.8	25.5	34.5	25	28.8	25.2	24.6	25	22.5
		25.5	931.7	27	586.6	26	322.2	25.8	153.8	25.9	73.4		26	918.3	26.1	723.6	25.4	488.4	25.8	322.9	25.9	159.2	25	51.5	25	42.9	26.2	34.6	25.7	28.8	25.9	24.7	25.7	22.6
		26.3	933	27.7	588.8	26.7	322.6	26.5	154.2	26.5	74.1		26.9	919.9	26.9	725.6	26.1	490.2	26.5	324.4	26.6	159.7	25.7	51.7	25.7	43	26.8	34.7	26.4	28.9	26.5	24.7	26.3	22.6
		27.2	935.5	28.5	591.2	27.3	324.2	27.2	154.2	27.2	74.1		27.8	922.9	27.7	727.6	26.8	492	27.2	325.9	27.2	159.8	26.4	51.8	26.3	43.2	27.5	34.8	27	28.9	27.2	24.7	27	22.6
		28.1	937.7	29.2	593.5	28	324.2	27.8	155	27.9	74.1		28.6	925	28.5	729.6	27.4	493.9	27.8	327.4	27.9	159.9	27	52	27	43.3	28.2	34.8	27.7	29	27.9	24.9	27.7	22.7
		29	940.1	29.8	595.6	28.7	325.7	28.5	156.2	28.5	74.6		29.5	927.2	29.3	731.3	28.1	495.5	28.5	329.1	28.6	160	27.7	52.2	27.7	43.4	28.8	34.9	28.4	29.1	28.5	24.8	28.3	22.7
		29.7	942.4			29.3	326.1	29.2	156.2	29.2	74.3				29.8	732.4	28.8	497.8	29.2	330.5	29.2	161	28.4	52.3	28.3	43.6	29.4	34.9	29	29.1	29.2	24.9	29	22.7
						29.8	326.3	29.7	156.4	29.7	74.6						29.5	499.3	29.7	331.3	29.7	161.1	29	52.5	29	43.7	1	24.2	29.5	29.1	29.7	24.9	29.6	22.7
																	29.8	500					29.5	52.6	29.5	43.8	1.8	26.7
		SBF
		Radial direction											Axial direction
		0mm		1mm		2mm		3mm		4mm			0mm		1mm		2mm		3mm		4mm		5mm		6mm		7mm		8mm		9mm		10mm
		Irradiation time [s]	Temperature [℃]	Irradiation time [s]	Temperature [℃]	Irradiation time [s]	Temperature [℃]	Irradiation time [s]	Temperature [℃]	Irradiation time [s]	Temperature [℃]		Irradiation time [s]	Temperature [℃]	Irradiation time [s]	Temperature [℃]	Irradiation time [s]	Temperature [℃]	Irradiation time [s]	Temperature [℃]	Irradiation time [s]	Temperature [℃]	Irradiation time [s]	Temperature [℃]	Irradiation time [s]	Temperature [℃]	Irradiation time [s]	Temperature [℃]	Irradiation time [s]	Temperature [℃]	Irradiation time [s]	Temperature [℃]	Irradiation time [s]	Temperature [℃]
		0.2	48.7	0.2	40.5	0.3	25.4	0.4	27.7	0.6	41.4		1	10.5	0.7	5.5	0.4	7.5	0.4	4.8	0.9	8.4	0.4	19.6	0.8	19.6	0.6	19.4	0.5	19.4	0.4	19.1	0.6	19
		0.4	82.4	0.5	72.6	0.9	97.8	0.7	63	1.1	71.3		1.7	17.4	1.3	6.6	0.8	7.9	0.9	2.4	1.2	8.4	1.1	20.9	1.4	20.2	1.2	19.7	1.2	19.4	1.1	19.4	1.2	19.2
		0.5	117.8	0.7	106.5	1.3	147.2	1.1	99.6	1.7	102.8		2.3	26.5	2	9.5	1.6	7.1	1.6	2.4	1.8	8.8	1.8	22	2.1	20.8	1.9	20.2	1.8	19.8	1.8	19.7	1.9	19.4
		0.7	157.3	1	141.4	2	222.2	1.5	137.7	2.3	135.3		3	40	2.7	12.8	2.3	5.2	2	2.4	2.3	8.8	2.4	23.1	2.8	21.3	2.6	20.7	2.5	20.1	2.4	20	2.6	19.6
		0.9	187.4	1.2	175.7	2.3	254.1	2	167.9	3	164.2		3.7	59.8	3.3	17	2.9	5.2	2.4	2.4	2.7	8.8	3.1	24.1	3.4	21.8	3.2	21.1	3.1	20.4	3.1	20.3	3.2	19.8
		1	221.2	1.5	210.3	2.7	285.5	2.5	199.9	3.7	186.4		4.4	84.8	4	22.1	3.1	4.8	2.7	2.4	3.4	8.8	3.8	25.1	4.1	22.3	3.9	21.6	3.8	20.7	3.8	20.6	3.9	19.9
		1.2	254	1.9	243.1	3.1	320.6	3	232.2	4.3	202.9		5	113.5	4.7	28.5	3.6	4.8	3.2	6.1	4	8.8	4.4	25.9	4.8	22.7	4.6	22	4.5	21	4.4	20.8	4.6	20.1
		1.4	289.8	2.2	275.2	3.7	350.4	3.7	262	5	214.6		5.6	143.4	5.4	36.7	4	4.8	3.9	5.4	4.4	9.4	5.1	26.5	5.4	23.1	5.2	22.4	5.2	21.3	5.1	21.1	5.2	20.3
		1.6	325.5	2.6	307.3	4.4	378.6	4.4	283.8	5.7	223.1		6.1	173.9	6	46.4	4.5	4.8	4.6	6.7	5.1	9.4	5.8	27.1	6.1	23.5	5.9	22.8	5.8	21.7	5.8	21.4	5.9	20.5
		1.8	358.3	3	340.1	5.1	400.4	5	301.8	6.3	229.2		6.6	203.7	6.7	57.8	4.9	4.8	5.2	6.6	5.6	9.4	6.5	27.6	6.8	23.8	6.6	23.2	6.5	22	6.5	21.6	6.6	20.7
		2	391.1	3.4	373.7	5.7	418	5.8	315	7	233.7		7	236.1	7.4	71.3	5.4	4.8	5.9	7.1	5.9	9.4	7.1	27.9	7.5	24	7.2	23.6	7.2	22.3	7.1	21.9	7.2	20.8
		2.3	425.1	3.9	406.2	6.4	433.7	6.4	322.2	7.7	236.4		7.4	263.7	8.1	87.3	6	5.2	6.5	8.4	6.4	9.4	7.8	28.1	8.2	24.3	7.9	23.9	7.8	22.6	7.8	22.1	7.9	21
		2.6	458.8	4.5	438.5	7.1	445.5	7.1	327.6	8.3	238.7		7.8	293	8.7	106.6	6.7	6	7	9.3	6.8	9.4	8.5	28.2	8.7	24.4	8.6	24.3	8.5	22.9	8.5	22.4	8.6	21.2
		3	491.9	5.1	470.8	7.7	454.3	7.8	333	9	241.3		8.2	325.2	9.4	129.8	7.3	7.9	7.6	7.1	7.1	9.4	9.1	28.3	9.1	24.5	9.3	24.6	9.2	23.2	9.1	22.4	9.3	21.4
		3.4	525.4	5.9	495.5	8.4	461.2	8.4	339.6	9.7	243.6		8.6	357	10.1	156.6	8	11.3	8.2	9	7.5	9.4	9.8	28.3	10	24.8	9.9	24.9	9.8	23.6	9.8	22.5	9.9	21.6
		4	556.9	6.6	511.9	9.1	467.9	9.1	344.7	10.4	245.1		9.1	390.7	10.6	185.4	8.7	17	8.9	9.8	7.8	9.4	10.5	28.3	10.7	25	10.6	25.2	10.5	23.9	10.5	22.7	10.6	21.7
		4.7	587.9	7.4	524	9.7	473.1	9.8	350	11	246.3		9.5	422.8	11.1	214.8	9.3	23.9	9.5	10.8	8.5	9.4	11.1	28.2	11.3	25.1	11.3	25.5	11.2	24.2	11.1	22.8	11.3	21.9
		5.6	616.5	8.1	533.9	10.4	477.5	10.4	354.4	11.7	247.2		10	453.4	11.6	244.4	10	33.8	10.2	14.6	9.1	9.4	11.8	28.2	12	25.3	11.9	25.8	11.8	24.5	11.8	22.9	11.9	22.1
		6.5	640.3	8.9	541.9	11.1	481.6	11.1	356.9	12.4	248.4		10.5	482.1	12.1	274.1	10.7	46.9	10.9	20.3	9.8	9.4	12.5	28.2	12.7	25.4	12.6	26	12.5	24.9	12.5	23.1	12.6	22.3
		7.3	658.3	9.6	548.6	11.7	484.2	11.8	360.9	13	249		11.1	512.2	12.6	303.9	11.4	64.1	11.6	27.5	10.5	9.5	13.1	28.2	13.3	25.6	13.3	26.3	13.2	25.2	13.1	23.2	13.3	22.4
		8.2	671.1	10.4	553.8	12.4	488	12.4	363.5	13.7	250.3		11.7	539	13.3	333.4	12	83.9	12.2	36.7	11.1	11.7	13.8	28.2	13.8	25.8	13.9	26.5	13.9	25.6	13.8	23.3	13.9	22.6
		9.1	681.7	11.1	557.2	13.1	490.6	13.1	366.1	14.4	250.7		12.5	566.3	13.9	359.7	12.7	106.3	12.9	46.7	11.8	13.8	14.5	28.3	14.5	25.9	14.6	26.7	14.6	25.9	14.5	23.4	14.6	22.8
		10	690.6	11.9	560.4	13.7	493	13.8	367.8	15	252		13.1	584.4	14.6	381.1	13.4	130.5	13.6	56.5	12.5	16	15.1	28.4	15	25.9	15.3	26.9	15.2	26.2	15.1	23.6	15.3	23
		10.8	698	12.6	563.2	14.4	495.7	14.4	369.8	15.7	252.3		13.8	600.5	15.3	397.7	14.1	154.8	14.3	65	13.1	18.8	15.8	28.6	15.7	26	16	27.1	15.9	26.6	15.8	23.7	15.9	23.2
		11.7	704.1	13.4	566.4	15.1	497.7	15.1	371.2	16.4	253.6		14.5	611.6	16	411.2	14.8	177.6	14.9	71.3	13.8	21.6	16.5	28.8	16.4	26	16.6	27.3	16.6	26.9	16.5	23.8	16.6	23.3
		12.6	709	14.2	569.5	15.7	499.9	15.8	372.9	17	253.8		15.1	620.8	16.6	421.4	15.4	197.4	15.6	77.4	14.5	24.1	17.2	29	17	26.1	17.3	27.5	17.2	27.3	17.2	23.9	17.3	23.5
		13.5	713.4	14.9	572.7	16.4	502.1	16.5	374.9	17.7	255.2		15.8	628.3	17.3	430.9	16.1	212.9	16.3	82.1	15.2	26.5	17.8	29.2	17.7	26.1	17.9	27.7	17.7	27.4	17.8	24	17.9	23.7
		14.3	716.8	15.7	575.6	17.1	503.9	17.1	376.6	18.4	255.5		16.6	634.9	18	438.9	16.8	226.2	16.9	86.2	15.8	28.9	18.5	29.4	18.4	26.2	18.6	27.9	18.1	27.8	18.5	24.1	18.6	23.9
		15.2	720	16.4	578.6	17.7	506.7	17.8	377.7	19	256.6		17.2	639.5	18.7	445.9	17.5	237.5	17.6	90.1	16.5	31.2	19.2	29.7	19	26.2	19.3	28.1	18.6	28	19.2	24.2	19.2	24.1
		16.1	722.6	17.2	581.7	18.4	508	18.5	379.6	19.7	256.9		17.9	643.6	19.3	451.9	18.1	246.3	18.2	93	17.2	33.6	19.8	29.9	19.7	26.2	20	28.3	19	28.2	19.8	24.3	20	24.4
		17	725.4	17.9	584.9	19.1	510.6	19.1	380.9	20.4	257.6		18.6	647.8	20	457.3	18.8	253.4	19	97.7	17.8	35.1	20.5	30.1	20.4	26.3	20.6	28.4	19.7	28.6	20.5	24.4	20.6	24.6
		17.8	727.8	18.7	587.9	19.8	512.9	19.8	382.3	21	258.6		19.3	651.4	20.7	462.4	19.5	259	19.7	100.1	18.5	36.7	21.2	30.4	21	26.3	21.3	28.6	20.4	28.9	21.2	24.5	21.3	24.8
		18.7	730.1	19.4	590.8	20.4	515.1	20.5	383.9	21.7	259.2		19.9	653.9	21.4	467	20.1	264.3	20.3	104.1	19.2	38	21.8	30.6	21.7	26.3	22	28.8	21.1	29.2	21.8	24.5	22	25
		19.6	732.7	20.2	594	21.1	516.5	21.1	385.2	22.4	260.2		20.6	657.1	22	471.5	20.8	269.6	21	107	19.9	39.8	22.5	30.8	22.4	26.4	22.6	28.9	21.7	29.6	22.5	24.6	22.6	25.2
		20.5	734.5	20.9	597.1	21.8	519.1	21.8	386.5	23.1	260.4		21.2	659.8	22.7	475.4	21.5	274.6	21.7	110.5	20.5	41	23.2	31.1	23	26.4	23.3	29.1	22.4	30.1	23.2	24.7	23.3	25.4
		21.4	736.5	21.7	600	22.4	520.6	22.5	388.2	23.7	261.6		21.9	662.4	23.4	479.6	22.2	279.1	22.4	113	21.2	42.3	23.8	31.2	23.7	26.4	24	29.3	23.1	30.5	23.8	24.8	24	25.6
		22.2	738.5	22.4	603.1	23.1	522	23.1	389.4	24.4	261.9		22.6	665	24	483.6	22.8	283.3	23	116.3	21.9	43.5	24.5	31.3	24.4	26.5	24.6	29.4	23.8	30.8	24.5	24.9	24.6	25.9
		23.1	740.2	23.2	606.1	23.8	524.3	23.8	391.2	25.1	262.9		23.3	667.2	24.7	487.5	23.5	287.2	23.7	118.3	22.5	45	25.2	31.5	25.1	26.5	25.3	29.6	24.4	31.1	25.2	25	25.3	26.1
		24	741.5	23.9	609.2	24.4	525.7	24.5	392.7	25.7	263.6		23.9	669.8	25.4	491.1	24.2	290.9	24.4	121.7	23.2	46.1	25.8	31.7	25.7	26.6	26	29.7	25.1	31.3	25.8	25.1	26	26.3
		24.9	743.1	24.7	612.2	25.1	527.8	25.1	393.6	26.4	264		24.7	674.2	26.1	494.8	24.9	294.4	25	123.9	23.9	47	26.5	31.8	26.4	26.6	26.6	29.9	25.8	31.5	26.5	25.1	26.5	26.4
		25.7	744.4	25.4	615.2	25.8	529.4	25.8	395.4	27.1	265.2		25.5	677.1	26.7	497.7	25.5	297.9	25.7	127.2	24.6	48	27.2	32	27.1	26.6	27.3	30	26.4	31.7	27.2	25.2	27	26.7
		26.6	745.2	26.2	618.3	26.4	531.1	26.5	396.7	27.7	265.3		26.2	679.7	27.4	500.5	26.2	301.1	26.4	130	25.2	49.3	27.9	32.1	27.7	26.7	28	30.2	27.1	31.9	27.9	25.3	27.5	26.9
		27.5	746.5	26.9	621.2	27.1	533.1	27.1	398.4	28.4	266.5		27.1	683	28.1	502.9	26.9	304.3	27.1	132.6	25.9	50.4	28.5	32.2	28.4	26.7	28.6	30.3	27.8	32.1	28.5	25.3	28.2	27.1
		28.4	747.2	27.7	624.1	27.8	534.4	27.8	399.5	29.1	266.9		27.7	684.3	28.7	505.2	27.5	307.5	27.7	134.7	26.6	51.5	29.2	32.3	29.1	26.8	29.3	30.4	28.4	32.2	29.2	25.3	28.9	27.3
		29.3	748.3	28.4	626.9	28.4	536.1	28.5	402.1	29.6	267.3		28.3	687	29.4	507.2	28.2	310.5	28.5	137.5	27.2	52.4	29.6	32.3	29.6	26.8	29.7	30.4	29.1	32.2	29.7	25.3	29.5	27.5
		29.8	748.3	29.2	629.6	29.1	537.5	29.1	403.8				29	688.7	29.9	508.8	28.9	313.4	29.2	140.5	27.9	53.4							29.6	32.3			29.9	27.6
				29.7	631.3	29.6	538.6	29.7	404.9				29.7	690.2			29.6	316.5	29.7	142.1	28.6	54.7
						1.6	181.5						30.1	690.2			30	318.4			29.2	55.3
						0.6	61.4														29.8	55.4
		BF
		Radial direction											Axial direction
		0mm		1mm		2mm		3mm		4mm			0mm		1mm		2mm		3mm		4mm		5mm		6mm		7mm		8mm		9mm		10mm
		Irradiation time [s]	Temperature [℃]	Irradiation time [s]	Temperature [℃]	Irradiation time [s]	Temperature [℃]	Irradiation time [s]	Temperature [℃]	Irradiation time [s]	Temperature [℃]		Irradiation time [s]	Temperature [℃]	Irradiation time [s]	Temperature [℃]	Irradiation time [s]	Temperature [℃]	Irradiation time [s]	Temperature [℃]	Irradiation time [s]	Temperature [℃]	Irradiation time [s]	Temperature [℃]	Irradiation time [s]	Temperature [℃]	Irradiation time [s]	Temperature [℃]	Irradiation time [s]	Temperature [℃]	Irradiation time [s]	Temperature [℃]	Irradiation time [s]	Temperature [℃]
		0.1	91.3	0.2	72.5	0.4	66	0.1	22.3	0.3	28.8		0.2	127.4	0.2	85.3	0.2	66.3	0.2	54.1	0.3	39.6	0.2	50.2	0.4	56.4	0.2	43.3	0.5	43.2	0.3	35.1	0.3	26.1
		0.2	143.8	0.3	119	0.6	111.4	0.5	69.9	0.8	69.5		0.3	196.7	0.3	127.8	0.4	113.3	0.5	95.6	0.7	80.2	0.1	28.1	0.6	64.6	0.1	34.2	0.3	36.5	0.7	42.6	0.7	34
		0.3	194.2	0.5	159.8	0.8	179.5	0.7	120.8	1.1	104.6		0.4	260.6	0.5	174.7	0.6	160.1	0.7	134	1	120.8	0.2	37	0.8	71.9	0.5	53.2	1.1	49.2	1.3	48.8	1.3	37.6
		0.4	238	0.6	201.8	0.7	135.3	1	169.7	1.5	132.4		0.4	310.7	0.6	217.3	0.8	208.9	0.9	178.3	1.4	161	0.3	57.6	1.1	79.6	0.9	60.4	1.7	53.7	1.9	52.4	2	40.2
		0.5	281.6	0.7	238.7	1.2	241.8	1.5	202.4	2	164.2		0.5	359.4	0.7	255.1	1.1	255.5	1.2	223.7	1.9	202.5	0.4	66.1	1.4	88	1.6	64.1	2.3	56	2.5	54.1	2.6	41.9
		0.6	328.9	0.8	277	1.4	281.4	1.9	242.9	2.7	194.6		0.6	401.3	0.8	307.6	1.3	301.4	1.5	265.7	2.5	235	0.4	73.2	1.9	93.6	2.3	66.9	2.9	57.7	3.1	54.2	3.2	42.8
		0.7	377.4	1	321.9	1.7	324.2	2.5	287.7	3.4	212.6		0.7	443.9	1	357.5	1.5	349.1	1.8	305.7	3.2	257.9	0.6	80.2	2.6	97	3	69.5	3.6	59	3.8	55	3.8	43.3
		0.8	422.8	1.1	367.6	2	364.8	3.1	331.1	4	226.5		0.8	485.3	1.2	401.6	1.8	388.1	2.3	349	3.8	274.3	0.7	88.8	3.3	99.4	3.6	71.5	4.2	60.3	4.4	55.7	4.5	43.6
		0.9	472.6	1.3	409.6	2.3	405.4	3.8	361.5	4.8	236.6		1	536.9	1.3	442.2	2.1	429.1	2.9	390.4	4.5	283.7	0.9	96	3.9	101.2	4.3	73.1	4.8	61.5	5	56.3	5.1	44
		1	518.9	1.5	456.2	2.7	446.7	4.5	389	5.4	242.7		1.1	576.9	1.5	482.8	2.4	473.6	3.6	420.7	5.2	290.8	1.2	104.2	4.6	102.8	5	74.3	5.4	62.5	5.6	57	5.7	44.3
		1.2	563.4	1.7	501.1	3.2	488.6	5.2	410.3	6.1	248.2		1.2	625.8	1.7	530.4	2.8	515.6	4.3	439.2	5.8	296.7	1.6	112.4	5.3	104.2	5.6	75.3	6.1	63.6	6.3	57.5	6.4	44.6
		1.3	611.8	2	541	3.8	526	5.9	425.3	6.8	255.3		1.4	675.1	1.9	577	3.4	557.2	4.9	451.8	6.5	302.8	2.2	119.6	6	105.3	6.3	76.2	6.7	64.4	6.9	58.1	7	44.8
		1.5	654.3	2.3	583.3	4.4	556.5	6.6	435.4	7.4	260.7		1.6	719.2	2.2	618.4	4.1	586.6	5.6	462.7	7.2	307.5	3	125.1	6.6	106.3	7	77	7.3	65.3	7.5	58.6	7.6	45.1
		1.8	702.7	2.6	623.5	5.1	581	7.2	443	8.1	264.9		1.8	764.6	2.5	665.2	4.8	606.6	6.3	472.2	7.9	311.9	3.7	128.1	7.3	107.5	7.6	77.6	7.9	66.1	8.1	59.1	8.2	45.3
		2	745.5	3.1	663.6	5.8	597.8	7.9	448.4	8.8	267.9		2.1	809	3	708.8	5.5	621.6	6.9	478.4	8.5	315.9	4.5	130.1	8	108.4	8.3	78.1	8.6	66.8	8.8	59.6	8.9	45.6
		2.4	791	3.8	704.5	6.4	609.8	8.6	453.2	9.5	270.4		2.5	852.7	3.7	748.5	6.2	633.8	7.6	482	9.2	318.8	5.2	131.6	8.7	109.4	9	78.7	9.2	67.3	9.4	60.1	9.5	45.8
		2.9	832.7	4.7	743.2	7.1	621.6	9.3	457.7	10.1	272.7		2.9	894.8	4.5	779.9	6.9	642.9	8.3	484.6	9.9	321.7	6	132.8	9.4	110.4	9.6	79.2	9.8	67.9	10	60.5	10.1	46
		3.5	873.6	5.5	771.2	7.8	631.9	9.9	461.5	10.8	274.5		3.6	935.9	5.3	799.8	7.6	650	8.9	486.2	10.5	324.2	6.7	133.8	10.1	111.2	10.3	79.6	10.4	68.5	10.6	60.9	10.7	46.3
		4.3	914.5	6.4	791.3	8.5	639.1	10.6	464.7	11.5	276.4		4.4	971.3	6.1	812.7	8.3	655.6	9.6	488.8	11.2	326.2	7.5	134.6	10.7	112	11	80.1	11.1	69	11.3	61.3	11.4	46.5
		5.1	950.5	7.3	806.9	9.1	644.6	11.3	467.3	12.1	277.5		5.3	994.1	6.9	822.1	9	660.6	10.3	490	11.9	329	8.2	135.5	11.4	112.8	11.6	80.4	11.7	69.4	11.9	61.7	12	46.7
		6	973.9	8.2	819.3	9.8	649.5	11.9	470.4	12.8	278.6		6.2	1012.4	7.7	830	9.8	665.2	10.9	492	12.5	330.8	9	136.4	12.1	113.6	12.3	80.8	12.3	69.8	12.5	62	12.6	47
		6.9	990.7	9.1	829.1	10.5	652.8	12.6	473.2	13.5	279.3		7	1025.9	8.5	836.9	10.5	668.7	11.6	493.1	13.2	332.7	9.7	137.2	12.8	114.4	13	81.2	12.9	70.1	13.2	62.4	13.2	47.2
		7.8	1004.7	9.9	836.8	11.1	656.2	13.3	476.2	14.2	280.7		7.9	1035.7	9.3	843.5	11.2	672.5	12.3	495	13.9	334.6	10.5	138	13.4	114.9	13.6	81.5	13.6	70.3	13.8	62.7	13.9	47.4
		8.6	1016.6	10.8	843.3	11.8	659.9	13.9	478.2	14.8	281.4		8.8	1042.6	10	848.7	11.9	676.1	13	496.2	14.5	336.4	11.2	139	14.1	115.6	14.3	81.9	14.2	70.7	14.4	62.9	14.5	47.6
		9.5	1026.3	11.7	848.7	12.5	662.7	14.6	480.5	15.5	282.5		9.7	1047.9	10.8	853.3	12.6	679.5	13.6	497.8	15.2	338.2	12	139.8	14.8	116.4	15	82.2	14.8	71	15	63.2	15.1	47.8
		10.4	1033.2	12.6	853.3	13.2	666.2	15.3	482.5	16.2	283		10.5	1052.6	11.6	857.7	13.3	682.6	14.3	499.9	15.9	339.4	12.7	140.7	15.4	117	15.6	82.5	15.4	71.1	15.7	63.4	15.7	48.1
		11.3	1038.7	13.5	857.7	13.8	668.7	16	484.2	16.8	284		11.4	1056.4	12.4	861.6	14	685.7	15	501.1	16.5	341.2	13.5	141.5	16.1	117.6	16.3	82.9	16.1	71.4	16.3	63.6	16.4	48.2
		12.2	1043.7	14.3	862.1	14.5	671	16.6	487.1	17.5	285		12.3	1059.8	13.2	864.9	14.7	688.1	15.6	502.1	17.2	342.8	14.2	142.4	16.8	118.2	17	83.2	16.7	71.5	16.9	63.8	17	48.4
		13	1047.4	15.2	865.9	15.2	673.7	17.3	489.1	18.2	285.1		13.2	1062.6	14	868	15.4	690.9	16.3	503.1	17.9	344.4	15	143.3	17.4	118.8	17.6	83.6	17.3	71.7	17.5	63.9	17.6	48.6
		13.9	1050.8	16.1	869.8	15.8	676.3	18	490.9	18.9	286.4		14.1	1065.5	14.8	871.4	16.2	693.2	17	504.5	18.6	346	15.7	144.2	18.1	119.5	18.3	83.9	17.9	71.7	18.2	64.1	18.2	48.8
		14.8	1053.7	17	873	16.5	678.7	18.6	493.2	19.5	287.2		14.9	1067.7	15.6	874.6	16.9	695.5	17.6	505	19.2	347.4	16.5	145.1	18.8	120.1	19	84.1	18.6	72	18.8	64.2	18.9	49.1
		15.7	1056.9	17.9	876.5	17.2	681.1	19.3	495.1	20.2	287.4		15.8	1069.5	16.4	877.6	17.6	697.6	18.3	506.9	19.9	349	17.2	145.9	19.4	120.6	19.6	84.4	19.2	72.2	19.4	64.3	19.5	49.1
		16.6	1059.1	18.7	879.4	17.8	683.3	20	496.7	20.9	288.7		16.7	1071.2	17.2	880.1	18.3	699.7	19	508.5	20.6	350.8	18	146.8	20.1	121	20.3	84.7	19.8	72.2	20	64.4	20.1	49.4
		17.4	1061.1	19.6	882.3	18.5	685.1	20.7	498.8	21.5	289.4		17.6	1072.6	18	882.8	19	701.7	19.6	508.9	21.2	352.1	18.7	147.6	20.8	121.6	21	85	20.5	72.4	20.7	64.4	20.7	49.5
		18.3	1063.1	20.5	885.3	19.2	687	21.3	501.1	22.2	290.4		18.5	1074.4	18.8	885.5	19.7	703.6	20.3	509.7	21.9	353.2	19.5	148.5	21.4	122	21.6	85.3	21.1	72.4	21.3	64.6	21.4	49.7
		19.2	1065	21.4	888	19.9	688.7	22	503.4	22.9	291.1		19.3	1075.8	19.6	887.7	20.4	705.4	21	510.4	22.6	354.5	20.2	149.4	22.1	122.3	22.3	85.6	21.7	72.6	21.9	64.8	22	49.8
		20.1	1066.8	22.3	890.5	20.5	691.3	22.7	505.6	23.5	292.3		20.2	1077.5	20.4	890.7	21.1	707	21.7	512.2	23.2	355.9	21	150.2	22.8	122.5	23	86	22.3	72.6	22.5	64.8	22.6	49.9
		21	1068.6	23.1	893.2	21.2	692.9	23.3	507.8	24.2	293.8		21.1	1078.8	21.2	893.4	21.8	709	22.3	512.3	23.9	356.7	21.7	151	23.4	122.8	23.6	86.3	23	72.6	23.2	64.8	23.2	50.1
		21.8	1070.1	24	895.9	21.9	694.6	24	509.3	24.9	294.9		22	1080	22	895.9	22.5	710.7	23	514	24.6	358.2	22.5	152	24.1	122.8	24.3	86.6	23.6	72.7	23.8	64.8	23.9	50.2
		22.7	1071.4	24.9	898.2	22.5	696.4	24.7	511.4	25.6	296		22.8	1081.5	22.8	898.4	23.3	712.1	23.7	514.4	25.2	359.5	23.2	152.8	24.8	122.8	25	86.8	24.2	72.8	24.4	65	24.5	50.2
		23.6	1073	25.8	900.6	23.2	698.2	25.3	512.5	26.2	297.7		23.7	1082.8	23.6	900.6	24	713.8	24.3	515.9	25.9	360.3	24	153.6	25.4	123	25.6	87.1	24.8	72.8	25	65.1	25.1	50.3
		24.5	1074.7	26.7	903	23.9	700.1	26	515	26.9	299.4		24.6	1083.6	24.3	903.7	24.7	715.2	25	517.2	26.6	361.7	24.7	154.5	26.1	122.8	26.3	87.4	25.5	72.8	25.7	65.1	25.7	50.5
		25.4	1075.4	27.6	905.7	24.6	701.6	26.7	516.3	27.6	300.9		25.5	1085.1	25.1	906.3	25.4	716.8	25.7	518.1	27.3	362.1	25.5	155.5	26.8	122.8	27	87.5	26.1	73.1	26.3	65.1	26.4	50.5
		26.3	1077.2	28.4	908	25.2	703.4	27.4	517.8	28.2	302.5		26.4	1086.2	25.9	908.5	26.1	718.5	26.3	519.5	27.9	363.5	26.2	156.3	27.4	122.8	27.6	87.7	26.7	73.1	26.9	65.1	27	50.5
		27.1	1077.9	29.3	910.3	25.9	704.8	28	519.4	28.9	304.7		27.2	1086.6	26.7	910.8	26.8	720	27	519.8	28.6	363.5	27	157.1	28.1	122.6	28.3	87.7	27.3	73	27.5	65.1	27.6	50.5
		28	1079.4	30	911.9	26.6	706.4	28.7	520.8	29.6	306.7		28.1	1088.5	27.5	912.3	27.5	721.6	27.7	521.2	29.3	363.9	27.7	158.1	28.8	122.6	29	87.9	28	73	28.2	65.1	28.3	50.5
		28.9	1081			27.2	708.1	29.4	522.5	30	308		29	1089.4	28.3	913.7	28.2	722.9	28.3	521.2	29.8	364.7	28.5	158.9	29.4	122.4	29.6	87.9	28.6	73.1	28.8	65.1	28.9	50.5
		29.8	1081.8			27.9	709.8	29.9	523.1				29.7	1090.2	29.1	915.2	28.9	724.2	29	523.8			29.2	159.7	29.8	122.1			29.2	73.1	29.4	65.2	29.5	50.7
						28.6	711.1								29.7	915.4	29.6	725.9	29.6	523.7			29.7	160.3					29.7	73.2	29.8	65.2	29.9	50.6
						29.2	713.2
						29.8	714.6
