# Supplementary material for: Anisotropic core–shell ceramic nanofibrous membrane with improved optical reflectivity and thermal insulation for high-energy laser protection
Source: Nat Commun. 2026 Jul 23;17:7112. doi: 10.1038/s41467-026-73159-0 (PMC13396369; doi:10.1038/s41467-026-73159-0)
Supplement: Supplementary file 8 — Source data [file 41467_2026_73159_MOESM8_ESM.zip › Source Data/Supplementary Figure 11.xlsx]

## Sheet: Sheet1
Supplementary Figure 11
		SF					SBF					BF
		Radial direction		Axial direction			Radial direction		Axial direction			Radial direction		Axial direction
		50℃	1200℃	50℃	1200℃		50℃	1200℃	50℃	1200℃		50℃	1200℃	50℃	1200℃
		0.219	0.1875	0.1432	0.1018		0.542	0.6309	0.3224	0.2608		0.7832	0.7049	0.6461	0.6065
		0.2216	0.1794	0.1378	0.101		0.5471	0.6016	0.33	0.2638		0.7909	0.706	0.6526	0.5856
		0.2315	0.1802	0.13	0.0922		0.5399	0.6338	0.3295	0.2488		0.766	0.7033	0.6496	0.5903
		0.211	0.1882	0.1484	0.0836		0.5365	0.6138	0.3318	0.2406		0.7864	0.6941	0.6301	0.5566
		0.2229	0.1703	0.1406	0.1015		0.531	0.6207	0.3344	0.2367		0.7736	0.7045	0.6415	0.609
		0.2048	0.1826	0.1544	0.1085		0.5485	0.5943	0.3324	0.2543		0.7729	0.6914	0.6359	0.5688
		0.2028	0.188	0.1576	0.114		0.5466	0.6431	0.3201	0.2451		0.7782	0.7041	0.662	0.5673
		0.1653	0.183	0.125	0.1258		0.5287	0.6224	0.3238	0.2574		0.7551	0.6975	0.6074	0.5883
		0.2146	0.1953	0.1362	0.1048		0.5499	0.615	0.3331	0.2688		0.7479	0.6995	0.6497	0.6019
		0.2066	0.1954	0.1586	0.0728		0.54	0.5999	0.3199	0.2486		0.79	0.6885	0.663	0.5665
		0.1663	0.176	0.1294	0.0849		0.5339	0.6077	0.3338	0.25		0.7653	0.7035	0.6126	0.5814
		0.2013	0.1797	0.1458	0.1134		0.5385	0.6287	0.3289	0.2379		0.7848	0.7123	0.6184	0.5987
