# Supplementary material for: Anisotropic core–shell ceramic nanofibrous membrane with improved optical reflectivity and thermal insulation for high-energy laser protection
Source: Nat Commun. 2026 Jul 23;17:7112. doi: 10.1038/s41467-026-73159-0 (PMC13396369; doi:10.1038/s41467-026-73159-0)
Supplement: Supplementary file 8 — Source data [file 41467_2026_73159_MOESM8_ESM.zip › Source Data/Supplementary Figure 12ab.xlsx]

## Sheet: Sheet1
Figure 12ab
		Radial direction							Axial direction
		BF		SBF		SF			BF		SBF		SF
		Temperature [°C]	Thermal conductivity [mW·m-1·K-1]	Temperature [°C]	Thermal conductivity [mW·m-1·K-1]	Temperature [°C]	Thermal conductivity [mW·m-1·K-1]		Temperature [°C]	Thermal conductivity [mW·m-1·K-1]	Temperature [°C]	Thermal conductivity [mW·m-1·K-1]	Temperature [°C]	Thermal conductivity [mW·m-1·K-1]
		100	222.308	100	144.615	100	45.3846		100	213.077	100	60.7692	100	44.6154
		200	236.923	200	182.308	200	51.5385		200	217.692	200	66.1538	200	54.6154
		300	251.538	300	212.308	300	55.3846		300	227.692	300	73.0769	300	57.6923
		400	262.308	400	232.308	400	61.5385		400	236.923	400	80.7692	400	63.8462
		500	273.846	500	247.692	500	67.6923		500	248.462	500	90.7692	500	66.9231
		600	277.692	600	266.154	600	73.0769		600	262.308	600	100	600	68.4615
		700	287.692	700	284.615	700	77.6923		700	276.154	700	109.231	700	68.4615
		800	302.308	800	301.538	800	79.2308		800	294.615	800	120	800	68.4615
		900	328.462	900	323.846	900	87.6923		900	311.538	900	130	900	70.7692
		1000	360.769	1000	348.462	1000	93.8462		1000	329.231	1000	139.231	1000	76.9231
		1100	403.077	1100	375.385	1100	98.4615		1100	345.385	1100	146.923	1100	84.6154
		1200	440.769	1200	396.154	1200	104.615		1200	360	1200	157.692	1200	93.8462
