# Supplementary material for: Anisotropic core–shell ceramic nanofibrous membrane with improved optical reflectivity and thermal insulation for high-energy laser protection
Source: Nat Commun. 2026 Jul 23;17:7112. doi: 10.1038/s41467-026-73159-0 (PMC13396369; doi:10.1038/s41467-026-73159-0)
Supplement: Supplementary file 8 — Source data [file 41467_2026_73159_MOESM8_ESM.zip › Source Data/Supplementary Figure 12cd.xlsx]

## Sheet: Sheet1
Figure 12ab
		Radial direction							Axial direction
		BF		SBF		SF			BF		SBF		SF
		Temperature [°C]	Thermal expansion coefficient [10-6 °C-1]	Temperature [°C]	Thermal expansion coefficient [10-6 °C-1]	Temperature [°C]	Thermal expansion coefficient [10-6 °C-1]		Temperature [°C]	Thermal expansion coefficient [10-6 °C-1]	Temperature [°C]	Thermal expansion coefficient [10-6 °C-1]	Temperature [°C]	Thermal expansion coefficient [10-6 °C-1]
		46.2131	0.979709	47.7535	0.269377	49.294	0.138356		46.4516	1.77174	48	1.5785	48	0.570828
		150.963	1.02199	152.503	0.325453	154.044	0.173742		151.742	1.82756	153.29	1.60671	153.29	0.592139
		257.253	1.09187	257.253	0.388425	258.793	0.222921		257.032	1.88338	257.032	1.62111	258.581	0.654861
		362.003	1.14105	362.003	0.46519	362.003	0.2445		360.774	1.92539	363.871	1.64933	362.323	0.717575
		466.752	1.21782	466.752	0.514369	468.293	0.279899		466.065	1.98121	467.613	1.67063	467.613	0.773395
		571.502	1.30838	571.502	0.529065	573.042	0.349768		571.355	2.03013	572.903	1.72645	571.355	0.822305
		677.792	1.41964	676.252	0.557554	676.252	0.38514		676.645	2.07905	676.645	1.72705	678.194	0.850526
		782.542	1.55847	782.542	0.592953	781.001	0.427422		781.935	2.10726	783.484	1.78288	781.935	0.927043
		887.291	1.73179	887.291	0.607649	887.291	0.476615		887.226	2.13547	887.226	1.82489	885.677	0.975953
		992.041	1.83614	992.041	0.629242	990.501	0.505091		992.516	2.17059	992.516	1.8324	990.968	1.07318
		1098.33	1.89912	1095.25	0.664614	1095.25	0.588752		1097.81	2.1988	1096.26	1.8606	1094.71	1.19111
		1203.08	1.92761	1201.54	0.693117	1200	0.631034		1203.1	2.21321	1203.1	1.90263	1200	1.32285
