# Supplementary material for: Anisotropic core–shell ceramic nanofibrous membrane with improved optical reflectivity and thermal insulation for high-energy laser protection
Source: Nat Commun. 2026 Jul 23;17:7112. doi: 10.1038/s41467-026-73159-0 (PMC13396369; doi:10.1038/s41467-026-73159-0)
Supplement: Supplementary file 8 — Source data [file 41467_2026_73159_MOESM8_ESM.zip › Source Data/Supplementary Figure 13.xlsx]

## Sheet: Sheet1
Figure 13
		Pulsed laser power [W]	Depth[mm]
		225	0	0	0
		515	0	0	0
		820	0	0	0
		1090	0	0	0
		1270	0	0	0
		1560	0	0	4
		1760	0	0	4
		2150	0	0	4
		2560	0	4	4
		3000	2.38	4	4
		3540	4	4	4
		4050	4	4	4
		4600	4	4	4
		5000	4	4	4
