# Supplementary material for: Anisotropic core–shell ceramic nanofibrous membrane with improved optical reflectivity and thermal insulation for high-energy laser protection
Source: Nat Commun. 2026 Jul 23;17:7112. doi: 10.1038/s41467-026-73159-0 (PMC13396369; doi:10.1038/s41467-026-73159-0)
Supplement: Supplementary file 8 — Source data [file 41467_2026_73159_MOESM8_ESM.zip › Source Data/Supplementary Figure 14a.xlsx]

## Sheet: Sheet1
Supplementary Figure 14a
		Sample	Reflectivity [%]
		B1.0F	86.17
		S0.2B0.9F	97.39
		S0.5B0.7F	100
		S0.6B0.4F	100
		S0.6B0.2F	100
		S0.8B0.2F	100
		S1.2F	100
