# Supplementary material for: Anisotropic core–shell ceramic nanofibrous membrane with improved optical reflectivity and thermal insulation for high-energy laser protection
Source: Nat Commun. 2026 Jul 23;17:7112. doi: 10.1038/s41467-026-73159-0 (PMC13396369; doi:10.1038/s41467-026-73159-0)
Supplement: Supplementary file 8 — Source data [file 41467_2026_73159_MOESM8_ESM.zip › Source Data/Supplementary Figure 14b.xlsx]

## Sheet: Sheet1
Supplementary Figure 14b
		B1.0F			S0.2B0.9F			S0.5B0.7F			S0.6B0.4F			S0.6B0.2F			S0.8B0.2F			S1.2F
		Radial direction			Radial direction			Radial direction			Radial direction			Radial direction			Radial direction			Radial direction
		50℃	1200℃		50℃	1200℃		50℃	1200℃		50℃	1200℃		50℃	1200℃		50℃	1200℃		50℃	1200℃
		23.48	95.04		42.91	138.83		92.7	292.98		156.51	367.05		188.17	404.7		245.71	412.74		224.91	415.73
		25.97	89.77		52.61	128.86		117.51	293.07		151.99	375.86		200.41	401.48		225.05	416.15		234.44	419
		21.77	90.91		42.39	140.9		96.24	303.56		147.33	380.18		189.99	409.17		232.39	407.34		233.54	415.48
		21.75	96.71		52.25	113.74		100.47	304.77		160.45	383.13		186.14	378.37		225.31	405.73		252.01	418.21
		25.99	102.91		48.07	140.73		111.7	305.03		159.08	385.84		194.6	383.18		230.49	414.87		233.1	409.45
		25.66	95.61		52.96	128.14		115.63	306.42		156.16	382.69		196.52	409.46		246.47	409.11		235.68	420.56
		25.81	104.19		48.78	116.96		101.77	297.74		143.58	381.02		201.26	412.7		251.7	414.77		244.44	416.47
		21.51	87.62		52.62	125.52		114.46	305.18		156.58	376.42		189.29	397.84		239.79	412.04		251.83	410.96
		22.01	85.33		47.12	127.44		118.04	303.14		158.24	379.18		188.87	385.17		235.79	410.14		234.35	405.13
		24.07	103.4		46.12	140.14		103.65	305.6		147.73	382.39		188.63	409.93		224.3	415.49		239.82	407.14
		24.82	92.72		49.67	124.5		106.99	292.65		146.61	388.22		189.86	375.85		241.22	413.55		230.58	419.71
		23.33	87.13		45.85	114.87		92.06	302.81		158.98	386.4		190.54	385.92		242.11	408.52		230.95	405.89
		Axial direction			Axial direction			Axial direction			Axial direction			Axial direction			Axial direction			Axial direction
		50℃	1200℃		50℃	1200℃		50℃	1200℃		50℃	1200℃		50℃	1200℃		50℃	1200℃		50℃	1200℃
		24.59	106.04		30.55	111.02		55.63	120.28		49.46	125.41		95.32	244.72		193.21	310.08		216.25	381.54
		20.35	99.94		29.95	113.9		46.56	111.47		54.11	124		103.72	256.09		201.94	307.87		222.56	377.64
		22.62	93.81		27.84	115.88		39.13	122.66		47.05	131.74		109.63	252.56		180.87	312.88		223.76	381.3
		20.8	98.53		29.03	118.88		47.76	121.26		46.96	132.86		104.91	261.94		179.87	304.75		223.75	367.08
		21.99	100.85		29.26	117.17		54.69	120.08		50.4	131.43		106.28	235.3		201.66	305.42		218.72	366.16
		21.34	97.59		27.93	112.99		54.79	109.07		59.85	135.55		102	245.66		176.13	308.3		218.62	355.31
		21.03	96.77		31.63	117.96		56.22	129.65		63.3	131		115.22	250.94		191.49	314.7		224.5	367.68
		27.95	107.33		28.29	118.52		46.91	127.08		49.27	132.14		94.02	252.52		185.11	307.41		218.5	356.21
		22.49	101.09		32.49	114.31		52.7	127.64		61.27	124.63		116.56	257.38		175.77	312.74		221.17	380.9
		28.55	99.98		28.97	110.77		52.11	118.19		55.77	124.27		98.18	255.09		180.99	306.3		215.39	386.92
		26.47	105.8		30.73	117.08		51.01	118.18		61.66	126.06		103.18	240.73		188.76	311.05		222.04	391.21
		27.11	96.49		31.6	110.69		53.96	127.13		59.45	127.33		111.97	236.3		186.89	303.97		216.09	383.63
