# Supplementary material for: Anisotropic core–shell ceramic nanofibrous membrane with improved optical reflectivity and thermal insulation for high-energy laser protection
Source: Nat Commun. 2026 Jul 23;17:7112. doi: 10.1038/s41467-026-73159-0 (PMC13396369; doi:10.1038/s41467-026-73159-0)
Supplement: Supplementary file 8 — Source data [file 41467_2026_73159_MOESM8_ESM.zip › Source Data/Supplementary Figure 14c.xlsx]

## Sheet: Sheet1
Supplementary Figure 14c
		Laser power density [kW/cm2]	Temperature [℃]
			B1.0F	S0.2B0.9F	S0.5B0.7F	S0.6B0.4F	S0.6B0.2F	S0.8B0.2F	S1.2F
		7.3	1187.6	860.4	643.2	421.9	480.4	513.6	552.8
		14.7	1197.3	960.7	820.9	694.9	804.3	894.3	870.4
		21.9	1205.7	1022.5	940.2	894.1	968	1003.5	1243.2
		29	1504.2	1429.4	1345.6	1289.5	1169.3	1370.9	1596.4
