# Supplementary material for: Anisotropic core–shell ceramic nanofibrous membrane with improved optical reflectivity and thermal insulation for high-energy laser protection
Source: Nat Commun. 2026 Jul 23;17:7112. doi: 10.1038/s41467-026-73159-0 (PMC13396369; doi:10.1038/s41467-026-73159-0)
Supplement: Supplementary file 8 — Source data [file 41467_2026_73159_MOESM8_ESM.zip › Source Data/Supplementary Figure 14d.xlsx]

## Sheet: Sheet1
Supplementary Figure 14d
		Laser power density [kW/cm2]	Protection threshold [s]
			B1.0F	S0.2B0.9F	S0.5B0.7F	S0.6B0.4F	S0.6B0.2F	S0.8B0.2F	S1.2F
		7.3	87	196	300	300	300	300	300
		14.7	24	116	160	300	300	300	300
		21.9	18	46	88	300	300	300	167
		29	3	3	74	300	243	186	93
