# Supplementary material for: Anisotropic core–shell ceramic nanofibrous membrane with improved optical reflectivity and thermal insulation for high-energy laser protection
Source: Nat Commun. 2026 Jul 23;17:7112. doi: 10.1038/s41467-026-73159-0 (PMC13396369; doi:10.1038/s41467-026-73159-0)
Supplement: Supplementary file 8 — Source data [file 41467_2026_73159_MOESM8_ESM.zip › Source Data/Supplementary Figure 16a.xlsx]

## Sheet: Sheet1
Supplementary Figure 16a
		Number of thermal cycles	Reflectivity [%]
			Relative humidity =95%	ᵠ(O2) ≈99%	T = 800℃
		1	99.97	99.91	99.89
		2	99.99	99.93	99.9
		3	99.94	99.94	99.94
		4	99.9	99.9	99.92
		5	99.92	99.99	99.91
