# Supplementary material for: Anisotropic core–shell ceramic nanofibrous membrane with improved optical reflectivity and thermal insulation for high-energy laser protection
Source: Nat Commun. 2026 Jul 23;17:7112. doi: 10.1038/s41467-026-73159-0 (PMC13396369; doi:10.1038/s41467-026-73159-0)
Supplement: Supplementary file 8 — Source data [file 41467_2026_73159_MOESM8_ESM.zip › Source Data/Supplementary Figure 16b.xlsx]

## Sheet: Sheet1
Supplementary Figure 16a
		Number of thermal cycles	Relative humidity =95%				ᵠ(O2) ≈99%				T = 800℃
			Axial direction		Radial direction		Axial direction		Radial direction		Axial direction		Radial direction
			Thermal conductivity [mW·m-1·K-1]	Error bar	Thermal conductivity [mW·m-1·K-1]	Error bar	Thermal conductivity [mW·m-1·K-1]	Error bar	Thermal conductivity [mW·m-1·K-1]	Error bar	Thermal conductivity [mW·m-1·K-1]	Error bar	Thermal conductivity [mW·m-1·K-1]	Error bar
		1	67.32	1.87	151.81	9.22	65.98	2.07	151.56	5.84	65.39	7.08	152.13	8.42
		2	65.06	1.27	152.63	7.34	67.12	4.47	152.63	7.26	69.72	7.24	167.72	10.56
		3	64.59	1.9	150.58	5.54	66.02	3.18	153.81	7.84	75.47	3.49	180.91	13.84
		4	65.69	2.8	152.01	5.23	66.69	4.43	153.55	10.08	86.55	3.31	189.43	8.47
		5	64.75	3.57	151.1	8.1	67.94	6.44	151.69	12.22	97.09	5.27	197.3	10.37
