# Supplementary material for: Anisotropic core–shell ceramic nanofibrous membrane with improved optical reflectivity and thermal insulation for high-energy laser protection
Source: Nat Commun. 2026 Jul 23;17:7112. doi: 10.1038/s41467-026-73159-0 (PMC13396369; doi:10.1038/s41467-026-73159-0)
Supplement: Supplementary file 8 — Source data [file 41467_2026_73159_MOESM8_ESM.zip › Source Data/Supplementary Figure 16c.xlsx]

## Sheet: Sheet1
Supplementary Figure 16c
		Number of thermal cycles	Relative humidity =95%		ᵠ(O2) ≈99%		T = 800℃
			Compressive stress [MPa]	Error bar	Compressive stress [MPa]	Error bar	Compressive stress [MPa]	Error bar
		1	29.88	2.8	29.95	4.2	28.8	3.48
		2	28.63	4.46	28.32	4.15	28.8	3.46
		3	28.52	3.98	28.79	2.12	27.9	3.63
		4	29.55	4.4	29.32	4.85	26.5	4.77
		5	28.38	3.77	29.22	2.58	24.1	4.12
