# Supplementary material for: Anisotropic core–shell ceramic nanofibrous membrane with improved optical reflectivity and thermal insulation for high-energy laser protection
Source: Nat Commun. 2026 Jul 23;17:7112. doi: 10.1038/s41467-026-73159-0 (PMC13396369; doi:10.1038/s41467-026-73159-0)
Supplement: Supplementary file 8 — Source data [file 41467_2026_73159_MOESM8_ESM.zip › Source Data/Supplementary Figure 2ab.xlsx]

## Sheet: Sheet1
Supplementary Figure 2ab
		Supplementary Figure 2a							Supplementary Figure 2b
		A		B		C			A		B		C
		Thermal conduction time [s]	Temperature [℃]	Thermal conduction time [s]	Temperature [℃]	Thermal conduction time [s]	Temperature [℃]		Thermal conduction time [s]	Temperature [℃]	Thermal conduction time [s]	Temperature [℃]	Thermal conduction time [s]	Temperature [℃]
		5.67207	72.2069	7.5336	57.3515	7.87155	8.52042		5.61097	96.603	8.60349	30.7856	9.35162	11.6773
		13.9531	127.438	19.1886	116.841	23.9773	9.63899		10.4738	168.79	16.4589	73.2484	21.6958	10.6157
		20.7289	173.109	27.4626	162.518	39.3331	9.69332		14.9626	211.253	25.8105	118.896	36.6584	10.6157
		27.5031	216.658	39.1144	217.76	55.8133	10.8132		19.0773	263.27	35.5362	156.051	50.1247	11.6773
		35.0224	254.901	52.2597	266.639	70.7939	9.80465		23.192	303.609	45.6359	193.206	64.3392	11.6773
		42.1664	292.081	65.0232	305.963	86.1505	10.9206		27.6808	347.134	56.4838	236.73	80.4239	10.6157
		51.5575	329.269	76.6607	342.097	101.131	9.912		33.2918	389.597	68.8279	272.824	96.5087	10.6157
		62.0731	367.523	90.167	372.931	117.236	9.96899		40.7731	425.69	82.6683	309.979	111.471	10.6157
		74.8334	402.6	104.425	408.013	133.715	10.0273		51.6209	457.537	96.8828	348.195	127.556	15.9236
		84.2198	433.419	120.177	436.731	147.199	11.1366		63.9651	481.953	111.097	384.289	143.267	15.9236
		96.2247	460.001	136.292	449.527	159.184	10.1174		78.1796	494.692	126.06	408.705	158.229	16.9851
		112.346	481.289	153.905	463.39	173.418	13.3525		95.3865	497.877	142.145	432.059	172.444	15.9236
		125.09	495.135	167.772	476.178	185.782	18.7041		110.723	500	159.726	447.983	187.781	18.0467
		141.574	501.563	188.003	483.68	198.522	27.2418		126.808	502.123	176.559	464.968	202.743	16.9851
		158.053	500.559	209.357	492.248	212.013	37.9052		143.267	502.123	194.514	479.83	218.08	15.9236
		173.784	501.677	227.338	496.558	227.003	49.6355		160.474	503.185	212.843	488.323	231.92	15.9236
		188.768	504.914	245.316	496.622	240.864	52.8693		176.559	503.185	230.424	497.877	245.012	15.9236
		205.244	500.726	262.922	500.93	256.223	57.1699		194.14	502.123	247.257	501.062	259.227	15.9236
		224.348	503.979	279.401	499.927	270.082	59.3421		212.469	503.185	262.968	500	276.434	20.1699
		242.326	505.104	294.38	497.857	281.323	65.7513		228.554	503.185	278.304	500	292.145	23.3546
		260.302	503.044			294.432	66.8593		245.387	505.308	292.145	498.938
		276.408	505.224						259.975	504.246
		291.763	504.217						275.312	502.123
									290.274	502.123
