# Supplementary material for: Anisotropic core–shell ceramic nanofibrous membrane with improved optical reflectivity and thermal insulation for high-energy laser protection
Source: Nat Commun. 2026 Jul 23;17:7112. doi: 10.1038/s41467-026-73159-0 (PMC13396369; doi:10.1038/s41467-026-73159-0)
Supplement: Supplementary file 8 — Source data [file 41467_2026_73159_MOESM8_ESM.zip › Source Data/Supplementary Figure 4ab.xlsx]

## Sheet: Sheet1
Supplementary Figure4ab
		SBF-B2O3								SBF-BN								SBF-hBN
		Relative pressure [p/p0]	Volume adsorbed [cm3/g]		Pore size [nm]	BET Pore Volume [cm3/g]				Relative pressure [p/p0]	Volume adsorbed [cm3/g]		Pore size [nm]	BET Pore Volume [cm3/g]				Relative pressure [p/p0]	Volume adsorbed [cm3/g]		Pore size [nm]	BET Pore Volume [cm3/g]
		0.00354	1.73066		4	0.00376				0.00177	10.2041		1.01773	0.00385				0.00179	1.72549		13.2497	0.00762
		0.01239	1.73066		4.10537	0.00376				0.01064	30.6122		1.04799	0.01927				0.01075	1.72549		13.5685	0.02668
		0.02124	1.73066		4.21351	0.01129				0.0195	39.966		1.07914	0.05011				0.01971	1.72549		13.895	0.04574
		0.03009	1.73066		4.3245	0.01506				0.02837	47.6191		1.11122	0.11565				0.02867	1.72549		14.2294	0.06861
		0.03894	1.73066		4.43841	0.02635				0.03723	54.4218		1.14426	0.22358				0.03763	2.58824		14.5718	0.09148
		0.04779	1.73066		4.55533	0.03765				0.0461	59.5238		1.17828	0.38934				0.04659	2.58824		14.9224	0.11435
		0.05664	2.59599		4.67532	0.05271				0.05496	63.7755		1.2133	0.60136				0.05556	2.58824		15.2815	0.14484
		0.06549	2.59599		4.79848	0.07529				0.06383	68.0272		1.24937	0.83265				0.06452	2.58824		15.6493	0.17915
		0.07434	2.59599		4.92488	0.10541				0.0727	71.4286		1.28651	1.05238				0.07348	2.58824		16.0258	0.22108
		0.08319	3.46132		5.05461	0.14306				0.08156	73.1292		1.32476	0.98685				0.08244	3.45098		16.4115	0.27063
		0.09204	4.32665		5.18775	0.19953				0.09043	74.8299		1.36414	0.70544				0.0914	3.45098		16.8064	0.33924
		0.10088	5.19198		5.32441	0.26353				0.09929	76.5306		1.4047	0.55125				0.10036	3.45098		17.2108	0.42309
		0.10973	6.05731		5.46466	0.34259				0.10816	77.3809		1.44646	0.46259				0.10932	4.31373		17.625	0.56031
		0.11858	6.92264		5.60861	0.42541				0.11702	78.2313		1.48946	0.55896				0.11828	4.31373		18.0491	0.80807
		0.12743	7.78797		5.75635	0.51576				0.12589	79.0816		1.53374	0.58594				0.12724	4.31373		18.4835	1.20067
		0.13628	8.6533		5.90798	0.60988				0.13475	79.932		1.57933	0.49342				0.1362	5.17647		18.9282	1.55897
		0.14513	9.51862		6.0636	0.73035				0.14362	80.7823		1.62628	0.38934				0.14516	5.17647		19.3837	1.58565
		0.15398	11.2493		6.22333	0.86588				0.15248	81.6326		1.67463	0.30839				0.15412	6.03922		19.8502	1.37982
		0.16283	12.1146		6.38726	0.95624				0.16135	82.483		1.72441	0.25828				0.16308	6.03922		20.3278	1.22735
		0.17168	12.9799		6.55551	0.85459				0.17021	84.1837		1.77568	0.21587				0.17204	6.90196		20.817	1.12063
		0.18053	14.7106		6.72819	0.67765				0.17908	85.8843		1.82846	0.18889				0.181	6.90196		21.3179	1.01771
		0.18938	15.5759		6.90542	0.65882				0.18794	87.585		1.88282	0.16961				0.18996	7.76471		21.8309	0.92242
		0.19823	17.3066		7.08732	0.75671				0.19681	89.2857		1.93879	0.1619				0.19892	7.76471		22.3562	0.82332
		0.20708	18.1719		7.27402	0.88471				0.20567	92.6871		1.99643	0.17347				0.20789	8.62745		22.8942	0.73184
		0.21593	19.9026		7.46562	1.01271				0.21454	96.9388		2.05578	0.18889				0.21685	8.62745		23.4452	0.64036
		0.22478	21.6332		7.66228	1.09553				0.2234	101.19		2.1169	0.19274				0.22581	9.4902		24.0093	0.5565
		0.23363	22.4986		7.86412	0.96753				0.23227	105.442		2.17983	0.17732				0.23477	9.4902		24.5871	0.48789
		0.24248	24.2292		8.07127	0.79435				0.24113	109.694		2.24463	0.14649				0.24373	10.3529		25.1787	0.43072
		0.25133	25.9599		8.28388	0.87341				0.25	113.095		2.31136	0.11179				0.25269	11.2157		25.7846	0.40785
		0.26018	26.8252		8.50209	1.03153				0.25887	116.497		2.38007	0.08095				0.26165	11.2157		26.4051	0.43453
		0.26903	28.5559		8.72605	1.19341				0.26773	118.197		2.45083	0.05011				0.27061	12.0784		27.0405	0.51457
		0.27788	30.2865		8.95591	1.33647				0.2766	120.748		2.52369	0.02313				0.27957	12.0784		27.6912	0.64798
		0.28673	32.0172		9.19182	1.39294				0.28546	123.299		2.59871	0				0.28853	12.9412		28.3576	0.78901
		0.29558	33.7478		9.43395	1.32518				0.29433	125.85		2.67597	0				0.29749	13.8039		29.04	0.92242
		0.30442	35.4785		9.68245	1.27624				0.30319	127.551		2.75552	0				0.30645	13.8039		29.7388	1.02152
		0.31327	37.2092		9.9375	1.35153				0.31206	130.102		2.83744	0				0.31541	14.6667		30.4544	1.05583
		0.32212	38.9398		10.1993	1.472				0.32092	131.803		2.92179	0				0.32437	14.6667		31.1872	1.02534
		0.33097	41.5358		10.4679	1.56612				0.32979	134.354		3.00865	0				0.33333	15.5294		31.9377	0.96435
		0.33982	43.2665		10.7437	1.536				0.33865	136.054		3.09809	0				0.34229	16.3922		32.7063	0.8843
		0.34867	45.8625		11.0267	1.42306				0.34752	137.755		3.19019	0				0.35125	16.3922		33.4933	0.80045
		0.35752	48.4584		11.3171	1.30635				0.35638	140.306		3.28503	0				0.36022	17.2549		34.2993	0.7204
		0.36637	51.9198		11.6153	1.18965				0.36525	142.007		3.38269	0				0.36918	18.1177		35.1247	0.64417
		0.37522	54.5158		11.9212	1.08424				0.37411	142.857		3.48325	0.00385				0.37814	18.9804		35.9699	0.587
		0.38407	57.9771		12.2352	1.00141				0.38298	144.558		3.5868	0.01542				0.3871	18.9804		36.8355	0.54888
		0.39292	60.5731		12.5575	0.93741				0.39184	146.258		3.69343	0.03084				0.39606	19.8431		37.7219	0.57937
		0.40177	64.0344		12.8883	0.88471				0.40071	147.959		3.80323	0.04626				0.40502	20.7059		38.6296	0.66704
		0.41062	67.4957		13.2278	0.84329				0.40957	149.66		3.91629	0.05782				0.41398	21.5686		39.5592	0.76996
		0.41947	70.957		13.5763	0.80565				0.41844	150.51		4.03272	0.07324				0.42294	22.4314		40.5111	0.83475
		0.42832	73.553		13.9339	0.77176				0.4273	152.211		4.1526	0.09252				0.4319	23.2941		41.4859	0.85381
		0.43717	76.149		14.3009	0.74165				0.43617	153.061		4.27605	0.10794				0.44086	24.1569		42.4843	0.83475
		0.44602	78.745		14.6776	0.70776				0.44504	153.912		4.40317	0.13107				0.44982	25.0196		43.5066	0.80045
		0.45487	80.4756		15.0643	0.68141				0.4539	154.762		4.53407	0.1542				0.45878	25.8823		44.5535	0.75852
		0.46372	82.2063		15.4611	0.65506				0.46277	155.612		4.66886	0.18118				0.46774	26.7451		45.6256	0.71659
		0.47257	83.937		15.8683	0.63247				0.47163	156.463		4.80766	0.20431				0.4767	28.4706		46.7236	0.66704
		0.48142	85.6676		16.2863	0.60988				0.4805	157.313		4.95058	0.239				0.48566	29.3333		47.8479	0.61749
		0.49027	87.3983		16.7154	0.58729				0.48936	157.313		5.09776	0.2737				0.49462	31.0588		48.9993	0.56794
		0.49912	89.1289		17.1557	0.56847				0.49823	158.163		5.2493	0.31995				0.50358	31.9216		50.1784	0.51839
		0.50796	90.8596		17.6076	0.55341				0.50709	159.014		5.40536	0.37392				0.51254	33.6471		51.3859	0.47646
		0.51681	92.5903		18.0714	0.53835				0.51596	159.014		5.56605	0.4356				0.52151	35.3725		52.6224	0.43453
		0.52566	93.4556		18.5474	0.52706				0.52482	159.864		5.73152	0.50499				0.53047	37.098		53.8887	0.40022
		0.53451	95.1863		19.036	0.52706				0.53369	159.864		5.90191	0.58209				0.53943	38.8235		55.1855	0.37354
		0.54336	96.9169		19.5374	0.53082				0.54255	160.714		6.07736	0.65533				0.54839	41.4118		56.5135	0.35067
		0.55221	98.6476		20.0521	0.54212				0.55142	160.714		6.25803	0.73628				0.55735	43.1373		57.8734	0.3278
		0.56106	99.5129		20.5803	0.55718				0.56028	161.565		6.44407	0.80952				0.56631	45.7255		59.266	0.30874
		0.56991	101.244		21.1224	0.57976				0.56915	161.565		6.63564	0.86735				0.57527	48.3137		60.6922	0.2935
		0.57876	102.974		21.6788	0.60988				0.57801	162.415		6.83291	0.88277				0.58423	50.0392		62.1527	0.27825
		0.58761	104.705		22.2498	0.64376				0.58688	163.265		7.03604	0.79796				0.59319	52.6275		63.6483	0.26682
		0.59646	106.436		22.8359	0.67765				0.59574	163.265		7.24521	0.81338				0.60215	55.2157		65.18	0.25538
		0.60531	108.166		23.4375	0.71529				0.60461	164.116		7.4606	0.9483				0.61111	58.6667		66.7484	0.24395
		0.61416	109.897		24.0548	0.75294				0.61348	164.966		7.68239	1.1102				0.62007	61.2549		68.3546	0.23632
		0.62301	111.628		24.6885	0.79059				0.62234	164.966		7.91077	1.26825				0.62903	64.7059		69.9995	0.2287
		0.63186	112.493		25.3388	0.82447				0.63121	165.816		8.14595	1.40703				0.63799	67.2941		71.684	0.22108
		0.64071	114.224		26.0063	0.86212				0.64007	166.667		8.38811	1.53424				0.64695	70.7451		73.409	0.21345
		0.64956	115.954		26.6913	0.88847				0.64894	167.517		8.63747	1.63447				0.65591	73.3333		75.1754	0.20583
		0.65841	117.685		27.3944	0.90729				0.6578	168.367		8.89425	1.68844				0.66487	76.7843		76.9844	0.20202
		0.66726	119.415		28.116	0.88471				0.66667	169.218		9.15866	1.56893				0.67384	80.2353		78.837	0.19821
		0.67611	121.146		28.8567	0.81694				0.67553	170.068		9.43093	1.38776				0.6828	83.6863		80.7341	0.19821
		0.68496	122.877		29.6168	0.77553				0.6844	170.918		9.7113	1.25669				0.69176	88		82.6769	0.19439
		0.69381	124.607		30.397	0.83576				0.69326	172.619		10	1.16803				0.70072	93.1765		84.6664	0.19439
		0.70265	127.203		31.1976	0.93365				0.70213	173.469		10.2973	1.08322				0.70968	100.078		86.7038	0.19439
		0.7115	128.934		32.0194	1.03906				0.71099	174.32		10.6034	1.00227				0.71864	107.843		88.7902	0.19439
		0.72035	131.53		32.8629	1.12188				0.71986	175.17		10.9186	0.92902				0.7276	113.882		90.9268	0.19439
		0.7292	134.126		33.7285	1.11812				0.72872	176.02		11.2432	0.86349				0.73656	119.059		93.1149	0.19821
		0.73805	135.857		34.617	1.02024				0.73759	177.721		11.5775	0.80181				0.74552	122.51		95.3556	0.19821
		0.7469	139.318		35.5289	0.96753				0.74645	178.571		11.9216	0.7517				0.75448	125.961		97.6502	0.19821
		0.75575	141.914		36.4648	1.03529				0.75532	179.422		12.276	0.71315				0.76344	129.412		100	0.20202
		0.7646	144.51		37.4253	1.14824				0.76418	181.122		12.641	0.68231				0.7724	132
		0.77345	147.106		38.4111	1.26871				0.77305	181.973		13.0168	0.65918				0.78136	135.451
		0.7823	150.567		39.423	1.36282				0.78191	183.673		13.4038	0.63991				0.79032	138.902
		0.79115	153.163		40.4614	1.40047				0.79078	185.374		13.8022	0.62834				0.79928	141.49
		0.8	156.625		41.5272	1.34024				0.79965	186.224		14.2125	0.61293				0.80824	144.941
		0.80885	159.221		42.6211	1.23106				0.80851	187.925		14.6351	0.60522				0.8172	148.392
		0.8177	162.682		43.7438	1.12941				0.81738	189.626		15.0701	0.60136				0.82616	151.843
		0.82655	166.143		44.8961	1.06165				0.82624	191.327		15.5181	0.59751				0.83513	155.294
		0.8354	169.605		46.0787	1.00894				0.83511	193.027		15.9795	0.59751				0.84409	158.745
		0.84425	173.066		47.2925	0.96				0.84397	194.728		16.4545	0.59751				0.85305	162.196
		0.8531	177.393		48.5383	0.91482				0.85284	196.429		16.9437	0.60136				0.86201	165.647
		0.86195	180.854		49.8169	0.87341				0.8617	198.98		17.4474	0.61293				0.87097	168.235
		0.8708	185.181		51.1291	0.832				0.87057	200.68		17.9661	0.62834				0.87993	172.549
		0.87965	189.507		52.4759	0.79435				0.87943	203.231		18.5002	0.65918				0.88889	175.137
		0.8885	194.699		53.8582	0.75671				0.8883	205.782		19.0501	0.70159				0.89785	178.588
		0.89735	199.891		55.277	0.72282				0.89716	208.333		19.6165	0.7517				0.90681	182.039
		0.90619	205.948		56.733	0.68894				0.90603	210.884		20.1996	0.80567				0.91577	185.49
		0.91504	212.006		58.2275	0.65506				0.91489	214.286		20.8001	0.85964				0.92473	188.941
		0.92389	218.928		59.7613	0.62118				0.92376	217.687		21.4185	0.89819				0.93369	193.255
		0.93274	226.716		61.3355	0.59482				0.93262	220.238		22.0552	0.90204				0.94265	195.843
		0.94159	235.37		62.9512	0.57224				0.94149	223.639		22.7109	0.86349				0.95161	200.157
		0.95044	244.023		64.6094	0.55341				0.95035	227.891		23.386	0.80567				0.96057	203.608
		0.95929	253.542		66.3113	0.53835				0.95922	231.293		24.0813	0.77483				0.96953	207.059
		0.96814	262.195		68.0581	0.52706				0.96809	234.694		24.7972	0.94059				0.97849	210.51
		0.97699	270.848		69.8508	0.51576				0.97695	238.946		25.5343	1.11791				0.98746	213.961
		0.98584	282.097		71.6908	0.50447				0.98582	243.197		26.2934	1.09864				0.99642	217.412
		0.99469	295.077		73.5792	0.49694				0.99468	246.599		27.0751	1.02154				1.00181	215.669
		1.00177	302		75.5174	0.49318				0.99288	243.22		27.88	0.92902				0.99278	207.008
		0.99293	291.094		77.5067	0.48565				0.98399	233.898		28.7088	0.83651				0.98375	198.346
		0.9841	270.122		79.5483	0.48188				0.97509	224.576		29.5623	0.75556				0.97473	190.551
		0.97527	244.117		81.6438	0.47812				0.96619	216.102		30.4411	0.71701				0.9657	183.622
		0.96643	219.789		83.7944	0.47435				0.9573	208.475		31.3461	0.79796				0.95668	176.693
		0.9576	201.333		86.0017	0.47059				0.9484	200.847		32.2779	0.92132				0.94765	169.764
		0.94876	186.233		88.2671	0.47059				0.9395	194.068		33.2375	0.93673				0.93863	162.835
		0.93993	173.65		90.5922	0.46682				0.9306	188.136		34.2256	0.85193				0.9296	155.039
		0.9311	163.583		92.9785	0.46306				0.92171	182.203		35.2431	0.74014				0.92058	148.11
		0.92226	155.194		95.4277	0.46306				0.91281	176.271		36.2908	0.64376				0.91155	140.315
		0.91343	146.806		97.9414	0.45929				0.90391	171.186		37.3697	0.56667				0.90253	133.386
		0.90459	139.256		100.521	0.46306				0.89502	166.949		38.4806	0.5127				0.8935	126.457
		0.89576	131.706							0.88612	162.712		39.6245	0.47029				0.88448	119.528
		0.88693	124.994							0.87722	158.475		40.8025	0.43175				0.87545	112.598
		0.87809	119.122							0.86833	155.085		42.0155	0.3932				0.86643	105.669
		0.86926	113.25							0.85943	152.542		43.2646	0.35465				0.8574	98.7402
		0.86042	107.378							0.85053	149.153		44.5507	0.3161				0.84838	92.6772
		0.85159	102.344							0.84164	146.61		45.8752	0.28526				0.83935	86.6142
		0.84276	96.4722							0.83274	144.915		47.239	0.25828				0.83032	80.5512
		0.83392	91.4389							0.82384	142.373		48.6433	0.239				0.8213	74.4882
		0.82509	87.2444							0.81495	140.678		50.0894	0.22744				0.81227	69.2913
		0.81625	83.05							0.80605	138.983		51.5784	0.23515				0.80325	64.0945
		0.80742	78.8556							0.79715	137.288		53.1118	0.25828				0.79422	58.8976
		0.79859	74.6611							0.78826	135.593		54.6907	0.28912				0.7852	54.5669
		0.78975	71.3056							0.77936	134.746		56.3166	0.33152				0.77617	51.1024
		0.78092	67.1111							0.77046	133.051		57.9908	0.37007				0.76715	47.6378
		0.77208	63.7556							0.76157	131.356		59.7147	0.40862				0.75812	44.1732
		0.76325	61.2389							0.75267	130.508		61.4899	0.43946				0.7491	41.5748
		0.75442	57.8833							0.74377	128.814		63.3179	0.45488				0.74007	38.9764
		0.74558	55.3667							0.73488	127.966		65.2003	0.44331				0.73105	37.2441
		0.73675	52.0111							0.72598	127.119		67.1386	0.40862				0.72202	35.5118
		0.72792	50.3333							0.71708	126.271		69.1345	0.36236				0.713	34.6457
		0.71908	47.8167							0.70819	125.424		71.1897	0.31995				0.70397	33.7795
		0.71025	45.3							0.69929	124.576		73.3061	0.28912				0.69495	32.9134
		0.70141	43.6222							0.69039	123.729		75.4853	0.26599				0.68592	32.0472
		0.69258	41.1056							0.68149	122.881		77.7294	0.24286				0.6769	31.1811
		0.68375	39.4278							0.6726	122.034		80.0401	0.22358				0.66787	30.315
		0.67491	37.75							0.6637	122.034		82.4196	0.20816				0.65884	30.315
		0.66608	36.0722							0.6548	121.186		84.8698	0.18889				0.64982	29.4488
		0.65724	34.3944							0.64591	120.339		87.3928	0.17732				0.64079	28.5827
		0.64841	33.5556							0.63701	120.339		89.9909	0.1619				0.63177	27.7165
		0.63958	31.8778							0.62811	119.492		92.6662	0.15034				0.62274	26.8504
		0.63074	31.0389							0.61922	119.492		95.421	0.13492				0.61372	25.9842
		0.62191	30.2							0.61032	118.644		98.2577	0.12336				0.60469	25.9842
		0.61307	29.3611							0.60142	117.797		101.179	0.11565				0.59567	25.1181
		0.60424	28.5222							0.59253	117.797							0.58664	24.252
		0.59541	27.6833							0.58363	116.949							0.57762	24.252
		0.58657	26.8444							0.57473	116.949							0.56859	23.3858
		0.57774	26.0056							0.56584	116.102							0.55957	22.5197
		0.5689	26.0056							0.55694	115.254							0.55054	22.5197
		0.56007	25.1667							0.54804	115.254							0.54152	21.6535
		0.55124	25.1667							0.53915	114.407							0.53249	21.6535
		0.5424	24.3278							0.53025	113.559							0.52347	20.7874
		0.53357	24.3278							0.52135	113.559							0.51444	20.7874
		0.52473	23.4889							0.51246	112.712							0.50542	19.9213
		0.5159	23.4889							0.50356	111.864							0.49639	19.9213
		0.50707	23.4889							0.49466	111.864							0.48736	19.0551
		0.49823	22.65							0.48577	111.017							0.47834	19.0551
		0.4894	22.65							0.47687	111.017							0.46931	18.189
		0.48057	22.65							0.46797	110.169							0.46029	18.189
		0.47173	21.8111							0.45907	109.322							0.45126	17.3228
		0.4629	21.8111							0.45018	109.322							0.44224	17.3228
		0.45406	21.8111							0.44128	108.475							0.43321	16.4567
		0.44523	20.9722							0.43238	108.475							0.42419	16.4567
		0.4364	20.9722							0.42349	107.627							0.41516	15.5906
		0.42756	20.9722							0.41459	107.627							0.40614	15.5906
		0.41873	20.1333							0.40569	106.78							0.39711	15.5906
		0.40989	20.1333							0.3968	106.78							0.38809	14.7244
		0.40106	19.2944							0.3879	105.932							0.37906	14.7244
		0.39223	19.2944							0.379	105.085							0.37004	13.8583
		0.38339	18.4556							0.37011	105.085							0.36101	13.8583
		0.37456	18.4556							0.36121	104.237							0.35199	12.9921
		0.36572	17.6167							0.35231	104.237							0.34296	12.9921
		0.35689	16.7778							0.34342	103.39							0.33394	12.9921
		0.34806	16.7778							0.33452	103.39							0.32491	12.126
		0.33922	15.9389							0.32562	102.542							0.31588	12.126
		0.33039	15.1							0.31673	101.695							0.30686	11.2598
		0.32155	14.2611							0.30783	101.695							0.29783	11.2598
		0.31272	13.4222							0.29893	100.847							0.28881	10.3937
		0.30389	12.5833							0.29004	100							0.27978	10.3937
		0.29505	12.5833							0.28114	100							0.27076	10.3937
		0.28622	11.7444							0.27224	99.1525							0.26173	9.52756
		0.27739	10.9056							0.26335	98.3051							0.25271	9.52756
		0.26855	10.0667							0.25445	97.4576							0.24368	8.66142
		0.25972	10.0667							0.24555	96.6102							0.23466	8.66142
		0.25088	9.22778							0.23665	95.7627							0.22563	8.66142
		0.24205	8.38889							0.22776	94.9153							0.21661	7.79528
		0.23322	7.55							0.21886	94.0678							0.20758	7.79528
		0.22438	7.55							0.20996	93.2203							0.19856	6.92913
		0.21555	6.71111							0.20107	92.3729							0.18953	6.92913
		0.20671	5.87222							0.19217	91.5254							0.18051	6.92913
		0.19788	5.87222							0.18327	89.8305							0.17148	6.06299
		0.18905	5.03333							0.17438	88.9831							0.16245	6.06299
		0.18021	5.03333							0.16548	88.1356							0.15343	6.06299
		0.17138	5.03333							0.15658	86.4407							0.1444	5.19685
		0.16254	4.19444							0.14769	85.5932							0.13538	5.19685
		0.15371	4.19444							0.13879	83.8983							0.12635	5.19685
		0.14488	4.19444							0.12989	82.2034							0.11733	4.33071
		0.13604	3.35556							0.121	80.5085							0.1083	4.33071
		0.12721	3.35556							0.1121	78.8136							0.09928	4.33071
		0.11837	3.35556							0.1032	77.1186							0.09025	3.46457
		0.10954	3.35556							0.09431	75.4237							0.08123	3.46457
		0.10071	3.35556							0.08541	73.7288							0.0722	3.46457
		0.09187	2.51667							0.07651	71.1864							0.06318	2.59843
		0.08304	2.51667							0.06762	68.6441							0.05415	2.59843
		0.0742	2.51667							0.05872	66.1017							0.04513	2.59843
		0.06537	2.51667							0.04982	62.7119							0.0361	1.73228
		0.05654	2.51667							0.04093	58.4746							0.02708	1.73228
		0.0477	2.51667							0.03203	52.5424							0.01805	0.86614
		0.03887	2.51667							0.02313	43.2203							0.00903	0.86614
		0.03004	2.51667							0.01423	33.0508
		0.0212	2.51667							0.00534	15.2542
		0.01237	2.51667
		0.00353	2.51667
