# Supplementary material for: Anisotropic core–shell ceramic nanofibrous membrane with improved optical reflectivity and thermal insulation for high-energy laser protection
Source: Nat Commun. 2026 Jul 23;17:7112. doi: 10.1038/s41467-026-73159-0 (PMC13396369; doi:10.1038/s41467-026-73159-0)
Supplement: Supplementary file 8 — Source data [file 41467_2026_73159_MOESM8_ESM.zip › Source Data/Supplementary Figure 6a.xlsx]

## Sheet: Sheet1
Supplementary Figure 6a
		SF-0		SF-600		SF-1000
		wavenumber [cm-1]	Intensity	wavenumber [cm-1]	Intensity	wavenumber [cm-1]	Intensity
		399.199	98.3714	399.199	90.0162	399.199	89.0545
		401.127	98.2297	401.127	89.0971	401.127	89.0664
		403.056	98.0732	403.056	88.1425	403.056	88.9357
		404.984	97.834	404.984	87.0192	404.984	88.3534
		406.913	97.5583	406.913	85.8522	406.913	87.6871
		408.841	97.2915	408.841	84.6576	408.841	86.8588
		410.77	97.052	410.77	83.5113	410.77	85.8922
		412.698	96.8442	412.698	82.1923	412.698	84.8419
		414.627	96.6827	414.627	80.8708	414.627	83.7546
		416.555	96.544	416.555	79.5235	416.555	82.6072
		418.484	96.4019	418.484	78.1216	418.484	81.424
		420.412	96.2244	420.412	76.7052	420.412	80.2996
		422.341	95.9925	422.341	75.3198	422.341	79.2299
		424.269	95.696	424.269	73.9284	424.269	78.169
		426.198	95.3304	426.198	72.5729	426.198	77.1058
		428.126	94.9196	428.126	71.33	428.126	76.016
		430.055	94.4937	430.055	70.0898	430.055	74.8731
		431.983	94.0663	431.983	68.7462	431.983	73.6533
		433.912	93.6495	433.912	67.4903	433.912	72.3557
		435.84	93.251	435.84	66.2442	435.84	70.9919
		437.769	92.8717	437.769	65.0064	437.769	69.5931
		439.697	92.5115	439.697	63.8187	439.697	68.2055
		441.626	92.1744	441.626	62.7407	441.626	66.8332
		443.554	91.8605	443.554	61.7345	443.554	65.4729
		445.483	91.567	445.483	60.8063	445.483	64.1485
		447.411	91.3057	447.411	59.9489	447.411	62.8591
		449.34	91.0726	449.34	59.1868	449.34	61.6159
		451.268	90.8512	451.268	58.4988	451.268	60.4317
		453.197	90.6371	453.197	57.9093	453.197	59.3321
		455.125	90.4269	455.125	57.3754	455.125	58.3374
		457.054	90.219	457.054	56.9396	457.054	57.4614
		458.982	90.0191	458.982	56.5969	458.982	56.7198
		460.911	89.8404	460.911	56.3917	460.911	56.1278
		462.839	89.6988	462.839	56.32	462.839	55.6622
		464.768	89.6082	464.768	56.3547	464.768	55.2982
		466.696	89.581	466.696	56.5169	466.696	54.9992
		468.625	89.6104	468.625	56.8435	468.625	54.7438
		470.553	89.6905	470.553	57.2972	470.553	54.5097
		472.482	89.8175	472.482	57.9213	472.482	54.2987
		474.41	89.9749	474.41	58.6806	474.41	54.1372
		476.339	90.1506	476.339	59.6137	476.339	54.0644
		478.267	90.3423	478.267	60.7186	478.267	54.1279
		480.196	90.5473	480.196	62.0085	480.196	54.3879
		482.124	90.7657	482.124	63.425	482.124	54.8799
		484.053	90.9955	484.053	64.9655	484.053	55.6504
		485.981	91.2321	485.981	66.6321	485.981	56.7236
		487.91	91.4676	487.91	68.4182	487.91	58.102
		489.838	91.703	489.838	70.2522	489.838	59.7575
		491.767	91.936	491.767	72.1235	491.767	61.6527
		493.695	92.1561	493.695	73.9715	493.695	63.7309
		495.624	92.359	495.624	75.8067	495.624	65.9109
		497.552	92.5501	497.552	77.6133	497.552	68.0957
		499.481	92.7257	499.481	79.3485	499.481	70.2148
		501.409	92.8833	501.409	80.9762	501.409	72.2129
		503.338	93.0217	503.338	82.5221	503.338	74.0639
		505.266	93.1412	505.266	83.975	505.266	75.748
		507.195	93.2459	507.195	85.335	507.195	77.2635
		509.123	93.3389	509.123	86.5829	509.123	78.6283
		511.052	93.4196	511.052	87.7144	511.052	79.8664
		512.98	93.4882	512.98	88.7147	512.98	80.9945
		514.909	93.542	514.909	89.6304	514.909	82.0221
		516.837	93.581	516.837	90.4945	516.837	82.9575
		518.766	93.5949	518.766	91.2673	518.766	83.823
		520.694	93.5739	520.694	91.9314	520.694	84.6341
		522.623	93.512	522.623	92.4962	522.623	85.3967
		524.551	93.4053	524.551	92.9711	524.551	86.1039
		526.48	93.2419	526.48	93.3592	526.48	86.7556
		528.408	93.0017	528.408	93.6114	528.408	87.3594
		530.337	92.6642	530.337	93.6695	530.337	87.9118
		532.265	92.2058	532.265	93.4978	532.265	88.4056
		534.194	91.597	534.194	93.044	534.194	88.8355
		536.122	90.827	536.122	92.1821	536.122	89.2024
		538.051	89.9106	538.051	90.7202	538.051	89.5182
		539.979	88.9019	539.979	88.648	539.979	89.792
		541.908	87.8947	541.908	86.2635	541.908	90.025
		543.836	87.0105	543.836	84.0656	543.836	90.2165
		545.765	86.3726	545.765	82.5105	545.765	90.3748
		547.693	86.0826	547.693	81.8848	547.693	90.5135
		549.622	86.1889	549.622	82.3524	549.622	90.6351
		551.55	86.6669	551.55	83.9123	551.55	90.7363
		553.479	87.4241	553.479	86.3012	553.479	90.815
		555.407	88.3337	555.407	89.0456	555.407	90.874
		557.336	89.2579	557.336	91.6307	557.336	90.9225
		559.264	90.0739	559.264	93.7352	559.264	90.9651
		561.193	90.6979	561.193	95.3054	561.193	91.0002
		563.121	91.0978	563.121	96.4331	563.121	91.0331
		565.05	91.2828	565.05	97.184	565.05	91.0719
		566.978	91.2908	566.978	97.6283	566.978	91.1195
		568.907	91.1687	568.907	97.8797	568.907	91.1727
		570.835	90.9596	570.835	98.0356	570.835	91.23
		572.764	90.6984	572.764	98.117	572.764	91.2941
		574.692	90.4157	574.692	98.139	574.692	91.3676
		576.621	90.1314	576.621	98.1282	576.621	91.4494
		578.549	89.855	578.549	98.1098	578.549	91.5401
		580.478	89.5939	580.478	98.0977	580.478	91.6402
		582.406	89.3519	582.406	98.0905	582.406	91.7542
		584.335	89.1262	584.335	98.0608	584.335	91.8762
		586.263	88.9158	586.263	98.0313	586.263	91.9959
		588.192	88.7206	588.192	98.0052	588.192	92.1142
		590.12	88.5424	590.12	97.9853	590.12	92.2344
		592.049	88.3803	592.049	97.9472	592.049	92.3556
		593.977	88.2353	593.977	97.8864	593.977	92.4751
		595.906	88.1058	595.906	97.8194	595.906	92.5929
		597.834	87.9895	597.834	97.758	597.834	92.7157
		599.763	87.8844	599.763	97.7072	599.763	92.8458
		601.691	87.7883	601.691	97.658	601.691	92.9797
		603.62	87.6973	603.62	97.5886	603.62	93.1114
		605.548	87.6113	605.548	97.5154	605.548	93.2412
		607.477	87.5316	607.477	97.4437	607.477	93.3761
		609.405	87.4591	609.405	97.3648	609.405	93.5143
		611.334	87.3888	611.334	97.2491	611.334	93.6501
		613.262	87.3176	613.262	97.0907	613.262	93.784
		615.191	87.2434	615.191	96.9085	615.191	93.922
		617.119	87.1637	617.119	96.6929	617.119	94.0653
		619.048	87.0723	619.048	96.4242	619.048	94.2124
		620.976	86.9573	620.976	96.0846	620.976	94.3622
		622.905	86.7981	622.905	95.6378	622.905	94.5176
		624.833	86.5729	624.833	95.0319	624.833	94.6768
		626.762	86.2608	626.762	94.2069	626.762	94.8354
		628.69	85.8467	628.69	93.1241	628.69	94.9869
		630.619	85.3258	630.619	91.814	630.619	95.1302
		632.547	84.71	632.547	90.3531	632.547	95.2669
		634.476	84.0282	634.476	88.8503	634.476	95.3949
		636.404	83.3213	636.404	87.3974	636.404	95.5113
		638.333	82.6356	638.333	86.0776	638.333	95.6218
		640.261	82.0169	640.261	84.9448	640.261	95.7312
		642.19	81.5069	642.19	84.0366	642.19	95.8401
		644.118	81.1446	644.118	83.3678	644.118	95.9411
		646.047	80.9603	646.047	82.9693	646.047	96.038
		647.975	80.9791	647.975	82.8721	647.975	96.1189
		649.904	81.2174	649.904	83.1304	649.904	96.1691
		651.832	81.6354	651.832	83.7665	651.832	96.2354
		653.761	82.1857	653.761	84.7744	653.761	96.3172
		655.689	82.8149	655.689	86.0201	655.689	96.4038
		657.618	83.4634	657.618	87.4337	657.618	96.487
		659.546	84.073	659.546	88.8754	659.546	96.5571
		661.475	84.5964	661.475	89.8709	661.475	96.6076
		663.403	85.0061	663.403	90.4461	663.403	96.6357
		665.332	85.2973	665.332	90.6442	665.332	96.6425
		667.26	85.4999	667.26	90.5116	667.26	96.5992
		669.189	85.6543	669.189	90.1574	669.189	96.5203
		671.117	85.7513	671.117	89.7662	671.117	96.5125
		673.046	85.8325	673.046	89.5375	673.046	96.5448
		674.974	85.9393	674.974	89.6117	674.974	96.5923
		676.903	86.0925	676.903	90.1022	676.903	96.6424
		678.831	86.291	678.831	90.8771	678.831	96.6882
		680.76	86.5122	680.76	91.5549	680.76	96.723
		682.688	86.7197	682.688	92.2306	682.688	96.7398
		684.617	86.8773	684.617	92.7749	684.617	96.7265
		686.545	86.9641	686.545	93.0691	686.545	96.6745
		688.474	86.9643	688.474	93.0465	688.474	96.6114
		690.402	86.8597	690.402	92.7403	690.402	96.5803
		692.331	86.6777	692.331	92.234	692.331	96.5457
		694.259	86.444	694.259	91.6226	694.259	96.5054
		696.188	86.1784	696.188	90.9491	696.188	96.4628
		698.116	85.8934	698.116	90.2386	698.116	96.4184
		700.045	85.5914	700.045	89.5068	700.045	96.3687
		701.973	85.2704	701.973	88.7836	701.973	96.3152
		703.902	84.9287	703.902	88.0839	703.902	96.2499
		705.83	84.5681	705.83	87.4033	705.83	96.1583
		707.759	84.1922	707.759	86.7238	707.759	96.0262
		709.687	83.8058	709.687	86.0575	709.687	95.8531
		711.616	83.417	711.616	85.4104	711.616	95.6493
		713.544	83.0339	713.544	84.7787	713.544	95.4323
		715.472	82.6643	715.472	84.1568	715.472	95.2106
		717.401	82.312	717.401	83.5447	717.401	94.9946
		719.33	81.9796	719.33	82.9524	719.33	94.8036
		721.258	81.6699	721.258	82.3941	721.258	94.6594
		723.187	81.3825	723.187	81.8566	723.187	94.5545
		725.115	81.1155	725.115	81.3341	725.115	94.4674
		727.044	80.8652	727.044	80.8166	727.044	94.3898
		728.972	80.6263	728.972	80.3145	728.972	94.3308
		730.9	80.3972	730.9	79.8245	730.9	94.2995
		732.829	80.1786	732.829	79.3363	732.829	94.2878
		734.758	79.9722	734.758	78.8477	734.758	94.2705
		736.686	79.7789	736.686	78.3666	736.686	94.2338
		738.615	79.6012	738.615	77.9021	738.615	94.1736
		740.543	79.4406	740.543	77.4582	740.543	94.0863
		742.472	79.2956	742.472	77.021	742.472	93.959
		744.4	79.1631	744.4	76.5922	744.4	93.7891
		746.328	79.039	746.328	76.165	746.328	93.5882
		748.257	78.919	748.257	75.7502	748.257	93.3739
		750.186	78.803	750.186	75.3444	750.186	93.1552
		752.114	78.6938	752.114	74.9362	752.114	92.9334
		754.043	78.5934	754.043	74.5181	754.043	92.7043
		755.971	78.501	755.971	74.1034	755.971	92.463
		757.899	78.4153	757.899	73.6962	757.899	92.193
		759.828	78.3341	759.828	73.2918	759.828	91.8684
		761.756	78.2543	761.756	72.8732	761.756	91.4554
		763.685	78.174	763.685	72.4359	763.685	90.9213
		765.614	78.0932	765.614	71.9658	765.614	90.2347
		767.542	78.0108	767.542	71.4524	767.542	89.3782
		769.471	77.9278	769.471	70.8734	769.471	88.3543
		771.399	77.8447	771.399	70.2204	771.399	87.1948
		773.327	77.7612	773.327	69.4947	773.327	85.9488
		775.256	77.676	775.256	68.7203	775.256	84.6722
		777.184	77.5908	777.184	67.9179	777.184	83.4154
		779.113	77.509	779.113	67.1118	779.113	82.2219
		781.042	77.4365	781.042	66.3301	781.042	81.1207
		782.97	77.3788	782.97	65.6004	782.97	80.1243
		784.898	77.3402	784.898	64.9387	784.898	79.227
		786.827	77.3199	786.827	64.3575	786.827	78.4181
		788.755	77.3169	788.755	63.8581	788.755	77.6867
		790.684	77.3294	790.684	63.4413	790.684	77.0264
		792.612	77.3578	792.612	63.1058	792.612	76.4277
		794.541	77.4014	794.541	62.8559	794.541	75.882
		796.47	77.459	796.47	62.6902	796.47	75.3839
		798.398	77.5287	798.398	62.611	798.398	74.9331
		800.326	77.6098	800.326	62.6192	800.326	74.5248
		802.255	77.7015	802.255	62.7192	802.255	74.1522
		804.183	77.8053	804.183	62.9113	804.183	73.813
		806.112	77.9225	806.112	63.1932	806.112	73.4879
		808.04	78.0581	808.04	63.5624	808.04	73.1185
		809.969	78.2173	809.969	64.0215	809.969	72.684
		811.898	78.4051	811.898	64.5641	811.898	72.2415
		813.826	78.6208	813.826	65.1773	813.826	71.9147
		815.755	78.8611	815.755	65.8893	815.755	71.8562
		817.683	79.121	817.683	66.7874	817.683	72.2094
		819.611	79.3981	819.611	67.9096	819.611	73.0732
		821.54	79.692	821.54	69.2441	821.54	74.4852
		823.468	80.0043	823.468	70.7523	823.468	76.3874
		825.397	80.3356	825.397	72.3921	825.397	78.5679
		827.325	80.6862	827.325	74.1181	827.325	80.7097
		829.254	81.0528	829.254	75.8787	829.254	82.5891
		831.182	81.4314	831.182	77.6113	831.182	84.1149
		833.111	81.8152	833.111	79.2748	833.111	85.2865
		835.039	82.1971	835.039	80.885	835.039	86.1636
		836.968	82.57	836.968	82.4786	836.968	86.8488
		838.896	82.9301	838.896	84.0216	838.896	87.4653
		840.825	83.2747	840.825	85.4621	840.825	88.1265
		842.753	83.6053	842.753	86.7699	842.753	88.8876
		844.682	83.9243	844.682	87.94	844.682	89.7232
		846.61	84.2377	846.61	88.9859	846.61	90.5778
		848.539	84.554	848.539	89.9394	848.539	91.4412
		850.467	84.8837	850.467	90.8392	850.467	92.3146
		852.396	85.2336	852.396	91.7254	852.396	93.1853
		854.324	85.6072	854.324	92.6064	854.324	94.0304
		856.253	86.0008	856.253	93.4603	856.253	94.8309
		858.181	86.4096	858.181	94.255	858.181	95.5676
		860.11	86.8226	860.11	94.9564	860.11	96.2176
		862.038	87.221	862.038	95.5257	862.038	96.7541
		863.967	87.5839	863.967	95.9411	863.967	97.1618
		865.895	87.8979	865.895	96.2023	865.895	97.439
		867.824	88.1323	867.824	96.2335	867.824	97.5981
		869.752	88.2302	869.752	95.9491	869.752	97.6556
		871.681	88.1362	871.681	95.3875	871.681	97.6355
		873.609	87.8337	873.609	94.4782	873.609	97.5673
		875.538	87.3583	875.538	92.9931	875.538	97.4828
		877.466	86.7977	877.466	91.0143	877.466	97.4004
		879.395	86.2616	879.395	89.0345	879.395	97.3237
		881.323	85.8623	881.323	87.4542	881.323	97.2462
		883.252	85.7085	883.252	86.4467	883.252	97.1623
		885.18	85.8725	885.18	86.0222	885.18	97.0633
		887.109	86.3263	887.109	86.028	887.109	96.9399
		889.037	86.9483	889.037	86.2805	889.037	96.7834
		890.966	87.5977	890.966	86.6267	890.966	96.5961
		892.894	88.1692	892.894	86.7349	892.894	96.3856
		894.823	88.6013	894.823	86.28	894.823	96.1607
		896.751	88.8726	896.751	85.3791	896.751	95.9235
		898.68	88.9885	898.68	84.4021	898.68	95.6761
		900.608	88.9818	900.608	83.492	900.608	95.4204
		902.537	88.9074	902.537	82.6522	902.537	95.1605
		904.465	88.8174	904.465	81.8735	904.465	94.8945
		906.394	88.7321	906.394	81.143	906.394	94.6195
		908.322	88.6551	908.322	80.4457	908.322	94.3325
		910.251	88.5976	910.251	79.791	910.251	94.0375
		912.179	88.5767	912.179	79.1824	912.179	93.7356
		914.108	88.6007	914.108	78.613	914.108	93.4252
		916.036	88.6645	916.036	78.0708	916.036	93.1016
		917.965	88.7495	917.965	77.5555	917.965	92.7669
		919.893	88.8336	919.893	77.0743	919.893	92.4235
		921.822	88.8955	921.822	76.6315	921.822	92.0723
		923.75	88.9227	923.75	76.2207	923.75	91.7095
		925.679	88.9102	925.679	75.8396	925.679	91.3349
		927.607	88.8615	927.607	75.4956	927.607	90.9506
		929.536	88.7815	929.536	75.2063	929.536	90.5606
		931.464	88.6754	931.464	74.9732	931.464	90.162
		933.393	88.5453	933.393	74.7951	933.393	89.7523
		935.321	88.3925	935.321	74.6736	935.321	89.3312
		937.25	88.2175	937.25	74.6148	937.25	88.9035
		939.178	88.024	939.178	74.6248	939.178	88.4682
		941.107	87.816	941.107	74.7006	941.107	88.0213
		943.035	87.5992	943.035	74.8381	943.035	87.5596
		944.964	87.3758	944.964	75.0447	944.964	87.0859
		946.892	87.144	946.892	75.3234	946.892	86.6009
		948.821	86.897	948.821	75.6767	948.821	86.1027
		950.749	86.6295	950.749	76.096	950.749	85.5869
		952.678	86.3378	952.678	76.5754	952.678	85.0563
		954.606	86.0237	954.606	77.1146	954.606	84.5139
		956.535	85.6929	956.535	77.7162	956.535	83.9606
		958.463	85.3585	958.463	78.3759	958.463	83.3926
		960.392	85.0359	960.392	79.0907	960.392	82.8102
		962.32	84.7419	962.32	79.8568	962.32	82.2164
		964.249	84.4877	964.249	80.6723	964.249	81.6139
		966.177	84.2819	966.177	81.526	966.177	80.9983
		968.106	84.127	968.106	82.4031	968.106	80.3659
		970.034	84.023	970.034	83.2779	970.034	79.7156
		971.963	83.9638	971.963	84.1233	971.963	79.049
		973.891	83.9386	973.891	84.9039	973.891	78.3613
		975.82	83.9322	975.82	85.5839	975.82	77.6472
		977.748	83.932	977.748	86.1214	977.748	76.9055
		979.677	83.9247	979.677	86.4791	979.677	76.1402
		981.605	83.9013	981.605	86.6188	981.605	75.3528
		983.534	83.8549	983.534	86.5111	983.534	74.5423
		985.462	83.7844	985.462	86.1349	985.462	73.7065
		987.391	83.692	987.391	85.4856	987.391	72.8471
		989.319	83.5848	989.319	84.5694	989.319	71.9627
		991.248	83.4699	991.248	83.4047	991.248	71.0478
		993.176	83.3567	993.176	82.011	993.176	70.0944
		995.105	83.2534	995.105	80.4224	995.105	69.0995
		997.033	83.1694	997.033	78.6765	997.033	68.0621
		998.962	83.1128	998.962	76.8025	998.962	66.9804
		1000.89	83.0927	1000.89	74.8261	1000.89	65.8503
		1002.82	83.1149	1002.82	72.7733	1002.82	64.6718
		1004.75	83.1857	1004.75	70.666	1004.75	63.4468
		1006.68	83.3075	1006.68	68.5205	1006.68	62.1782
		1008.6	83.4782	1008.6	66.3444	1008.6	60.8646
		1010.53	83.6856	1010.53	64.1497	1010.53	59.5081
		1012.46	83.9098	1012.46	61.9525	1012.46	58.116
		1014.39	84.1214	1014.39	59.7647	1014.39	56.7011
		1016.32	84.2911	1016.32	57.5978	1016.32	55.2752
		1018.25	84.3926	1018.25	55.4578	1018.25	53.8509
		1020.17	84.4078	1020.17	53.3624	1020.17	52.4426
		1022.1	84.3271	1022.1	51.3332	1022.1	51.0672
		1024.03	84.1556	1024.03	49.3794	1024.03	49.7372
		1025.96	83.9065	1025.96	47.4998	1025.96	48.461
		1027.89	83.599	1027.89	45.7024	1027.89	47.2429
		1029.82	83.2502	1029.82	43.9973	1029.82	46.0871
		1031.75	82.8745	1031.75	42.3928	1031.75	44.9959
		1033.67	82.4806	1033.67	40.8822	1033.67	43.9694
		1035.6	82.0772	1035.6	39.4621	1035.6	43.0046
		1037.53	81.6693	1037.53	38.13	1037.53	42.1011
		1039.46	81.2616	1039.46	36.8926	1039.46	41.2595
		1041.39	80.8556	1041.39	35.7426	1041.39	40.48
		1043.32	80.458	1043.32	34.6731	1043.32	39.7599
		1045.25	80.0758	1045.25	33.6788	1045.25	39.0968
		1047.17	79.719	1047.17	32.7625	1047.17	38.4869
		1049.1	79.3949	1049.1	31.9171	1049.1	37.9265
		1051.03	79.1094	1051.03	31.1392	1051.03	37.4097
		1052.96	78.8646	1052.96	30.4164	1052.96	36.9297
		1054.89	78.6623	1054.89	29.7502	1054.89	36.4816
		1056.82	78.4992	1056.82	29.1388	1056.82	36.0642
		1058.74	78.3681	1058.74	28.5833	1058.74	35.6759
		1060.67	78.2575	1060.67	28.0701	1060.67	35.3143
		1062.6	78.1608	1062.6	27.6019	1062.6	34.9765
		1064.53	78.0704	1064.53	27.1724	1064.53	34.6617
		1066.46	77.9831	1066.46	26.7825	1066.46	34.3681
		1068.39	77.895	1068.39	26.4227	1068.39	34.0937
		1070.32	77.8054	1070.32	26.0918	1070.32	33.8359
		1072.24	77.7159	1072.24	25.7828	1072.24	33.5932
		1074.17	77.633	1074.17	25.5049	1074.17	33.3654
		1076.1	77.5597	1076.1	25.2556	1076.1	33.153
		1078.03	77.4986	1078.03	25.0353	1078.03	32.9543
		1079.96	77.4484	1079.96	24.8335	1079.96	32.767
		1081.89	77.4086	1081.89	24.6586	1081.89	32.5896
		1083.82	77.3731	1083.82	24.5115	1083.82	32.4216
		1085.74	77.336	1085.74	24.3988	1085.74	32.2609
		1087.67	77.2884	1087.67	24.3156	1087.67	32.1058
		1089.6	77.2255	1089.6	24.277	1089.6	31.9548
		1091.53	77.1457	1091.53	24.2931	1091.53	31.8073
		1093.46	77.0533	1093.46	24.3813	1093.46	31.661
		1095.39	76.9534	1095.39	24.5433	1095.39	31.5137
		1097.32	76.856	1097.32	24.7894	1097.32	31.3619
		1099.24	76.7704	1099.24	25.1198	1099.24	31.203
		1101.17	76.709	1101.17	25.5412	1101.17	31.0337
		1103.1	76.6795	1103.1	26.0407	1103.1	30.8506
		1105.03	76.6866	1105.03	26.6002	1105.03	30.6478
		1106.96	76.7275	1106.96	27.1919	1106.96	30.4207
		1108.89	76.7976	1108.89	27.8018	1108.89	30.1668
		1110.82	76.8856	1110.82	28.404	1110.82	29.8887
		1112.74	76.9813	1112.74	28.9831	1112.74	29.5949
		1114.67	77.0706	1114.67	29.5226	1114.67	29.302
		1116.6	77.1446	1116.6	30.029	1116.6	29.0328
		1118.53	77.197	1118.53	30.5004	1118.53	28.8143
		1120.46	77.2273	1120.46	30.9398	1120.46	28.6726
		1122.39	77.2357	1122.39	31.3422	1122.39	28.629
		1124.31	77.2251	1124.31	31.7125	1124.31	28.6958
		1126.24	77.1973	1126.24	32.0472	1126.24	28.876
		1128.17	77.1587	1128.17	32.3499	1128.17	29.1648
		1130.1	77.1135	1130.1	32.6142	1130.1	29.5538
		1132.03	77.0687	1132.03	32.8449	1132.03	30.0315
		1133.96	77.0284	1133.96	33.0419	1133.96	30.586
		1135.88	76.9995	1135.88	33.2168	1135.88	31.2045
		1137.81	76.9856	1137.81	33.3683	1137.81	31.8747
		1139.74	76.9894	1139.74	33.4999	1139.74	32.5828
		1141.67	77.0095	1141.67	33.6108	1141.67	33.314
		1143.6	77.0459	1143.6	33.7112	1143.6	34.0516
		1145.53	77.0968	1145.53	33.8036	1145.53	34.781
		1147.46	77.1638	1147.46	33.893	1147.46	35.4899
		1149.38	77.2447	1149.38	33.9744	1149.38	36.1703
		1151.31	77.3395	1151.31	34.0537	1151.31	36.8171
		1153.24	77.443	1153.24	34.1304	1153.24	37.4299
		1155.17	77.5513	1155.17	34.2103	1155.17	38.0096
		1157.1	77.6565	1157.1	34.285	1157.1	38.5597
		1159.03	77.7558	1159.03	34.3529	1159.03	39.0827
		1160.96	77.8511	1160.96	34.4124	1160.96	39.5821
		1162.88	77.953	1162.88	34.4688	1162.88	40.0614
		1164.81	78.0706	1164.81	34.5224	1164.81	40.5248
		1166.74	78.2114	1166.74	34.5716	1166.74	40.974
		1168.67	78.3707	1168.67	34.6016	1168.67	41.4113
		1170.6	78.5342	1170.6	34.6008	1170.6	41.8378
		1172.53	78.6712	1172.53	34.5413	1172.53	42.2552
		1174.45	78.7434	1174.45	34.395	1174.45	42.6619
		1176.38	78.7069	1176.38	34.1209	1176.38	43.0575
		1178.31	78.5299	1178.31	33.6878	1178.31	43.441
		1180.24	78.195	1180.24	33.071	1180.24	43.8137
		1182.17	77.7065	1182.17	32.275	1182.17	44.1751
		1184.1	77.0853	1184.1	31.338	1184.1	44.5254
		1186.03	76.3754	1186.03	30.334	1186.03	44.8635
		1187.95	75.6352	1187.95	29.3516	1187.95	45.1912
		1189.88	74.9371	1189.88	28.5073	1189.88	45.5088
		1191.81	74.3522	1191.81	27.9152	1191.81	45.8162
		1193.74	73.9443	1193.74	27.6821	1193.74	46.1123
		1195.67	73.7557	1195.67	27.8652	1195.67	46.3998
		1197.6	73.8063	1197.6	28.4636	1197.6	46.6804
		1199.53	74.0842	1199.53	29.4118	1199.53	46.9572
		1201.45	74.552	1201.45	30.6156	1201.45	47.2314
		1203.38	75.1518	1203.38	31.9633	1203.38	47.506
		1205.31	75.8237	1205.31	33.3508	1205.31	47.7834
		1207.24	76.5122	1207.24	34.6877	1207.24	48.067
		1209.17	77.1792	1209.17	35.922	1209.17	48.3564
		1211.1	77.8003	1211.1	37.0319	1211.1	48.6517
		1213.03	78.3665	1213.03	38.0313	1213.03	48.9529
		1214.95	78.8742	1214.95	38.939	1214.95	49.2616
		1216.88	79.3265	1216.88	39.7677	1216.88	49.5746
		1218.81	79.7257	1218.81	40.5226	1218.81	49.8907
		1220.74	80.0765	1220.74	41.2197	1220.74	50.2079
		1222.67	80.3824	1222.67	41.8765	1222.67	50.5275
		1224.6	80.6547	1224.6	42.5258	1224.6	50.8496
		1226.52	80.9056	1226.52	43.1993	1226.52	51.1778
		1228.45	81.153	1228.45	43.9291	1228.45	51.5152
		1230.38	81.4125	1230.38	44.7479	1230.38	51.8676
		1232.31	81.6988	1232.31	45.686	1232.31	52.2387
		1234.24	82.0193	1234.24	46.7525	1234.24	52.6303
		1236.17	82.3813	1236.17	47.9335	1236.17	53.0383
		1238.1	82.7853	1238.1	49.2068	1238.1	53.4594
		1240.02	83.2303	1240.02	50.5509	1240.02	53.8866
		1241.95	83.7088	1241.95	51.9415	1241.95	54.3152
		1243.88	84.2129	1243.88	53.3532	1243.88	54.7407
		1245.81	84.7294	1245.81	54.7582	1245.81	55.1629
		1247.74	85.2479	1247.74	56.1393	1247.74	55.5808
		1249.67	85.7554	1249.67	57.4899	1249.67	55.9958
		1251.6	86.2444	1251.6	58.7993	1251.6	56.4071
		1253.52	86.7084	1253.52	60.05	1253.52	56.8165
		1255.45	87.1458	1255.45	61.233	1255.45	57.2238
		1257.38	87.553	1257.38	62.3477	1257.38	57.6283
		1259.31	87.9292	1259.31	63.4012	1259.31	58.0265
		1261.24	88.2695	1261.24	64.4012	1261.24	58.4202
		1263.17	88.5701	1263.17	65.3451	1263.17	58.8095
		1265.09	88.8262	1265.09	66.23	1265.09	59.1936
		1267.02	89.0365	1267.02	67.0688	1267.02	59.5683
		1268.95	89.1987	1268.95	67.8699	1268.95	59.9316
		1270.88	89.3149	1270.88	68.6286	1270.88	60.2801
		1272.81	89.3848	1272.81	69.3374	1272.81	60.6147
		1274.74	89.4097	1274.74	70.0006	1274.74	60.9317
		1276.66	89.3902	1276.66	70.6272	1276.66	61.2265
		1278.59	89.3305	1278.59	71.2268	1278.59	61.4944
		1280.52	89.2343	1280.52	71.7931	1280.52	61.7353
		1282.45	89.1108	1282.45	72.3182	1282.45	61.9457
		1284.38	88.971	1284.38	72.8028	1284.38	62.1236
		1286.31	88.8304	1286.31	73.2592	1286.31	62.2669
		1288.24	88.7021	1288.24	73.6814	1288.24	62.3776
		1290.16	88.5987	1290.16	74.0555	1290.16	62.4586
		1292.09	88.5273	1292.09	74.3761	1292.09	62.5143
		1294.02	88.4963	1294.02	74.6467	1294.02	62.544
		1295.95	88.5041	1295.95	74.8712	1295.95	62.5514
		1297.88	88.5464	1297.88	75.0458	1297.88	62.5365
		1299.81	88.6107	1299.81	75.1532	1299.81	62.4999
		1301.74	88.6819	1301.74	75.1978	1301.74	62.4429
		1303.66	88.7397	1303.66	75.1964	1303.66	62.368
		1305.59	88.7699	1305.59	75.1352	1305.59	62.2707
		1307.52	88.7582	1307.52	75.0165	1307.52	62.1501
		1309.45	88.697	1309.45	74.8503	1309.45	62.0067
		1311.38	88.5825	1311.38	74.6243	1311.38	61.8424
		1313.31	88.4212	1313.31	74.3411	1313.31	61.6567
		1315.23	88.2137	1315.23	74.0141	1315.23	61.4577
		1317.16	87.9705	1317.16	73.6403	1317.16	61.241
		1319.09	87.7012	1319.09	73.2212	1319.09	61.0058
		1321.02	87.4115	1321.02	72.7681	1321.02	60.7601
		1322.95	87.0957	1322.95	72.2828	1322.95	60.5145
		1324.88	86.7609	1324.88	71.7422	1324.88	60.2556
		1326.81	86.4128	1326.81	71.1756	1326.81	59.9702
		1328.73	86.0568	1328.73	70.6147	1328.73	59.6453
		1330.66	85.6931	1330.66	70.0338	1330.66	59.2739
		1332.59	85.3249	1332.59	69.3534	1332.59	58.8516
		1334.52	84.9549	1334.52	68.6021	1334.52	58.3792
		1336.45	84.5996	1336.45	67.7987	1336.45	57.8505
		1338.38	84.2697	1338.38	66.9521	1338.38	57.2764
		1340.31	83.97	1340.31	66.0616	1340.31	56.6793
		1342.23	83.6951	1342.23	65.1098	1342.23	56.0795
		1344.16	83.4592	1344.16	64.1083	1344.16	55.4616
		1346.09	83.2528	1346.09	63.0894	1346.09	54.8302
		1348.02	83.0655	1348.02	62.0474	1348.02	54.1735
		1349.95	82.8884	1349.95	60.9509	1349.95	53.4804
		1351.88	82.705	1351.88	59.782	1351.88	52.7488
		1353.81	82.5064	1353.81	58.6041	1353.81	51.9727
		1355.73	82.2941	1355.73	57.3281	1355.73	51.1534
		1357.66	82.045	1357.66	56.002	1357.66	50.3265
		1359.59	81.7524	1359.59	54.6648	1359.59	49.514
		1361.52	81.4142	1361.52	53.2805	1361.52	48.7401
		1363.45	81.0338	1363.45	51.9174	1363.45	48.0354
		1365.38	80.591	1365.38	50.6061	1365.38	47.4631
		1367.31	80.1071	1367.31	49.2617	1367.31	47.031
		1369.23	79.6032	1369.23	47.9766	1369.23	46.7589
		1371.16	79.072	1371.16	46.8279	1371.16	46.6726
		1373.09	78.5375	1373.09	45.8195	1373.09	46.7595
		1375.02	78.0402	1375.02	44.8683	1375.02	47.001
		1376.95	77.5805	1376.95	44.107	1376.95	47.4107
		1378.88	77.1755	1378.88	43.5133	1378.88	47.9542
		1380.8	76.846	1380.8	43.0043	1380.8	48.603
		1382.73	76.5856	1382.73	42.6292	1382.73	49.3482
		1384.66	76.3928	1384.66	42.3916	1384.66	50.1638
		1386.59	76.2832	1386.59	42.1285	1386.59	50.9962
		1388.52	76.2142	1388.52	41.8743	1388.52	51.8448
		1390.45	76.1281	1390.45	41.6145	1390.45	52.6947
		1392.38	76.0255	1392.38	41.2838	1392.38	53.5029
		1394.3	75.9127	1394.3	40.9282	1394.3	54.2538
		1396.23	75.7606	1396.23	40.5922	1396.23	54.9844
		1398.16	75.5607	1398.16	40.2017	1398.16	55.6927
		1400.09	75.3451	1400.09	39.7873	1400.09	56.3826
		1402.02	75.0928	1402.02	39.4216	1402.02	57.1122
		1403.95	74.8302	1403.95	39.137	1403.95	57.8559
		1405.88	74.5938	1405.88	38.8734	1405.88	58.595
		1407.8	74.361	1407.8	38.6948	1407.8	59.347
		1409.73	74.152	1409.73	38.6253	1409.73	60.0607
		1411.66	73.9999	1411.66	38.5008	1411.66	60.7037
		1413.59	73.9003	1413.59	38.4466	1413.59	61.2844
		1415.52	73.8351	1415.52	38.4481	1415.52	61.8096
		1417.45	73.8223	1417.45	38.4232	1417.45	62.2461
		1419.37	73.8457	1419.37	38.4559	1419.37	62.6638
		1421.3	73.8123	1421.3	38.5061	1421.3	63.169
		1423.23	73.7301	1423.23	38.5214	1423.23	63.7118
		1425.16	73.6273	1425.16	38.5463	1425.16	64.2704
		1427.09	73.4904	1427.09	38.6966	1427.09	64.8423
		1429.02	73.3664	1429.02	38.7946	1429.02	65.3629
		1430.94	73.2561	1430.94	38.7619	1430.94	65.8581
		1432.87	73.1483	1432.87	38.7409	1432.87	66.341
		1434.8	73.0619	1434.8	38.7244	1434.8	66.7796
		1436.73	73.0444	1436.73	38.7041	1436.73	67.126
		1438.66	73.0577	1438.66	38.7607	1438.66	67.4913
		1440.59	73.0029	1440.59	38.784	1440.59	67.9815
		1442.52	72.8972	1442.52	38.7911	1442.52	68.5358
		1444.44	72.7807	1444.44	38.8252	1444.44	69.0775
		1446.37	72.6864	1446.37	39.0091	1446.37	69.5467
		1448.3	72.6308	1448.3	39.183	1448.3	69.931
		1450.23	72.5863	1450.23	39.2265	1450.23	70.2683
		1452.16	72.572	1452.16	39.2125	1452.16	70.5007
		1454.09	72.6275	1454.09	39.2538	1454.09	70.5942
		1456.02	72.7421	1456.02	39.3593	1456.02	70.5953
		1457.94	72.864	1457.94	39.441	1457.94	70.6507
		1459.87	72.8671	1459.87	39.4685	1459.87	70.9198
		1461.8	72.7882	1461.8	39.5929	1461.8	71.3046
		1463.73	72.7006	1463.73	39.8087	1463.73	71.694
		1465.66	72.6411	1465.66	40.0884	1465.66	72.0671
		1467.59	72.5934	1467.59	40.3491	1467.59	72.4457
		1469.52	72.5772	1469.52	40.4358	1469.52	72.7752
		1471.44	72.6429	1471.44	40.5428	1471.44	72.987
		1473.37	72.7699	1473.37	40.7242	1473.37	73.1775
		1475.3	72.8708	1475.3	40.9064	1475.3	73.4657
		1477.23	72.946	1477.23	41.0813	1477.23	73.8498
		1479.16	72.9502	1479.16	41.3478	1479.16	74.357
		1481.09	72.9308	1481.09	41.7415	1481.09	74.8775
		1483.02	72.9206	1483.02	42.0642	1483.02	75.3688
		1484.94	72.9279	1484.94	42.3381	1484.94	75.7986
		1486.87	73.007	1486.87	42.695	1486.87	76.0618
		1488.8	73.1916	1488.8	43.0706	1488.8	76.1738
		1490.73	73.3874	1490.73	43.4493	1490.73	76.3166
		1492.66	73.5189	1492.66	43.7985	1492.66	76.6067
		1494.59	73.592	1494.59	44.1944	1494.59	76.9758
		1496.51	73.6968	1496.51	44.8571	1496.51	77.2762
		1498.44	73.8387	1498.44	45.5666	1498.44	77.5319
		1500.37	73.9825	1500.37	46.1184	1500.37	77.7793
		1502.3	74.1647	1502.3	46.5754	1502.3	77.9526
		1504.23	74.4028	1504.23	47.1021	1504.23	78.0282
		1506.16	74.7457	1506.16	47.7743	1506.16	77.9488
		1508.09	75.1334	1508.09	48.4617	1508.09	77.9216
		1510.01	75.3892	1510.01	49.0931	1510.01	78.1643
		1511.94	75.5531	1511.94	49.8751	1511.94	78.5505
		1513.87	75.7238	1513.87	50.6341	1513.87	78.8889
		1515.8	75.9552	1515.8	51.545	1515.8	79.1257
		1517.73	76.2035	1517.73	52.3299	1517.73	79.3366
		1519.66	76.4529	1519.66	52.9292	1519.66	79.4924
		1521.59	76.797	1521.59	53.5282	1521.59	79.5028
		1523.51	77.115	1523.51	54.2802	1523.51	79.6007
		1525.44	77.3744	1525.44	55.0044	1525.44	79.7929
		1527.37	77.5574	1527.37	55.6556	1527.37	80.1586
		1529.3	77.6291	1529.3	56.4662	1529.3	80.6655
		1531.23	77.7235	1531.23	57.508	1531.23	81.0847
		1533.16	77.9202	1533.16	58.2222	1533.16	81.3018
		1535.08	78.2306	1535.08	58.9202	1535.08	81.3624
		1537.01	78.6063	1537.01	59.4924	1537.01	81.3051
		1538.94	79.1331	1538.94	60.0639	1538.94	80.9935
		1540.87	79.8374	1540.87	60.746	1540.87	80.6017
		1542.8	80.3658	1542.8	61.5543	1542.8	80.6347
		1544.73	80.7011	1544.73	62.3229	1544.73	80.9859
		1546.65	80.9068	1546.65	63.1204	1546.65	81.5468
		1548.58	81.0286	1548.58	64.4356	1548.58	82.1427
		1550.51	81.1988	1550.51	65.7775	1550.51	82.5714
		1552.44	81.4194	1552.44	66.4273	1552.44	82.8472
		1554.37	81.7001	1554.37	66.9998	1554.37	82.955
		1556.3	82.0793	1556.3	67.447	1556.3	82.8149
		1558.23	82.6504	1558.23	67.9425	1558.23	82.3863
		1560.15	83.2789	1560.15	68.602	1560.15	82.09
		1562.08	83.6301	1562.08	69.0925	1562.08	82.2669
		1564.01	83.8252	1564.01	69.5751	1564.01	82.6335
		1565.94	83.9492	1565.94	70.3214	1565.94	83.0646
		1567.87	84.0375	1567.87	71.3396	1567.87	83.4496
		1569.8	84.1696	1569.8	71.9558	1569.8	83.7052
		1571.73	84.2876	1571.73	72.1543	1571.73	83.9369
		1573.65	84.4162	1573.65	72.4847	1573.65	84.0568
		1575.58	84.6328	1575.58	72.828	1575.58	83.9882
		1577.51	84.9127	1577.51	73.2144	1577.51	83.8762
		1579.44	85.1002	1579.44	73.689	1579.44	83.9718
		1581.37	85.1518	1581.37	73.9703	1581.37	84.2265
		1583.3	85.1878	1583.3	74.2956	1583.3	84.4597
		1585.22	85.2294	1585.22	74.818	1585.22	84.6537
		1587.15	85.2752	1587.15	75.1927	1587.15	84.7947
		1589.08	85.3458	1589.08	75.3557	1589.08	84.8618
		1591.01	85.405	1591.01	75.5511	1591.01	84.9077
		1592.94	85.462	1592.94	75.733	1592.94	84.8889
		1594.87	85.5342	1594.87	75.8707	1594.87	84.8016
		1596.8	85.5969	1596.8	75.9591	1596.8	84.6965
		1598.72	85.621	1598.72	76.0478	1598.72	84.6178
		1600.65	85.5976	1600.65	76.0822	1600.65	84.5634
		1602.58	85.5253	1602.58	76.0268	1602.58	84.5071
		1604.51	85.4228	1604.51	75.8927	1604.51	84.4172
		1606.44	85.2649	1606.44	75.8975	1606.44	84.3211
		1608.37	85.066	1608.37	75.8419	1608.37	84.1893
		1610.3	84.8431	1610.3	75.5316	1610.3	84.0399
		1612.22	84.6098	1612.22	75.2316	1612.22	83.8842
		1614.15	84.4149	1614.15	75.0131	1614.15	83.6726
		1616.08	84.3688	1616.08	74.6843	1616.08	83.3016
		1618.01	84.4536	1618.01	74.4194	1618.01	82.9505
		1619.94	84.5174	1619.94	74.1178	1619.94	82.7824
		1621.87	84.5911	1621.87	73.7214	1621.87	82.6818
		1623.8	84.6897	1623.8	73.4431	1623.8	82.609
		1625.72	84.7446	1625.72	73.6934	1625.72	82.5949
		1627.65	84.7979	1627.65	73.8081	1627.65	82.5397
		1629.58	84.8192	1629.58	73.5757	1629.58	82.5413
		1631.51	84.7556	1631.51	73.488	1631.51	82.6126
		1633.44	84.7542	1633.44	73.4648	1633.44	82.5305
		1635.37	84.9328	1635.37	73.4593	1635.37	82.3113
		1637.29	85.1031	1637.29	73.8119	1637.29	82.3262
		1639.22	85.1491	1639.22	73.9177	1639.22	82.6108
		1641.15	85.2068	1641.15	73.8553	1641.15	82.9243
		1643.08	85.3416	1643.08	74.446	1643.08	83.1546
		1645.01	85.5716	1645.01	75.171	1645.01	83.2624
		1646.94	85.9059	1646.94	75.2984	1646.94	83.2434
		1648.87	86.239	1648.87	75.1891	1648.87	83.265
		1650.79	86.5559	1650.79	75.1763	1650.79	83.2554
		1652.72	86.9861	1652.72	75.3888	1652.72	83.1094
		1654.65	87.4185	1654.65	75.7644	1654.65	83.153
		1656.58	87.6302	1656.58	76.1918	1656.58	83.5961
		1658.51	87.668	1658.51	76.5179	1658.51	84.2787
		1660.44	87.6703	1660.44	77.1286	1660.44	84.9766
		1662.37	87.7193	1662.37	78.0277	1662.37	85.5678
		1664.29	87.8649	1664.29	78.5533	1664.29	85.9956
		1666.22	88.0915	1666.22	78.8892	1666.22	86.3262
		1668.15	88.3294	1668.15	79.1217	1668.15	86.6195
		1670.08	88.6263	1670.08	79.4287	1670.08	86.8053
		1672.01	88.9582	1672.01	79.8092	1672.01	86.9852
		1673.94	89.2292	1673.94	80.4311	1673.94	87.2705
		1675.86	89.4804	1675.86	80.9523	1675.86	87.5475
		1677.79	89.7356	1677.79	81.3419	1677.79	87.8229
		1679.72	89.9836	1679.72	81.7771	1679.72	88.0448
		1681.65	90.3035	1681.65	81.982	1681.65	88.1532
		1683.58	90.6428	1683.58	82.1941	1683.58	88.2477
		1685.51	90.9423	1685.51	82.7068	1685.51	88.4676
		1687.43	91.1026	1687.43	83.0163	1687.43	88.8632
		1689.36	91.1869	1689.36	83.435	1689.36	89.3321
		1691.29	91.213	1691.29	84.1464	1691.29	89.8354
		1693.22	91.2414	1693.22	84.7153	1693.22	90.2247
		1695.15	91.4038	1695.15	85.0599	1695.15	90.3466
		1697.08	91.6617	1697.08	85.1717	1697.08	90.313
		1699.01	91.9538	1699.01	85.2656	1699.01	90.1632
		1700.93	92.2926	1700.93	85.2679	1700.93	90.0233
		1702.86	92.4682	1702.86	85.3018	1702.86	90.151
		1704.79	92.5125	1704.79	85.7063	1704.79	90.4608
		1706.72	92.4413	1706.72	86.2543	1706.72	90.9134
		1708.65	92.3042	1708.65	87.0156	1708.65	91.4098
		1710.58	92.1783	1710.58	87.4974	1710.58	91.8347
		1712.51	92.1158	1712.51	87.4589	1712.51	92.0861
		1714.43	92.2249	1714.43	87.6653	1714.43	92.0356
		1716.36	92.47	1716.36	87.8074	1716.36	91.862
		1718.29	92.6962	1718.29	87.8416	1718.29	91.7882
		1720.22	92.8224	1720.22	87.9517	1720.22	91.9581
		1722.15	92.7883	1722.15	88.1265	1722.15	92.3495
		1724.08	92.7212	1724.08	88.8077	1724.08	92.7515
		1726.01	92.6393	1726.01	89.4476	1726.01	93.1571
		1727.93	92.5565	1727.93	89.7691	1727.93	93.4841
		1729.86	92.56	1729.86	89.8485	1729.86	93.6202
		1731.79	92.6681	1731.79	89.9111	1731.79	93.5554
		1733.72	92.9124	1733.72	90.0005	1733.72	93.3167
		1735.65	93.183	1735.65	89.9984	1735.65	93.174
		1737.58	93.3679	1737.58	90.0775	1737.58	93.2044
		1739.51	93.5265	1739.51	90.3283	1739.51	93.3266
		1741.43	93.6797	1741.43	90.7305	1741.43	93.4966
		1743.36	93.8575	1743.36	91.188	1743.36	93.6692
		1745.29	94.0348	1745.29	91.2189	1745.29	93.8688
		1747.22	94.23	1747.22	91.2561	1747.22	94.0113
		1749.15	94.4873	1749.15	91.4147	1749.15	94.0575
		1751.08	94.7579	1751.08	91.5402	1751.08	94.0765
		1753	95.0104	1753	91.7452	1753	94.1381
		1754.93	95.1561	1754.93	91.7871	1754.93	94.3508
		1756.86	95.2176	1756.86	91.9362	1756.86	94.6174
		1758.79	95.2481	1758.79	92.2285	1758.79	94.8904
		1760.72	95.2666	1760.72	92.5116	1760.72	95.1201
		1762.65	95.3225	1762.65	92.818	1762.65	95.2792
		1764.58	95.3703	1764.58	92.9518	1764.58	95.4185
		1766.5	95.4601	1766.5	93.0315	1766.5	95.4431
		1768.43	95.6237	1768.43	92.9525	1768.43	95.3608
		1770.36	95.8051	1770.36	93.0485	1770.36	95.2348
		1772.29	96.0277	1772.29	93.1199	1772.29	95.0658
		1774.22	96.2072	1774.22	93.0276	1774.22	95.0195
		1776.15	96.2839	1776.15	93.0647	1776.15	95.1392
		1778.08	96.2753	1778.08	93.11	1778.08	95.3734
		1780	96.2479	1780	93.2412	1780	95.6058
		1781.93	96.2301	1781.93	93.733	1781.93	95.838
		1783.86	96.1843	1783.86	93.9501	1783.86	96.0805
		1785.79	96.1715	1785.79	93.9269	1785.79	96.2477
		1787.72	96.2001	1787.72	93.8992	1787.72	96.3318
		1789.65	96.2907	1789.65	93.9997	1789.65	96.2839
		1791.57	96.4901	1791.57	94.1058	1791.57	96.0964
		1793.5	96.695	1793.5	94.1354	1793.5	95.9807
		1795.43	96.8051	1795.43	94.1141	1795.43	95.9991
		1797.36	96.879	1797.36	94.0302	1797.36	96.0539
		1799.29	96.9481	1799.29	94.0971	1799.29	96.1072
		1801.22	97.0108	1801.22	94.3949	1801.22	96.1858
		1803.14	97.0275	1803.14	94.5423	1803.14	96.326
		1805.07	97.0293	1805.07	94.4986	1805.07	96.4715
		1807	97.0347	1807	94.5451	1807	96.5983
		1808.93	97.0608	1808.93	94.6576	1808.93	96.6641
		1810.86	97.1373	1810.86	94.7686	1810.86	96.6654
		1812.79	97.1889	1812.79	94.7692	1812.79	96.7412
		1814.72	97.1635	1814.72	94.86	1814.72	96.8979
		1816.64	97.1398	1816.64	94.9335	1816.64	97.0244
		1818.57	97.1411	1818.57	95.0363	1818.57	97.1056
		1820.5	97.1671	1820.5	95.2909	1820.5	97.1526
		1822.43	97.2026	1822.43	95.3191	1822.43	97.1634
		1824.36	97.3033	1824.36	95.2307	1824.36	97.0583
		1826.29	97.4536	1826.29	95.1999	1826.29	96.9159
		1828.22	97.5761	1828.22	95.1672	1828.22	96.8019
		1830.14	97.6928	1830.14	95.0818	1830.14	96.7206
		1832.07	97.7312	1832.07	95.018	1832.07	96.7813
		1834	97.6976	1834	95.2532	1834	96.9189
		1835.93	97.6625	1835.93	95.4134	1835.93	97.0446
		1837.86	97.6418	1837.86	95.4838	1837.86	97.1403
		1839.79	97.6428	1839.79	95.6134	1839.79	97.1909
		1841.71	97.6808	1841.71	95.5122	1841.71	97.1529
		1843.64	97.8024	1843.64	95.4211	1843.64	96.9943
		1845.57	97.9428	1845.57	95.3754	1845.57	96.859
		1847.5	98.0222	1847.5	95.3467	1847.5	96.8023
		1849.43	98.0901	1849.43	95.2987	1849.43	96.7856
		1851.36	98.1026	1851.36	95.342	1851.36	96.8798
		1853.29	98.0634	1853.29	95.5378	1853.29	97.0385
		1855.21	98.0113	1855.21	95.6032	1855.21	97.2055
		1857.14	97.9667	1857.14	95.6273	1857.14	97.3425
		1859.07	97.948	1859.07	95.8174	1859.07	97.4198
		1861	97.9735	1861	95.8782	1861	97.4082
		1862.93	98.055	1862.93	95.8321	1862.93	97.3159
		1864.86	98.16	1864.86	95.7662	1864.86	97.198
		1866.79	98.2759	1866.79	95.7246	1866.79	97.0553
		1868.71	98.4234	1868.71	95.6884	1868.71	96.8908
		1870.64	98.543	1870.64	95.6603	1870.64	96.8153
		1872.57	98.5823	1872.57	95.6224	1872.57	96.8627
		1874.5	98.569	1874.5	95.64	1874.5	96.9763
		1876.43	98.5347	1876.43	95.7499	1876.43	97.1133
		1878.36	98.4909	1878.36	95.9798	1878.36	97.2584
		1880.29	98.4497	1880.29	96.113	1880.29	97.3898
		1882.21	98.4285	1882.21	96.1005	1882.21	97.4828
		1884.14	98.4418	1884.14	96.117	1884.14	97.5138
		1886.07	98.494	1886.07	96.1706	1886.07	97.4847
		1888	98.574	1888	96.1938	1888	97.4144
		1889.93	98.6588	1889.93	96.2053	1889.93	97.3581
		1891.86	98.7003	1891.86	96.2155	1891.86	97.368
		1893.79	98.7138	1893.79	96.2355	1893.79	97.4085
		1895.71	98.7159	1895.71	96.2468	1895.71	97.4705
		1897.64	98.7024	1897.64	96.3282	1897.64	97.5515
		1899.57	98.6903	1899.57	96.4711	1899.57	97.6369
		1901.5	98.6687	1901.5	96.4996	1901.5	97.7339
		1903.43	98.6467	1903.43	96.5239	1903.43	97.8176
		1905.36	98.6277	1905.36	96.5429	1905.36	97.8886
		1907.28	98.6106	1907.28	96.5995	1907.28	97.9394
		1909.21	98.6079	1909.21	96.6766	1909.21	97.9706
		1911.14	98.5981	1911.14	96.6671	1911.14	98.0157
		1913.07	98.5876	1913.07	96.7134	1913.07	98.0532
		1915	98.5914	1915	96.7232	1915	98.0678
		1916.93	98.6157	1916.93	96.715	1916.93	98.0473
		1918.86	98.661	1918.86	96.721	1918.86	98.0178
		1920.78	98.6776	1920.78	96.695	1920.78	98.0219
		1922.71	98.6928	1922.71	96.6542	1922.71	98.0172
		1924.64	98.6971	1924.64	96.6495	1924.64	98.0499
		1926.57	98.6668	1926.57	96.7258	1926.57	98.1325
		1928.5	98.6245	1928.5	96.7742	1928.5	98.2374
		1930.43	98.5759	1930.43	96.756	1930.43	98.3523
		1932.36	98.5327	1932.36	96.9007	1932.36	98.452
		1934.28	98.5074	1934.28	96.9678	1934.28	98.5125
		1936.21	98.5078	1936.21	96.9621	1936.21	98.5253
		1938.14	98.5246	1938.14	96.9455	1938.14	98.5108
		1940.07	98.542	1940.07	96.9231	1940.07	98.4754
		1942	98.589	1942	96.9005	1942	98.3976
		1943.93	98.6365	1943.93	96.8874	1943.93	98.3524
		1945.85	98.6513	1945.85	96.8707	1945.85	98.3553
		1947.78	98.6588	1947.78	96.8486	1947.78	98.3759
		1949.71	98.6536	1949.71	96.8527	1949.71	98.4187
		1951.64	98.636	1951.64	96.941	1951.64	98.4766
		1953.57	98.6103	1953.57	96.9655	1953.57	98.5341
		1955.5	98.5873	1955.5	96.9609	1955.5	98.5787
		1957.42	98.5711	1957.42	96.9977	1957.42	98.6053
		1959.35	98.5709	1959.35	97.0064	1959.35	98.6044
		1961.28	98.5916	1961.28	96.9933	1961.28	98.5775
		1963.21	98.6181	1963.21	96.9887	1963.21	98.5518
		1965.14	98.6393	1965.14	96.9848	1965.14	98.5244
		1967.07	98.6686	1967.07	96.9755	1967.07	98.4872
		1969	98.6869	1969	96.9702	1969	98.4704
		1970.92	98.6874	1970.92	96.9725	1970.92	98.4727
		1972.85	98.6839	1972.85	96.9724	1972.85	98.4768
		1974.78	98.6772	1974.78	96.994	1974.78	98.4925
		1976.71	98.6601	1976.71	97.0395	1976.71	98.5222
		1978.64	98.639	1978.64	97.0465	1978.64	98.5509
		1980.57	98.6136	1980.57	97.0489	1980.57	98.5691
		1982.5	98.5798	1982.5	97.0995	1982.5	98.5714
		1984.42	98.5302	1984.42	97.1001	1984.42	98.5538
		1986.35	98.4593	1986.35	97.063	1986.35	98.5184
		1988.28	98.3564	1988.28	97.0092	1988.28	98.4788
		1990.21	98.225	1990.21	96.9317	1990.21	98.4339
		1992.14	98.0866	1992.14	96.8184	1992.14	98.3864
		1994.07	97.9447	1994.07	96.6854	1994.07	98.3711
		1995.99	97.8174	1995.99	96.5616	1995.99	98.3821
		1997.92	97.746	1997.92	96.4842	1997.92	98.3989
		1999.85	97.7436	1999.85	96.4743	1999.85	98.425
		2001.78	97.8097	2001.78	96.5418	2001.78	98.4586
		2003.71	97.9305	2003.71	96.5965	2003.71	98.4902
		2005.64	98.0832	2005.64	96.696	2005.64	98.5102
		2007.57	98.2353	2007.57	96.8438	2007.57	98.5151
		2009.49	98.3572	2009.49	96.9601	2009.49	98.5067
		2011.42	98.4245	2011.42	97.0218	2011.42	98.4919
		2013.35	98.4211	2013.35	97.0452	2013.35	98.4823
		2015.28	98.3527	2015.28	97.0288	2015.28	98.4669
		2017.21	98.2444	2017.21	96.986	2017.21	98.4452
		2019.14	98.102	2019.14	96.9145	2019.14	98.4404
		2021.07	97.9447	2021.07	96.8247	2021.07	98.4509
		2022.99	97.7959	2022.99	96.7272	2022.99	98.4695
		2024.92	97.6709	2024.92	96.6575	2024.92	98.4956
		2026.85	97.5786	2026.85	96.6156	2026.85	98.5268
		2028.78	97.5274	2028.78	96.5729	2028.78	98.5591
		2030.71	97.5183	2030.71	96.5593	2030.71	98.5887
		2032.64	97.5539	2032.64	96.5814	2032.64	98.6108
		2034.57	97.6311	2034.57	96.6159	2034.57	98.6244
		2036.49	97.7462	2036.49	96.6712	2036.49	98.6335
		2038.42	97.8854	2038.42	96.7388	2038.42	98.6465
		2040.35	98.0453	2040.35	96.8197	2040.35	98.6572
		2042.28	98.2184	2042.28	96.9079	2042.28	98.6692
		2044.21	98.3925	2044.21	97.0052	2044.21	98.6872
		2046.14	98.5611	2046.14	97.1063	2046.14	98.7081
		2048.06	98.7169	2048.06	97.2094	2048.06	98.7338
		2049.99	98.8521	2049.99	97.3152	2049.99	98.7629
		2051.92	98.9667	2051.92	97.4063	2051.92	98.7921
		2053.85	99.0589	2053.85	97.4824	2053.85	98.8197
		2055.78	99.1304	2055.78	97.5622	2055.78	98.844
		2057.71	99.1819	2057.71	97.6146	2057.71	98.8643
		2059.64	99.2178	2059.64	97.6522	2059.64	98.8792
		2061.56	99.2377	2061.56	97.6782	2061.56	98.8927
		2063.49	99.2437	2063.49	97.701	2063.49	98.9041
		2065.42	99.2387	2065.42	97.7139	2065.42	98.914
		2067.35	99.2175	2067.35	97.7199	2067.35	98.931
		2069.28	99.1786	2069.28	97.7161	2069.28	98.9516
		2071.21	99.1266	2071.21	97.7078	2071.21	98.9722
		2073.14	99.061	2073.14	97.7019	2073.14	98.9933
		2075.06	98.9847	2075.06	97.6951	2075.06	99.0136
		2076.99	98.9013	2076.99	97.6625	2076.99	99.0312
		2078.92	98.8163	2078.92	97.632	2078.92	99.0447
		2080.85	98.7314	2080.85	97.6027	2080.85	99.0543
		2082.78	98.6504	2082.78	97.5691	2082.78	99.0594
		2084.71	98.5732	2084.71	97.5269	2084.71	99.0628
		2086.63	98.4996	2086.63	97.4843	2086.63	99.0679
		2088.56	98.4322	2088.56	97.4417	2088.56	99.0719
		2090.49	98.3761	2090.49	97.4075	2090.49	99.0757
		2092.42	98.3308	2092.42	97.3765	2092.42	99.0826
		2094.35	98.3009	2094.35	97.3522	2094.35	99.0905
		2096.28	98.2881	2096.28	97.3348	2096.28	99.0981
		2098.2	98.2919	2098.2	97.3346	2098.2	99.1054
		2100.13	98.3085	2100.13	97.3417	2100.13	99.112
		2102.06	98.3354	2102.06	97.3522	2102.06	99.1171
		2103.99	98.3695	2103.99	97.367	2103.99	99.1206
		2105.92	98.4107	2105.92	97.3912	2105.92	99.1226
		2107.85	98.4575	2107.85	97.4175	2107.85	99.1234
		2109.78	98.5097	2109.78	97.4495	2109.78	99.124
		2111.7	98.5649	2111.7	97.4771	2111.7	99.1256
		2113.63	98.623	2113.63	97.5051	2113.63	99.1267
		2115.56	98.6806	2115.56	97.5322	2115.56	99.1276
		2117.49	98.7353	2117.49	97.5622	2117.49	99.1292
		2119.42	98.7856	2119.42	97.5882	2119.42	99.1315
		2121.35	98.8327	2121.35	97.6153	2121.35	99.1339
		2123.28	98.8773	2123.28	97.6396	2123.28	99.1363
		2125.2	98.9215	2125.2	97.668	2125.2	99.1379
		2127.13	98.9642	2127.13	97.6946	2127.13	99.1385
		2129.06	99.0052	2129.06	97.7215	2129.06	99.1383
		2130.99	99.0425	2130.99	97.7419	2130.99	99.1372
		2132.92	99.0758	2132.92	97.7641	2132.92	99.135
		2134.85	99.1033	2134.85	97.7859	2134.85	99.1325
		2136.78	99.1264	2136.78	97.8093	2136.78	99.1305
		2138.7	99.1455	2138.7	97.8279	2138.7	99.1299
		2140.63	99.1628	2140.63	97.8472	2140.63	99.13
		2142.56	99.1774	2142.56	97.8632	2142.56	99.1304
		2144.49	99.1894	2144.49	97.8814	2144.49	99.1307
		2146.42	99.1973	2146.42	97.8961	2146.42	99.1317
		2148.35	99.2026	2148.35	97.9097	2148.35	99.133
		2150.28	99.2062	2150.28	97.921	2150.28	99.1343
		2152.2	99.2104	2152.2	97.9359	2152.2	99.1353
		2154.13	99.2155	2154.13	97.9491	2154.13	99.1365
		2156.06	99.2223	2156.06	97.9636	2156.06	99.138
		2157.99	99.2291	2157.99	97.9764	2157.99	99.1399
		2159.92	99.2348	2159.92	97.9932	2159.92	99.1412
		2161.85	99.237	2161.85	98.0071	2161.85	99.1421
		2163.77	99.2351	2163.77	98.0213	2163.77	99.143
		2165.7	99.2289	2165.7	98.0352	2165.7	99.1445
		2167.63	99.2213	2167.63	98.0524	2167.63	99.1462
		2169.56	99.2114	2169.56	98.0663	2169.56	99.1489
		2171.49	99.1987	2171.49	98.0806	2171.49	99.152
		2173.42	99.1813	2173.42	98.0897	2173.42	99.1554
		2175.34	99.1597	2175.34	98.1024	2175.34	99.1586
		2177.27	99.1339	2177.27	98.1155	2177.27	99.1615
		2179.2	99.1072	2179.2	98.1336	2179.2	99.1637
		2181.13	99.0825	2181.13	98.1526	2181.13	99.165
		2183.06	99.0641	2183.06	98.1784	2183.06	99.1655
		2184.99	99.0545	2184.99	98.2093	2184.99	99.1659
		2186.92	99.0551	2186.92	98.2415	2186.92	99.1667
		2188.84	99.0605	2188.84	98.2673	2188.84	99.1681
		2190.77	99.0661	2190.77	98.2936	2190.77	99.1694
		2192.7	99.0667	2192.7	98.3148	2192.7	99.1711
		2194.63	99.0588	2194.63	98.3335	2194.63	99.1732
		2196.56	99.0379	2196.56	98.3416	2196.56	99.1758
		2198.49	99.0017	2198.49	98.3422	2198.49	99.1781
		2200.42	98.9473	2200.42	98.3315	2200.42	99.18
		2202.34	98.8749	2202.34	98.3127	2202.34	99.1819
		2204.27	98.7861	2204.27	98.2794	2204.27	99.1839
		2206.2	98.6862	2206.2	98.2324	2206.2	99.1856
		2208.13	98.5801	2208.13	98.1752	2208.13	99.1871
		2210.06	98.4764	2210.06	98.1224	2210.06	99.1883
		2211.99	98.3816	2211.99	98.0738	2211.99	99.19
		2213.91	98.2985	2213.91	98.0343	2213.91	99.1921
		2215.84	98.2224	2215.84	98.0023	2215.84	99.1946
		2217.77	98.1441	2217.77	97.9797	2217.77	99.1972
		2219.7	98.0498	2219.7	97.9536	2219.7	99.2004
		2221.63	97.9283	2221.63	97.9134	2221.63	99.2038
		2223.56	97.7719	2223.56	97.8418	2223.56	99.2068
		2225.49	97.5802	2225.49	97.7351	2225.49	99.2086
		2227.41	97.3578	2227.41	97.5921	2227.41	99.2098
		2229.34	97.1147	2229.34	97.424	2229.34	99.2102
		2231.27	96.8597	2231.27	97.237	2231.27	99.2095
		2233.2	96.5981	2233.2	97.0439	2233.2	99.2073
		2235.13	96.3273	2235.13	96.8454	2235.13	99.2037
		2237.06	96.0385	2237.06	96.6386	2237.06	99.1989
		2238.99	95.7165	2238.99	96.4017	2238.99	99.1929
		2240.91	95.3449	2240.91	96.1091	2240.91	99.1854
		2242.84	94.9073	2242.84	95.7212	2242.84	99.1773
		2244.77	94.3921	2244.77	95.2024	2244.77	99.1697
		2246.7	93.7963	2246.7	94.5149	2246.7	99.1637
		2248.63	93.1309	2248.63	93.6369	2248.63	99.1593
		2250.56	92.4225	2250.56	92.5635	2250.56	99.1568
		2252.49	91.7132	2252.49	91.3376	2252.49	99.1558
		2254.41	91.0565	2254.41	90.0513	2254.41	99.1559
		2256.34	90.5112	2256.34	88.8482	2256.34	99.1559
		2258.27	90.1309	2258.27	87.8775	2258.27	99.155
		2260.2	89.9558	2260.2	87.2638	2260.2	99.1526
		2262.13	90.0025	2262.13	87.0677	2262.13	99.1493
		2264.06	90.2622	2264.06	87.2861	2264.06	99.1449
		2265.99	90.7038	2265.99	87.8498	2265.99	99.1383
		2267.91	91.2833	2267.91	88.6493	2267.91	99.1286
		2269.84	91.9509	2269.84	89.5536	2269.84	99.1174
		2271.77	92.6598	2271.77	90.4558	2271.77	99.1068
		2273.7	93.3715	2273.7	91.2915	2273.7	99.0992
		2275.63	94.0587	2275.63	92.0505	2275.63	99.0971
		2277.56	94.7042	2277.56	92.7365	2277.56	99.1028
		2279.48	95.3002	2279.48	93.3572	2279.48	99.1171
		2281.41	95.843	2281.41	93.9126	2281.41	99.1394
		2283.34	96.3322	2283.34	94.4077	2283.34	99.166
		2285.27	96.7698	2285.27	94.8441	2285.27	99.1912
		2287.2	97.1599	2287.2	95.2285	2287.2	99.2106
		2289.13	97.5059	2289.13	95.5586	2289.13	99.2229
		2291.05	97.8103	2291.05	95.8385	2291.05	99.2284
		2292.98	98.0747	2292.98	96.0709	2292.98	99.228
		2294.91	98.2989	2294.91	96.274	2294.91	99.2239
		2296.84	98.4826	2296.84	96.4533	2296.84	99.2185
		2298.77	98.6267	2298.77	96.6145	2298.77	99.2137
		2300.7	98.733	2300.7	96.7584	2300.7	99.2106
		2302.63	98.8049	2302.63	96.8921	2302.63	99.2086
		2304.55	98.8471	2304.55	97	2304.55	99.2067
		2306.48	98.867	2306.48	97.094	2306.48	99.2045
		2308.41	98.8719	2308.41	97.1678	2308.41	99.2023
		2310.34	98.8684	2310.34	97.2205	2310.34	99.2002
		2312.27	98.8613	2312.27	97.2504	2312.27	99.1981
		2314.2	98.8538	2314.2	97.2648	2314.2	99.196
		2316.12	98.8475	2316.12	97.2678	2316.12	99.1939
		2318.05	98.8431	2318.05	97.265	2318.05	99.1919
		2319.98	98.8404	2319.98	97.2586	2319.98	99.1899
		2321.91	98.8383	2321.91	97.2511	2321.91	99.1879
		2323.84	98.836	2323.84	97.2347	2323.84	99.186
		2325.77	98.8334	2325.77	97.2252	2325.77	99.1841
		2327.7	98.8307	2327.7	97.2157	2327.7	99.1822
		2329.62	98.8281	2329.62	97.2063	2329.62	99.1804
		2331.55	98.8254	2331.55	97.1969	2331.55	99.1785
		2333.48	98.8227	2333.48	97.1877	2333.48	99.1768
		2335.41	98.82	2335.41	97.1784	2335.41	99.175
		2337.34	98.8172	2337.34	97.1693	2337.34	99.1733
		2339.27	98.8145	2339.27	97.1602	2339.27	99.1716
		2341.2	98.8117	2341.2	97.1512	2341.2	99.1699
		2343.12	98.8089	2343.12	97.1422	2343.12	99.1683
		2345.05	98.806	2345.05	97.1333	2345.05	99.1667
		2346.98	98.8032	2346.98	97.1245	2346.98	99.1652
		2348.91	98.8003	2348.91	97.1157	2348.91	99.1636
		2350.84	98.7975	2350.84	97.1071	2350.84	99.1621
		2352.77	98.7946	2352.77	97.0984	2352.77	99.1607
		2354.7	98.7916	2354.7	97.0898	2354.7	99.1592
		2356.62	98.7887	2356.62	97.0813	2356.62	99.1578
		2358.55	98.7857	2358.55	97.0729	2358.55	99.1564
		2360.48	98.7827	2360.48	97.0645	2360.48	99.1551
		2362.41	98.7798	2362.41	97.0562	2362.41	99.1538
		2364.34	98.7767	2364.34	97.048	2364.34	99.1525
		2366.27	98.7737	2366.27	97.0398	2366.27	99.1512
		2368.2	98.7706	2368.2	97.0317	2368.2	99.15
		2370.12	98.7675	2370.12	97.0237	2370.12	99.1488
		2372.05	98.7644	2372.05	97.0157	2372.05	99.1477
		2373.98	98.7613	2373.98	97.0078	2373.98	99.1465
		2375.91	98.7581	2375.91	96.9999	2375.91	99.1454
		2377.84	98.755	2377.84	96.9921	2377.84	99.1444
		2379.77	98.7518	2379.77	96.9844	2379.77	99.1433
		2381.7	98.7486	2381.7	96.9768	2381.7	99.1423
		2383.62	98.7454	2383.62	96.9692	2383.62	99.1414
		2385.55	98.7421	2385.55	96.9617	2385.55	99.1404
		2387.48	98.7388	2387.48	96.9542	2387.48	99.1395
		2389.41	98.7356	2389.41	96.9468	2389.41	99.1386
		2391.34	98.7322	2391.34	96.9395	2391.34	99.1378
		2393.27	98.7289	2393.27	96.9322	2393.27	99.1371
		2395.19	98.7256	2395.19	96.925	2395.19	99.1363
		2397.12	98.7222	2397.12	96.9179	2397.12	99.1353
		2399.05	98.7188	2399.05	96.9108	2399.05	99.1341
		2400.98	98.7154	2400.98	96.9038	2400.98	99.1327
		2402.91	98.712	2402.91	96.8968	2402.91	99.1315
		2404.84	98.7087	2404.84	96.89	2404.84	99.131
		2406.76	98.7054	2406.76	96.8832	2406.76	99.1316
		2408.69	98.7016	2408.69	96.8764	2408.69	99.1344
		2410.62	98.6971	2410.62	96.8697	2410.62	99.1399
		2412.55	98.6916	2412.55	96.8631	2412.55	99.1484
		2414.48	98.6863	2414.48	96.854	2414.48	99.1588
		2416.41	98.6826	2416.41	96.8452	2416.41	99.1702
		2418.34	98.6824	2418.34	96.839	2418.34	99.1814
		2420.26	98.6866	2420.26	96.8376	2420.26	99.1915
		2422.19	98.6962	2422.19	96.8456	2422.19	99.1998
		2424.12	98.7109	2424.12	96.8629	2424.12	99.206
		2426.05	98.7294	2426.05	96.8886	2426.05	99.2097
		2427.98	98.7492	2427.98	96.9192	2427.98	99.2119
		2429.91	98.768	2429.91	96.9556	2429.91	99.2131
		2431.84	98.7836	2431.84	96.9933	2431.84	99.2138
		2433.76	98.7963	2433.76	97.0288	2433.76	99.2137
		2435.69	98.8066	2435.69	97.0603	2435.69	99.213
		2437.62	98.8148	2437.62	97.0861	2437.62	99.2114
		2439.55	98.8207	2439.55	97.1072	2439.55	99.2092
		2441.48	98.8241	2441.48	97.1274	2441.48	99.2061
		2443.41	98.8238	2443.41	97.1427	2443.41	99.2021
		2445.34	98.8192	2445.34	97.1538	2445.34	99.1968
		2447.26	98.8091	2447.26	97.1578	2447.26	99.1906
		2449.19	98.793	2449.19	97.1607	2449.19	99.1836
		2451.12	98.7704	2451.12	97.161	2451.12	99.1765
		2453.05	98.743	2453.05	97.1597	2453.05	99.1692
		2454.98	98.7114	2454.98	97.152	2454.98	99.1624
		2456.91	98.6756	2456.91	97.139	2456.91	99.1559
		2458.83	98.6349	2458.83	97.1209	2458.83	99.1504
		2460.76	98.5888	2460.76	97.0986	2460.76	99.1458
		2462.69	98.5358	2462.69	97.0686	2462.69	99.1419
		2464.62	98.4759	2464.62	97.0313	2464.62	99.138
		2466.55	98.4082	2466.55	96.9818	2466.55	99.134
		2468.48	98.3321	2468.48	96.9239	2468.48	99.1294
		2470.41	98.247	2470.41	96.8579	2470.41	99.1241
		2472.33	98.1542	2472.33	96.7839	2472.33	99.1177
		2474.26	98.0535	2474.26	96.6964	2474.26	99.1102
		2476.19	97.9448	2476.19	96.5975	2476.19	99.1016
		2478.12	97.8279	2478.12	96.4868	2478.12	99.0922
		2480.05	97.7042	2480.05	96.3683	2480.05	99.0816
		2481.98	97.5756	2481.98	96.2411	2481.98	99.0701
		2483.91	97.4452	2483.91	96.1044	2483.91	99.0575
		2485.83	97.3148	2485.83	95.9584	2485.83	99.0442
		2487.76	97.1874	2487.76	95.8119	2487.76	99.0294
		2489.69	97.066	2489.69	95.669	2489.69	99.0126
		2491.62	96.954	2491.62	95.5328	2491.62	98.9935
		2493.55	96.853	2493.55	95.4009	2493.55	98.9713
		2495.48	96.764	2495.48	95.2805	2495.48	98.9445
		2497.41	96.6874	2497.41	95.1758	2497.41	98.9125
		2499.33	96.6239	2499.33	95.0883	2499.33	98.8751
		2501.26	96.5729	2501.26	95.0112	2501.26	98.8333
		2503.19	96.5331	2503.19	94.9429	2503.19	98.7881
		2505.12	96.5023	2505.12	94.8833	2505.12	98.7419
		2507.05	96.4794	2507.05	94.8355	2507.05	98.6974
		2508.97	96.4639	2508.97	94.7966	2508.97	98.658
		2510.9	96.4563	2510.9	94.7655	2510.9	98.6256
		2512.83	96.4565	2512.83	94.7411	2512.83	98.6012
		2514.76	96.4659	2514.76	94.7305	2514.76	98.5841
		2516.69	96.4853	2516.69	94.7348	2516.69	98.5745
		2518.62	96.5152	2518.62	94.7522	2518.62	98.5706
		2520.55	96.5553	2520.55	94.778	2520.55	98.5708
		2522.47	96.6048	2522.47	94.8168	2522.47	98.5728
		2524.4	96.6633	2524.4	94.8709	2524.4	98.576
		2526.33	96.7306	2526.33	94.9419	2526.33	98.5803
		2528.26	96.8062	2528.26	95.0256	2528.26	98.586
		2530.19	96.8906	2530.19	95.1205	2530.19	98.592
		2532.12	96.9825	2532.12	95.2249	2532.12	98.5985
		2534.05	97.0812	2534.05	95.3423	2534.05	98.6057
		2535.97	97.185	2535.97	95.4685	2535.97	98.614
		2537.9	97.2926	2537.9	95.5982	2537.9	98.6226
		2539.83	97.4021	2539.83	95.7259	2539.83	98.6308
		2541.76	97.5123	2541.76	95.8556	2541.76	98.6383
		2543.69	97.6223	2543.69	95.9891	2543.69	98.6456
		2545.62	97.7309	2545.62	96.1253	2545.62	98.6522
		2547.55	97.837	2547.55	96.2563	2547.55	98.6582
		2549.47	97.9404	2549.47	96.3811	2549.47	98.6634
		2551.4	98.0399	2551.4	96.5008	2551.4	98.6689
		2553.33	98.135	2553.33	96.6214	2553.33	98.6752
		2555.26	98.2253	2555.26	96.7381	2555.26	98.6822
		2557.19	98.3113	2557.19	96.8459	2557.19	98.6894
		2559.12	98.3925	2559.12	96.9446	2559.12	98.6974
		2561.05	98.469	2561.05	97.0408	2561.05	98.7058
		2562.97	98.54	2562.97	97.1356	2562.97	98.7145
		2564.9	98.6044	2564.9	97.2254	2564.9	98.7223
		2566.83	98.6613	2566.83	97.3032	2566.83	98.7296
		2568.76	98.7108	2568.76	97.3731	2568.76	98.7362
		2570.69	98.7529	2570.69	97.4391	2570.69	98.742
		2572.62	98.7882	2572.62	97.5027	2572.62	98.7463
		2574.54	98.8168	2574.54	97.5574	2574.54	98.7493
		2576.47	98.8392	2576.47	97.6017	2576.47	98.7513
		2578.4	98.8554	2578.4	97.6368	2578.4	98.7533
		2580.33	98.866	2580.33	97.6681	2580.33	98.7553
		2582.26	98.8712	2582.26	97.6953	2582.26	98.7574
		2584.19	98.8709	2584.19	97.716	2584.19	98.7593
		2586.11	98.8656	2586.11	97.728	2586.11	98.7619
		2588.04	98.8565	2588.04	97.7369	2588.04	98.7643
		2589.97	98.8442	2589.97	97.7443	2589.97	98.766
		2591.9	98.829	2591.9	97.7503	2591.9	98.7665
		2593.83	98.8105	2593.83	97.7488	2593.83	98.7662
		2595.76	98.7887	2595.76	97.7431	2595.76	98.7653
		2597.69	98.7639	2597.69	97.7355	2597.69	98.7645
		2599.61	98.7366	2599.61	97.7304	2599.61	98.7635
		2601.54	98.7073	2601.54	97.7262	2601.54	98.7626
		2603.47	98.6764	2603.47	97.7202	2603.47	98.7619
		2605.4	98.6447	2605.4	97.712	2605.4	98.762
		2607.33	98.6134	2607.33	97.7077	2607.33	98.7618
		2609.26	98.5832	2609.26	97.7057	2609.26	98.7611
		2611.19	98.5543	2611.19	97.7035	2611.19	98.7593
		2613.11	98.5268	2613.11	97.6976	2613.11	98.7567
		2615.04	98.5006	2615.04	97.6921	2615.04	98.7532
		2616.97	98.4749	2616.97	97.6901	2616.97	98.7494
		2618.9	98.4489	2618.9	97.6912	2618.9	98.745
		2620.83	98.4217	2620.83	97.6899	2620.83	98.7404
		2622.76	98.3939	2622.76	97.6865	2622.76	98.7362
		2624.68	98.3676	2624.68	97.6837	2624.68	98.7329
		2626.61	98.3452	2626.61	97.6867	2626.61	98.7298
		2628.54	98.328	2628.54	97.6909	2628.54	98.7269
		2630.47	98.3178	2630.47	97.6962	2630.47	98.7242
		2632.4	98.3149	2632.4	97.7017	2632.4	98.7223
		2634.33	98.3184	2634.33	97.7097	2634.33	98.7215
		2636.26	98.3263	2636.26	97.7205	2636.26	98.7222
		2638.18	98.3366	2638.18	97.7307	2638.18	98.7239
		2640.11	98.3479	2640.11	97.7365	2640.11	98.7262
		2642.04	98.3605	2642.04	97.7417	2642.04	98.729
		2643.97	98.3753	2643.97	97.7474	2643.97	98.7321
		2645.9	98.392	2645.9	97.7553	2645.9	98.7351
		2647.83	98.4093	2647.83	97.7634	2647.83	98.7377
		2649.76	98.4262	2649.76	97.774	2649.76	98.7395
		2651.68	98.4416	2651.68	97.7857	2651.68	98.7411
		2653.61	98.4541	2653.61	97.8006	2653.61	98.7427
		2655.54	98.4628	2655.54	97.8166	2655.54	98.7446
		2657.47	98.4685	2657.47	97.8322	2657.47	98.7459
		2659.4	98.4724	2659.4	97.8451	2659.4	98.7468
		2661.33	98.4762	2661.33	97.8582	2661.33	98.7478
		2663.26	98.4813	2663.26	97.869	2663.26	98.7498
		2665.18	98.4881	2665.18	97.8813	2665.18	98.7534
		2667.11	98.4967	2667.11	97.8939	2667.11	98.7594
		2669.04	98.5075	2669.04	97.9085	2669.04	98.7681
		2670.97	98.5206	2670.97	97.9262	2670.97	98.7795
		2672.9	98.5354	2672.9	97.9469	2672.9	98.7925
		2674.83	98.5515	2674.83	97.9687	2674.83	98.8055
		2676.76	98.5689	2676.76	97.9926	2676.76	98.8165
		2678.68	98.5867	2678.68	98.0181	2678.68	98.8248
		2680.61	98.6043	2680.61	98.0475	2680.61	98.8297
		2682.54	98.6217	2682.54	98.0788	2682.54	98.8312
		2684.47	98.6392	2684.47	98.1155	2684.47	98.83
		2686.4	98.6577	2686.4	98.1551	2686.4	98.8279
		2688.33	98.6787	2688.33	98.1988	2688.33	98.8257
		2690.25	98.7022	2690.25	98.2465	2690.25	98.8244
		2692.18	98.727	2692.18	98.2961	2692.18	98.8235
		2694.11	98.7514	2694.11	98.3451	2694.11	98.8233
		2696.04	98.7742	2696.04	98.3952	2696.04	98.8235
		2697.97	98.7944	2697.97	98.4469	2697.97	98.8241
		2699.9	98.8113	2699.9	98.4983	2699.9	98.8236
		2701.82	98.8257	2701.82	98.5475	2701.82	98.8217
		2703.75	98.8388	2703.75	98.5966	2703.75	98.8188
		2705.68	98.8517	2705.68	98.6425	2705.68	98.816
		2707.61	98.8648	2707.61	98.6864	2707.61	98.8134
		2709.54	98.8764	2709.54	98.7282	2709.54	98.8112
		2711.47	98.8852	2711.47	98.7676	2711.47	98.8097
		2713.4	98.8901	2713.4	98.8053	2713.4	98.8098
		2715.32	98.8903	2715.32	98.8432	2715.32	98.8114
		2717.25	98.885	2717.25	98.8796	2717.25	98.8135
		2719.18	98.8742	2719.18	98.9158	2719.18	98.8149
		2721.11	98.8586	2721.11	98.9511	2721.11	98.8156
		2723.04	98.8383	2723.04	98.9837	2723.04	98.8154
		2724.97	98.8136	2724.97	99.0101	2724.97	98.8142
		2726.9	98.7856	2726.9	99.0325	2726.9	98.8117
		2728.82	98.7554	2728.82	99.0503	2728.82	98.8082
		2730.75	98.7271	2730.75	99.0658	2730.75	98.8048
		2732.68	98.7043	2732.68	99.0807	2732.68	98.8027
		2734.61	98.6899	2734.61	99.0957	2734.61	98.8019
		2736.54	98.6861	2736.54	99.1087	2736.54	98.8032
		2738.47	98.6933	2738.47	99.1208	2738.47	98.8068
		2740.39	98.7106	2740.39	99.1298	2740.39	98.812
		2742.32	98.7355	2742.32	99.1367	2742.32	98.8169
		2744.25	98.7651	2744.25	99.141	2744.25	98.8202
		2746.18	98.7972	2746.18	99.1436	2746.18	98.8209
		2748.11	98.8297	2748.11	99.1426	2748.11	98.8183
		2750.04	98.8614	2750.04	99.1411	2750.04	98.8118
		2751.97	98.8908	2751.97	99.1394	2751.97	98.8023
		2753.89	98.9173	2753.89	99.1377	2753.89	98.7916
		2755.82	98.9399	2755.82	99.1328	2755.82	98.7816
		2757.75	98.957	2757.75	99.1254	2757.75	98.772
		2759.68	98.9689	2759.68	99.1189	2759.68	98.7626
		2761.61	98.9764	2761.61	99.1166	2761.61	98.7536
		2763.54	98.9807	2763.54	99.1131	2763.54	98.7457
		2765.47	98.9833	2765.47	99.1071	2765.47	98.7378
		2767.39	98.9841	2767.39	99.1004	2767.39	98.7286
		2769.32	98.9827	2769.32	99.0957	2769.32	98.7171
		2771.25	98.9776	2771.25	99.0917	2771.25	98.7039
		2773.18	98.9687	2773.18	99.0869	2773.18	98.6889
		2775.11	98.9551	2775.11	99.0803	2775.11	98.6718
		2777.04	98.9374	2777.04	99.0744	2777.04	98.6521
		2778.97	98.9173	2778.97	99.0696	2778.97	98.6315
		2780.89	98.8955	2780.89	99.0656	2780.89	98.6113
		2782.82	98.8722	2782.82	99.0581	2782.82	98.5918
		2784.75	98.8472	2784.75	99.0483	2784.75	98.5727
		2786.68	98.8197	2786.68	99.0383	2786.68	98.5537
		2788.61	98.789	2788.61	99.0285	2788.61	98.5343
		2790.54	98.7543	2790.54	99.0187	2790.54	98.5136
		2792.47	98.7164	2792.47	99.0087	2792.47	98.4903
		2794.39	98.6775	2794.39	98.9979	2794.39	98.4648
		2796.32	98.6395	2796.32	98.9878	2796.32	98.4385
		2798.25	98.6028	2798.25	98.9761	2798.25	98.413
		2800.18	98.5669	2800.18	98.9623	2800.18	98.3876
		2802.11	98.5317	2802.11	98.9489	2802.11	98.3633
		2804.04	98.4974	2804.04	98.9366	2804.04	98.3414
		2805.96	98.4637	2805.96	98.9225	2805.96	98.3216
		2807.89	98.4301	2807.89	98.9071	2807.89	98.3023
		2809.82	98.3942	2809.82	98.8893	2809.82	98.2815
		2811.75	98.3532	2811.75	98.8698	2811.75	98.2576
		2813.68	98.3054	2813.68	98.8484	2813.68	98.2312
		2815.61	98.2487	2815.61	98.8264	2815.61	98.2019
		2817.53	98.1817	2817.53	98.8011	2817.53	98.169
		2819.46	98.1047	2819.46	98.7725	2819.46	98.1319
		2821.39	98.0193	2821.39	98.7442	2821.39	98.0916
		2823.32	97.9281	2823.32	98.7173	2823.32	98.0491
		2825.25	97.8322	2825.25	98.6887	2825.25	98.004
		2827.18	97.7294	2827.18	98.6566	2827.18	97.9567
		2829.11	97.6135	2829.11	98.6181	2829.11	97.9125
		2831.03	97.4753	2831.03	98.5765	2831.03	97.8761
		2832.96	97.3048	2832.96	98.5326	2832.96	97.8306
		2834.89	97.091	2834.89	98.4859	2834.89	97.726
		2836.82	96.8246	2836.82	98.4286	2836.82	97.5013
		2838.75	96.5017	2838.75	98.3417	2838.75	97.1117
		2840.68	96.1269	2840.68	98.2047	2840.68	96.5463
		2842.61	95.7153	2842.61	98.0201	2842.61	95.8378
		2844.53	95.292	2844.53	97.8145	2844.53	95.0631
		2846.46	94.8874	2846.46	97.6179	2846.46	94.3373
		2848.39	94.5329	2848.39	97.4554	2848.39	93.7981
		2850.32	94.2551	2850.32	97.3466	2850.32	93.5593
		2852.25	94.0681	2852.25	97.3018	2852.25	93.6527
		2854.18	93.967	2854.18	97.317	2854.18	94.0186
		2856.11	93.9297	2856.11	97.3697	2856.11	94.5498
		2858.03	93.9235	2858.03	97.4262	2858.03	95.1324
		2859.96	93.9141	2859.96	97.454	2859.96	95.6685
		2861.89	93.8753	2861.89	97.4449	2861.89	96.0899
		2863.82	93.7977	2863.82	97.4091	2863.82	96.3693
		2865.75	93.6913	2865.75	97.357	2865.75	96.5209
		2867.68	93.5829	2867.68	97.2925	2867.68	96.5885
		2869.6	93.508	2869.6	97.217	2869.6	96.6174
		2871.53	93.4999	2871.53	97.1366	2871.53	96.6301
		2873.46	93.5776	2873.46	97.0525	2873.46	96.6265
		2875.39	93.7426	2875.39	96.9642	2875.39	96.6035
		2877.32	93.9788	2877.32	96.8738	2877.32	96.5611
		2879.25	94.2578	2879.25	96.7775	2879.25	96.5005
		2881.18	94.5455	2881.18	96.672	2881.18	96.4232
		2883.1	94.8116	2883.1	96.5573	2883.1	96.3323
		2885.03	95.0332	2885.03	96.4339	2885.03	96.2313
		2886.96	95.1954	2886.96	96.3005	2886.96	96.1242
		2888.89	95.2919	2888.89	96.1593	2888.89	96.0149
		2890.82	95.3211	2890.82	96.0123	2890.82	95.9064
		2892.75	95.2836	2892.75	95.8588	2892.75	95.7992
		2894.68	95.1815	2894.68	95.6981	2894.68	95.6952
		2896.6	95.0182	2896.6	95.5338	2896.6	95.5978
		2898.53	94.8003	2898.53	95.3665	2898.53	95.5101
		2900.46	94.5356	2900.46	95.1953	2900.46	95.4222
		2902.39	94.2315	2902.39	95.0178	2902.39	95.3041
		2904.32	93.894	2904.32	94.8248	2904.32	95.1103
		2906.25	93.5284	2906.25	94.6018	2906.25	94.7948
		2908.18	93.1417	2908.18	94.3354	2908.18	94.3287
		2910.1	92.7429	2910.1	94.0247	2910.1	93.7143
		2912.03	92.3435	2912.03	93.6868	2912.03	92.9914
		2913.96	91.9603	2913.96	93.3503	2913.96	92.2419
		2915.89	91.6147	2915.89	93.0434	2915.89	91.5788
		2917.82	91.3287	2917.82	92.7847	2917.82	91.1158
		2919.74	91.1169	2919.74	92.5854	2919.74	90.925
		2921.67	90.985	2921.67	92.4475	2921.67	91.02
		2923.6	90.9286	2923.6	92.3574	2923.6	91.3604
		2925.53	90.936	2925.53	92.2884	2925.53	91.8698
		2927.46	90.9906	2927.46	92.2158	2927.46	92.4604
		2929.39	91.0735	2929.39	92.1277	2929.39	93.052
		2931.32	91.1681	2931.32	92.0237	2931.32	93.589
		2933.24	91.2645	2933.24	91.9046	2933.24	94.0507
		2935.17	91.3566	2935.17	91.7716	2935.17	94.443
		2937.1	91.4409	2937.1	91.6273	2937.1	94.7821
		2939.03	91.5128	2939.03	91.4739	2939.03	95.0774
		2940.96	91.567	2940.96	91.3113	2940.96	95.33
		2942.89	91.5957	2942.89	91.1386	2942.89	95.5332
		2944.82	91.5897	2944.82	90.9594	2944.82	95.6767
		2946.74	91.5426	2946.74	90.7713	2946.74	95.7561
		2948.67	91.4547	2948.67	90.5685	2948.67	95.7777
		2950.6	91.3354	2950.6	90.3524	2950.6	95.7588
		2952.53	91.2044	2952.53	90.1243	2952.53	95.7217
		2954.46	91.0891	2954.46	89.8882	2954.46	95.6877
		2956.39	91.021	2956.39	89.6502	2956.39	95.676
		2958.32	91.0288	2958.32	89.4118	2958.32	95.6981
		2960.24	91.1312	2960.24	89.1725	2960.24	95.7571
		2962.17	91.3321	2962.17	88.9358	2962.17	95.8462
		2964.1	91.6202	2964.1	88.7035	2964.1	95.9532
		2966.03	91.974	2966.03	88.4691	2966.03	96.0679
		2967.96	92.3652	2967.96	88.2319	2967.96	96.1846
		2969.89	92.7635	2969.89	87.9911	2969.89	96.2996
		2971.82	93.143	2971.82	87.7455	2971.82	96.4085
		2973.74	93.4861	2973.74	87.4916	2973.74	96.5067
		2975.67	93.7837	2975.67	87.2278	2975.67	96.5936
		2977.6	94.0352	2977.6	86.9545	2977.6	96.6707
		2979.53	94.2443	2979.53	86.6688	2979.53	96.7387
		2981.46	94.4163	2981.46	86.3719	2981.46	96.798
		2983.39	94.5582	2983.39	86.0722	2983.39	96.8511
		2985.31	94.6763	2985.31	85.7705	2985.31	96.9018
		2987.24	94.7742	2987.24	85.4643	2987.24	96.9547
		2989.17	94.8527	2989.17	85.1558	2989.17	97.0106
		2991.1	94.9123	2991.1	84.8487	2991.1	97.0656
		2993.03	94.952	2993.03	84.5401	2993.03	97.1118
		2994.96	94.9696	2994.96	84.2274	2994.96	97.1476
		2996.89	94.9643	2996.89	83.9045	2996.89	97.1747
		2998.81	94.9364	2998.81	83.5722	2998.81	97.193
		3000.74	94.8875	3000.74	83.2371	3000.74	97.2043
		3002.67	94.8224	3002.67	82.9061	3002.67	97.2121
		3004.6	94.7448	3004.6	82.5701	3004.6	97.2196
		3006.53	94.6573	3006.53	82.2265	3006.53	97.2294
		3008.46	94.5618	3008.46	81.8781	3008.46	97.2406
		3010.39	94.4616	3010.39	81.5265	3010.39	97.2462
		3012.31	94.356	3012.31	81.169	3012.31	97.2402
		3014.24	94.2393	3014.24	80.8015	3014.24	97.2263
		3016.17	94.1091	3016.17	80.4215	3016.17	97.2052
		3018.1	93.9662	3018.1	80.0345	3018.1	97.1782
		3020.03	93.8137	3020.03	79.6526	3020.03	97.1477
		3021.96	93.6575	3021.96	79.2733	3021.96	97.1156
		3023.88	93.5012	3023.88	78.8816	3023.88	97.0829
		3025.81	93.3475	3025.81	78.4879	3025.81	97.0509
		3027.74	93.1977	3027.74	78.0891	3027.74	97.0193
		3029.67	93.0565	3029.67	77.6871	3029.67	96.9861
		3031.6	92.921	3031.6	77.2799	3031.6	96.9561
		3033.53	92.7812	3033.53	76.8712	3033.53	96.9358
		3035.45	92.6347	3035.45	76.4609	3035.45	96.92
		3037.38	92.4829	3037.38	76.0569	3037.38	96.9072
		3039.31	92.3251	3039.31	75.6589	3039.31	96.8972
		3041.24	92.1621	3041.24	75.2493	3041.24	96.8863
		3043.17	91.9944	3043.17	74.8242	3043.17	96.8688
		3045.1	91.8242	3045.1	74.4043	3045.1	96.8399
		3047.03	91.6531	3047.03	73.9805	3047.03	96.7992
		3048.95	91.4843	3048.95	73.5439	3048.95	96.7519
		3050.88	91.3146	3050.88	73.0957	3050.88	96.7053
		3052.81	91.141	3052.81	72.6445	3052.81	96.6592
		3054.74	90.967	3054.74	72.1944	3054.74	96.6095
		3056.67	90.7947	3056.67	71.7443	3056.67	96.5593
		3058.6	90.6209	3058.6	71.2796	3058.6	96.5121
		3060.53	90.4454	3060.53	70.8008	3060.53	96.4653
		3062.45	90.2677	3062.45	70.3203	3062.45	96.4167
		3064.38	90.0881	3064.38	69.8393	3064.38	96.3665
		3066.31	89.9048	3066.31	69.3463	3066.31	96.3187
		3068.24	89.7173	3068.24	68.846	3068.24	96.2774
		3070.17	89.5242	3070.17	68.3465	3070.17	96.243
		3072.1	89.3285	3072.1	67.8479	3072.1	96.2109
		3074.03	89.1326	3074.03	67.3456	3074.03	96.1777
		3075.95	88.9394	3075.95	66.8356	3075.95	96.1413
		3077.88	88.7464	3077.88	66.3175	3077.88	96.1008
		3079.81	88.5501	3079.81	65.7883	3079.81	96.0528
		3081.74	88.3468	3081.74	65.2514	3081.74	95.996
		3083.67	88.1336	3083.67	64.7097	3083.67	95.9336
		3085.6	87.9091	3085.6	64.1609	3085.6	95.8684
		3087.53	87.6766	3087.53	63.6001	3087.53	95.8005
		3089.45	87.4388	3089.45	63.0359	3089.45	95.7305
		3091.38	87.1994	3091.38	62.4826	3091.38	95.655
		3093.31	86.9634	3093.31	61.9314	3093.31	95.5744
		3095.24	86.7387	3095.24	61.3795	3095.24	95.4915
		3097.17	86.5225	3097.17	60.8241	3097.17	95.4126
		3099.1	86.3091	3099.1	60.2716	3099.1	95.3379
		3101.02	86.0956	3101.02	59.7406	3101.02	95.2666
		3102.95	85.8808	3102.95	59.2251	3102.95	95.204
		3104.88	85.6656	3104.88	58.711	3104.88	95.1535
		3106.81	85.4538	3106.81	58.1963	3106.81	95.1115
		3108.74	85.2455	3108.74	57.6985	3108.74	95.0734
		3110.67	85.0381	3110.67	57.227	3110.67	95.0312
		3112.59	84.8338	3112.59	56.7664	3112.59	94.9778
		3114.52	84.6342	3114.52	56.2958	3114.52	94.9122
		3116.45	84.4313	3116.45	55.8122	3116.45	94.8369
		3118.38	84.2203	3118.38	55.3176	3118.38	94.7493
		3120.31	84.0005	3120.31	54.8207	3120.31	94.6468
		3122.24	83.7752	3122.24	54.3301	3122.24	94.5339
		3124.17	83.5495	3124.17	53.8364	3124.17	94.4227
		3126.09	83.3277	3126.09	53.3409	3126.09	94.3197
		3128.02	83.1121	3128.02	52.8499	3128.02	94.2286
		3129.95	82.9	3129.95	52.3778	3129.95	94.1466
		3131.88	82.6944	3131.88	51.932	3131.88	94.0663
		3133.81	82.4927	3133.81	51.488	3133.81	93.9899
		3135.74	82.2878	3135.74	51.0363	3135.74	93.9169
		3137.67	82.0791	3137.67	50.575	3137.67	93.8402
		3139.59	81.8667	3139.59	50.111	3139.59	93.7534
		3141.52	81.6526	3141.52	49.6521	3141.52	93.657
		3143.45	81.4395	3143.45	49.1917	3143.45	93.5601
		3145.38	81.2279	3145.38	48.735	3145.38	93.467
		3147.31	81.0175	3147.31	48.2801	3147.31	93.377
		3149.24	80.806	3149.24	47.8317	3149.24	93.2865
		3151.16	80.593	3151.16	47.3899	3151.16	93.191
		3153.09	80.3739	3153.09	46.9415	3153.09	93.0897
		3155.02	80.1471	3155.02	46.4823	3155.02	92.9802
		3156.95	79.915	3156.95	46.0163	3156.95	92.8603
		3158.88	79.6806	3158.88	45.5451	3158.88	92.7325
		3160.81	79.4443	3160.81	45.0755	3160.81	92.6043
		3162.74	79.2079	3162.74	44.6197	3162.74	92.4806
		3164.66	78.9735	3164.66	44.1757	3164.66	92.3607
		3166.59	78.742	3166.59	43.7362	3166.59	92.2439
		3168.52	78.5125	3168.52	43.2977	3168.52	92.131
		3170.45	78.2833	3170.45	42.8548	3170.45	92.0181
		3172.38	78.052	3172.38	42.4161	3172.38	91.9011
		3174.31	77.8181	3174.31	41.9836	3174.31	91.7782
		3176.24	77.582	3176.24	41.5539	3176.24	91.6479
		3178.16	77.3471	3178.16	41.1259	3178.16	91.5137
		3180.09	77.1095	3180.09	40.7062	3180.09	91.3864
		3182.02	76.8678	3182.02	40.2918	3182.02	91.2642
		3183.95	76.6268	3183.95	39.8856	3183.95	91.1419
		3185.88	76.3883	3185.88	39.4968	3185.88	91.0205
		3187.81	76.1515	3187.81	39.1194	3187.81	90.9003
		3189.74	75.9185	3189.74	38.7444	3189.74	90.7751
		3191.66	75.6902	3191.66	38.3856	3191.66	90.6445
		3193.59	75.4671	3193.59	38.0457	3193.59	90.5077
		3195.52	75.2534	3195.52	37.7201	3195.52	90.3641
		3197.45	75.0512	3197.45	37.4148	3197.45	90.2209
		3199.38	74.8572	3199.38	37.142	3199.38	90.0854
		3201.31	74.6714	3201.31	36.8888	3201.31	89.9541
		3203.24	74.4961	3203.24	36.6593	3203.24	89.8247
		3205.16	74.3309	3205.16	36.4577	3205.16	89.6963
		3207.09	74.1761	3207.09	36.2803	3207.09	89.5646
		3209.02	74.0361	3209.02	36.1245	3209.02	89.4256
		3210.95	73.9102	3210.95	35.9965	3210.95	89.2858
		3212.88	73.7975	3212.88	35.8916	3212.88	89.1452
		3214.81	73.6985	3214.81	35.81	3214.81	89.0039
		3216.73	73.6096	3216.73	35.7555	3216.73	88.865
		3218.66	73.5333	3218.66	35.7256	3218.66	88.7294
		3220.59	73.4702	3220.59	35.7108	3220.59	88.6007
		3222.52	73.419	3222.52	35.717	3222.52	88.4817
		3224.45	73.3818	3224.45	35.7577	3224.45	88.367
		3226.38	73.3646	3226.38	35.8395	3226.38	88.2534
		3228.3	73.3664	3228.3	35.9472	3228.3	88.1426
		3230.23	73.3835	3230.23	36.0679	3230.23	88.0348
		3232.16	73.4128	3232.16	36.1895	3232.16	87.9247
		3234.09	73.4517	3234.09	36.3148	3234.09	87.8068
		3236.02	73.4983	3236.02	36.4364	3236.02	87.6814
		3237.95	73.5538	3237.95	36.5615	3237.95	87.5533
		3239.88	73.6162	3239.88	36.6992	3239.88	87.4287
		3241.8	73.6843	3241.8	36.8434	3241.8	87.3096
		3243.73	73.761	3243.73	37.0034	3243.73	87.193
		3245.66	73.8474	3245.66	37.1735	3245.66	87.0813
		3247.59	73.9346	3247.59	37.349	3247.59	86.976
		3249.52	74.0207	3249.52	37.5257	3249.52	86.8703
		3251.45	74.1045	3251.45	37.6961	3251.45	86.7595
		3253.38	74.187	3253.38	37.863	3253.38	86.638
		3255.3	74.2676	3255.3	38.0256	3255.3	86.5123
		3257.23	74.3445	3257.23	38.1955	3257.23	86.3901
		3259.16	74.4208	3259.16	38.3708	3259.16	86.2774
		3261.09	74.5013	3261.09	38.5524	3261.09	86.1777
		3263.02	74.5888	3263.02	38.7578	3263.02	86.0904
		3264.95	74.6839	3264.95	38.9751	3264.95	86.0143
		3266.88	74.7806	3266.88	39.2041	3266.88	85.9447
		3268.8	74.8773	3268.8	39.4279	3268.8	85.8702
		3270.73	74.9702	3270.73	39.6333	3270.73	85.7803
		3272.66	75.057	3272.66	39.8214	3272.66	85.6668
		3274.59	75.1327	3274.59	39.9873	3274.59	85.5381
		3276.52	75.1944	3276.52	40.1321	3276.52	85.4019
		3278.45	75.2477	3278.45	40.2684	3278.45	85.2663
		3280.38	75.2993	3280.38	40.4125	3280.38	85.1394
		3282.3	75.3547	3282.3	40.5784	3282.3	85.0253
		3284.23	75.418	3284.23	40.7559	3284.23	84.9267
		3286.16	75.4871	3286.16	40.9445	3286.16	84.84
		3288.09	75.5613	3288.09	41.1403	3288.09	84.7526
		3290.02	75.6379	3290.02	41.3273	3290.02	84.6564
		3291.95	75.7113	3291.95	41.4954	3291.95	84.5492
		3293.87	75.7762	3293.87	41.6389	3293.87	84.4363
		3295.8	75.8297	3295.8	41.7749	3295.8	84.3199
		3297.73	75.8757	3297.73	41.9242	3297.73	84.2011
		3299.66	75.9169	3299.66	42.0798	3299.66	84.0844
		3301.59	75.9543	3301.59	42.2391	3301.59	83.9696
		3303.52	75.9883	3303.52	42.3938	3303.52	83.8521
		3305.45	76.0165	3305.45	42.5375	3305.45	83.7213
		3307.37	76.0384	3307.37	42.6668	3307.37	83.5656
		3309.3	76.0527	3309.3	42.7701	3309.3	83.3886
		3311.23	76.0575	3311.23	42.8478	3311.23	83.2003
		3313.16	76.0562	3313.16	42.9114	3313.16	83.0096
		3315.09	76.0524	3315.09	42.9846	3315.09	82.8231
		3317.02	76.0513	3317.02	43.0946	3317.02	82.6444
		3318.94	76.0533	3318.94	43.229	3318.94	82.4776
		3320.87	76.0563	3320.87	43.3653	3320.87	82.3191
		3322.8	76.0614	3322.8	43.4909	3322.8	82.1609
		3324.73	76.0667	3324.73	43.6057	3324.73	81.9946
		3326.66	76.0699	3326.66	43.7083	3326.66	81.8142
		3328.59	76.0699	3328.59	43.804	3328.59	81.627
		3330.51	76.0669	3330.51	43.9066	3330.51	81.4401
		3332.44	76.0616	3332.44	44.0079	3332.44	81.2532
		3334.37	76.054	3334.37	44.1146	3334.37	81.0654
		3336.3	76.0456	3336.3	44.2396	3336.3	80.8795
		3338.23	76.0321	3338.23	44.358	3338.23	80.6994
		3340.16	76.0096	3340.16	44.455	3340.16	80.5203
		3342.09	75.9822	3342.09	44.5511	3342.09	80.3366
		3344.01	75.9495	3344.01	44.6553	3344.01	80.1462
		3345.94	75.9131	3345.94	44.7474	3345.94	79.9491
		3347.87	75.8747	3347.87	44.8259	3347.87	79.751
		3349.8	75.8326	3349.8	44.9042	3349.8	79.5498
		3351.73	75.7836	3351.73	44.9879	3351.73	79.3384
		3353.66	75.7319	3353.66	45.0758	3353.66	79.1188
		3355.59	75.6832	3355.59	45.1567	3355.59	78.9037
		3357.51	75.6368	3357.51	45.2225	3357.51	78.7006
		3359.44	75.5914	3359.44	45.2945	3359.44	78.5067
		3361.37	75.5486	3361.37	45.3991	3361.37	78.3175
		3363.3	75.5065	3363.3	45.5203	3363.3	78.1328
		3365.23	75.4679	3365.23	45.6145	3365.23	77.952
		3367.16	75.4274	3367.16	45.682	3367.16	77.7762
		3369.09	75.3756	3369.09	45.7382	3369.09	77.598
		3371.01	75.3098	3371.01	45.7961	3371.01	77.4082
		3372.94	75.2384	3372.94	45.8481	3372.94	77.2058
		3374.87	75.1663	3374.87	45.8845	3374.87	77.0037
		3376.8	75.095	3376.8	45.9083	3376.8	76.8067
		3378.73	75.0281	3378.73	45.9349	3378.73	76.6176
		3380.66	74.9672	3380.66	45.9779	3380.66	76.4392
		3382.59	74.9144	3382.59	46.0461	3382.59	76.2706
		3384.51	74.8743	3384.51	46.12	3384.51	76.114
		3386.44	74.8399	3386.44	46.2057	3386.44	75.9775
		3388.37	74.805	3388.37	46.2853	3388.37	75.8556
		3390.3	74.7682	3390.3	46.3601	3390.3	75.7354
		3392.23	74.7304	3392.23	46.4565	3392.23	75.6075
		3394.16	74.6851	3394.16	46.5579	3394.16	75.4784
		3396.08	74.63	3396.08	46.6296	3396.08	75.3472
		3398.01	74.5681	3398.01	46.6723	3398.01	75.2176
		3399.94	74.4993	3399.94	46.7134	3399.94	75.0863
		3401.87	74.4307	3401.87	46.7763	3401.87	74.9473
		3403.8	74.3633	3403.8	46.8469	3403.8	74.8135
		3405.73	74.2974	3405.73	46.9257	3405.73	74.6967
		3407.66	74.2397	3407.66	46.9891	3407.66	74.5906
		3409.58	74.1958	3409.58	47.0628	3409.58	74.4843
		3411.51	74.1696	3411.51	47.1671	3411.51	74.3715
		3413.44	74.1613	3413.44	47.2695	3413.44	74.2573
		3415.37	74.1722	3415.37	47.3429	3415.37	74.1445
		3417.3	74.2048	3417.3	47.4042	3417.3	74.0369
		3419.23	74.2609	3419.23	47.4776	3419.23	73.9316
		3421.16	74.3389	3421.16	47.5825	3421.16	73.8394
		3423.08	74.4279	3423.08	47.7067	3423.08	73.7806
		3425.01	74.5192	3425.01	47.8438	3425.01	73.7587
		3426.94	74.6161	3426.94	47.9964	3426.94	73.755
		3428.87	74.7158	3428.87	48.1758	3428.87	73.7631
		3430.8	74.8043	3430.8	48.3608	3430.8	73.7784
		3432.73	74.8803	3432.73	48.5152	3432.73	73.79
		3434.65	74.9456	3434.65	48.637	3434.65	73.7852
		3436.58	75.0059	3436.58	48.7693	3436.58	73.7523
		3438.51	75.0659	3438.51	48.8783	3438.51	73.6905
		3440.44	75.1277	3440.44	48.9701	3440.44	73.6122
		3442.37	75.1932	3442.37	49.0535	3442.37	73.5305
		3444.3	75.2566	3444.3	49.1471	3444.3	73.46
		3446.22	75.3257	3446.22	49.2665	3446.22	73.4027
		3448.15	75.3953	3448.15	49.4065	3448.15	73.3842
		3450.08	75.4446	3450.08	49.5664	3450.08	73.4131
		3452.01	75.4861	3452.01	49.7543	3452.01	73.4711
		3453.94	75.5293	3453.94	49.95	3453.94	73.5451
		3455.87	75.5825	3455.87	50.1632	3455.87	73.6267
		3457.8	75.6434	3457.8	50.3525	3457.8	73.7137
		3459.72	75.7125	3459.72	50.5509	3459.72	73.7948
		3461.65	75.7938	3461.65	50.7727	3461.65	73.8577
		3463.58	75.8781	3463.58	51.0028	3463.58	73.9201
		3465.51	75.9571	3465.51	51.2111	3465.51	73.9915
		3467.44	76.0298	3467.44	51.3862	3467.44	74.0715
		3469.37	76.0893	3469.37	51.5651	3469.37	74.1529
		3471.3	76.1484	3471.3	51.7938	3471.3	74.2297
		3473.22	76.2147	3473.22	51.9944	3473.22	74.3046
		3475.15	76.2963	3475.15	52.1583	3475.15	74.3799
		3477.08	76.3907	3477.08	52.3371	3477.08	74.4579
		3479.01	76.4966	3479.01	52.5442	3479.01	74.5314
		3480.94	76.6158	3480.94	52.7516	3480.94	74.5934
		3482.87	76.7468	3482.87	52.9561	3482.87	74.6661
		3484.8	76.8776	3484.8	53.1608	3484.8	74.7683
		3486.72	77.0038	3486.72	53.3611	3486.72	74.8985
		3488.65	77.1237	3488.65	53.5734	3488.65	75.0484
		3490.58	77.2453	3490.58	53.8484	3490.58	75.216
		3492.51	77.3675	3492.51	54.1422	3492.51	75.3976
		3494.44	77.496	3494.44	54.4081	3494.44	75.5764
		3496.37	77.6325	3496.37	54.6473	3496.37	75.7373
		3498.3	77.7764	3498.3	54.9056	3498.3	75.8693
		3500.22	77.9321	3500.22	55.1435	3500.22	75.9603
		3502.15	78.1101	3502.15	55.3381	3502.15	76.019
		3504.08	78.3002	3504.08	55.5223	3504.08	76.084
		3506.01	78.4692	3506.01	55.7176	3506.01	76.1872
		3507.94	78.6269	3507.94	55.9266	3507.94	76.316
		3509.87	78.7849	3509.87	56.1842	3509.87	76.4912
		3511.79	78.9187	3511.79	56.4978	3511.79	76.7324
		3513.72	79.0306	3513.72	56.8052	3513.72	77.0092
		3515.65	79.1394	3515.65	57.1054	3515.65	77.2751
		3517.58	79.2666	3517.58	57.4735	3517.58	77.5038
		3519.51	79.4125	3519.51	57.7858	3519.51	77.6834
		3521.44	79.5844	3521.44	58.0062	3521.44	77.807
		3523.36	79.7803	3523.36	58.1983	3523.36	77.89
		3525.29	79.977	3525.29	58.4387	3525.29	77.9541
		3527.22	80.1862	3527.22	58.6854	3527.22	78.0214
		3529.15	80.3754	3529.15	58.928	3529.15	78.1766
		3531.08	80.5006	3531.08	59.1943	3531.08	78.4358
		3533.01	80.5933	3533.01	59.5234	3533.01	78.744
		3534.94	80.6786	3534.94	59.9494	3534.94	79.0669
		3536.86	80.7654	3536.86	60.4077	3536.86	79.3928
		3538.79	80.8483	3538.79	60.7348	3538.79	79.6959
		3540.72	80.9557	3540.72	61.0314	3540.72	79.9307
		3542.65	81.1049	3542.65	61.3441	3542.65	80.0733
		3544.58	81.2924	3544.58	61.6212	3544.58	80.1308
		3546.51	81.5248	3546.51	61.8365	3546.51	80.1427
		3548.44	81.7666	3548.44	62.0475	3548.44	80.2289
		3550.36	81.9467	3550.36	62.28	3550.36	80.4519
		3552.29	82.0841	3552.29	62.5643	3552.29	80.7764
		3554.22	82.1865	3554.22	62.9764	3554.22	81.1738
		3556.15	82.2797	3556.15	63.5705	3556.15	81.5844
		3558.08	82.4001	3558.08	64.0367	3558.08	81.9347
		3560.01	82.5882	3560.01	64.2892	3560.01	82.1736
		3561.93	82.8465	3561.93	64.4799	3561.93	82.2866
		3563.86	83.1711	3563.86	64.6342	3563.86	82.2657
		3565.79	83.5861	3565.79	64.802	3565.79	82.1305
		3567.72	84.0751	3567.72	65.0153	3567.72	82.0495
		3569.65	84.4674	3569.65	65.2542	3569.65	82.238
		3571.58	84.7002	3571.58	65.5133	3571.58	82.6774
		3573.51	84.8265	3573.51	65.9171	3573.51	83.2457
		3575.43	84.9253	3575.43	66.6288	3575.43	83.8411
		3577.36	85.0234	3577.36	67.3584	3577.36	84.4162
		3579.29	85.1404	3579.29	67.6731	3579.29	84.9191
		3581.22	85.3054	3581.22	67.8464	3581.22	85.2918
		3583.15	85.5358	3583.15	68.127	3583.15	85.4933
		3585.08	85.8652	3585.08	68.4388	3585.08	85.4975
		3587.01	86.3187	3587.01	68.6686	3587.01	85.4006
		3588.93	86.7601	3588.93	68.8738	3588.93	85.4332
		3590.86	87.0782	3590.86	69.087	3590.86	85.6234
		3592.79	87.3486	3592.79	69.2778	3592.79	85.8521
		3594.72	87.6226	3594.72	69.6558	3594.72	86.1396
		3596.65	87.8152	3596.65	70.2661	3596.65	86.5445
		3598.58	87.9563	3598.58	70.6775	3598.58	86.9748
		3600.51	88.1236	3600.51	70.9337	3600.51	87.3928
		3602.43	88.2619	3602.43	71.3831	3602.43	87.844
		3604.36	88.3775	3604.36	71.7329	3604.36	88.2282
		3606.29	88.566	3606.29	71.9588	3606.29	88.4409
		3608.22	88.867	3608.22	72.3953	3608.22	88.4934
		3610.15	89.2624	3610.15	72.7642	3610.15	88.496
		3612.08	89.6394	3612.08	72.7701	3612.08	88.5634
		3614.01	89.9697	3614.01	72.7584	3614.01	88.7466
		3615.93	90.1794	3615.93	73.0144	3615.93	89.0384
		3617.86	90.3676	3617.86	73.757	3617.86	89.3114
		3619.79	90.5775	3619.79	74.3442	3619.79	89.6316
		3621.72	90.6838	3621.72	74.5662	3621.72	90.0675
		3623.65	90.737	3623.65	74.7057	3623.65	90.4402
		3625.58	90.8603	3625.58	74.8714	3625.58	90.5636
		3627.5	91.2282	3627.5	75.2361	3627.5	90.3489
		3629.43	91.8478	3629.43	75.4533	3629.43	90.1158
		3631.36	92.3318	3631.36	75.5006	3631.36	90.2904
		3633.29	92.5764	3633.29	75.623	3633.29	90.8695
		3635.22	92.5921	3635.22	76.1264	3635.22	91.6767
		3637.15	92.548	3637.15	77.376	3637.15	92.4993
		3639.07	92.4579	3639.07	78.5742	3639.07	93.3212
		3641	92.3098	3641	78.9993	3641	94.0166
		3642.93	92.2336	3642.93	78.9863	3642.93	94.3689
		3644.86	92.3501	3644.86	79.0549	3644.86	94.227
		3646.79	92.8247	3646.79	79.2222	3646.79	93.574
		3648.72	93.6087	3648.72	79.198	3648.72	92.7715
		3650.65	94.406	3650.65	79.2061	3650.65	92.3252
		3652.57	94.8986	3652.57	79.3265	3652.57	92.4557
		3654.5	95.1024	3654.5	79.7449	3654.5	92.8939
		3656.43	95.309	3656.43	80.6544	3656.43	93.4989
		3658.36	95.2748	3658.36	81.9751	3658.36	94.4817
		3660.29	95.0081	3660.29	82.9073	3660.29	95.6211
		3662.22	94.6543	3662.22	83.1347	3662.22	96.6462
		3664.15	94.3595	3664.15	84.0538	3664.15	97.3062
		3666.07	94.2777	3666.07	85.0263	3666.07	97.4225
		3668	94.542	3668	85.1468	3668	96.9635
		3669.93	95.1638	3669.93	85.1298	3669.93	96.2303
		3671.86	95.7224	3671.86	85.0092	3671.86	95.6495
		3673.79	96.2351	3673.79	84.8898	3673.79	95.105
		3675.72	96.8694	3675.72	85.0684	3675.72	94.7752
		3677.64	97.162	3677.64	86.0447	3677.64	95.062
		3679.57	97.1687	3679.57	87.2198	3679.57	95.6877
		3681.5	97.0375	3681.5	87.8864	3681.5	96.4067
		3683.43	96.883	3683.43	88.7682	3683.43	97.0268
		3685.36	96.7725	3685.36	89.4343	3685.36	97.3766
		3687.29	96.8853	3687.29	89.4705	3687.29	97.2856
		3689.22	97.2631	3689.22	89.5945	3689.22	96.9364
		3691.14	97.6174	3691.14	89.8928	3691.14	96.6753
		3693.07	97.906	3693.07	90.1443	3693.07	96.5853
		3695	98.0745	3695	90.4198	3695	96.8049
		3696.93	97.9603	3696.93	91.1138	3696.93	97.3414
		3698.86	97.7209	3698.86	92.0104	3698.86	97.8796
		3700.79	97.5274	3700.79	92.8225	3700.79	98.2427
		3702.72	97.4286	3702.72	93.193	3702.72	98.4316
		3704.64	97.368	3704.64	93.1088	3704.64	98.4408
		3706.57	97.4542	3706.57	92.9515	3706.57	98.1679
		3708.5	97.7123	3708.5	93.0052	3708.5	97.7292
		3710.43	98.0215	3710.43	93.3107	3710.43	97.3196
		3712.36	98.3143	3712.36	93.4941	3712.36	97.1212
		3714.29	98.4327	3714.29	93.6182	3714.29	97.2122
		3716.22	98.4414	3716.22	94.0029	3716.22	97.445
		3718.14	98.3822	3718.14	94.4744	3718.14	97.7936
		3720.07	98.2475	3720.07	95.1007	3720.07	98.2192
		3722	98.0407	3722	95.5643	3722	98.6554
		3723.93	97.8328	3723.93	95.8841	3723.93	98.9248
		3725.86	97.8334	3725.86	96.4067	3725.86	98.9761
		3727.79	97.8615	3727.79	96.4544	3727.79	98.9799
		3729.71	97.9368	3729.71	96.2322	3729.71	98.8135
		3731.64	98.2181	3731.64	96.085	3731.64	98.4626
		3733.57	98.5647	3733.57	96.5401	3733.57	98.1512
		3735.5	98.8712	3735.5	96.6837	3735.5	97.988
		3737.43	98.9964	3737.43	96.2269	3737.43	98.0712
		3739.36	98.9275	3739.36	96.386	3739.36	98.2042
		3741.28	98.8171	3741.28	97.0089	3741.28	98.1663
		3743.21	98.8186	3743.21	97.13	3743.21	97.8259
		3745.14	99.0193	3745.14	96.7311	3745.14	97.3582
		3747.07	99.0615	3747.07	95.9348	3747.07	96.947
		3749	99.1925	3749	95.3971	3749	96.3244
		3750.93	99.5725	3750.93	95.1326	3750.93	95.6833
		3752.86	99.8591	3752.86	95.3261	3752.86	95.508
		3754.78	99.8406	3754.78	95.3807	3754.78	95.8181
		3756.71	99.6038	3756.71	95.447	3756.71	96.3648
		3758.64	99.3205	3758.64	96.3046	3758.64	96.8779
		3760.57	99.1115	3760.57	97.0249	3760.57	97.2976
		3762.5	98.9126	3762.5	96.8182	3762.5	97.6221
		3764.43	98.8077	3764.43	96.4939	3764.43	97.7917
		3766.36	98.716	3766.36	96.5171	3766.36	97.8371
		3768.28	98.7571	3768.28	96.8278	3768.28	97.6962
		3770.21	98.9185	3770.21	96.8768	3770.21	97.5951
		3772.14	98.9368	3772.14	96.7322	3772.14	97.7403
		3774.07	98.8189	3774.07	96.9355	3774.07	97.9351
		3776	98.7591	3776	97.0603	3776	97.9707
		3777.93	98.8312	3777.93	97.2625	3777.93	97.8789
		3779.86	98.9272	3779.86	97.3072	3779.86	97.8144
		3781.78	98.9779	3781.78	97.0609	3781.78	97.7885
		3783.71	99.0456	3783.71	96.9207	3783.71	97.8238
		3785.64	99.012	3785.64	97.1555	3785.64	98.0088
		3787.57	98.9243	3787.57	97.473	3787.57	98.2649
		3789.5	98.7904	3789.5	97.7921	3789.5	98.6264
		3791.43	98.5499	3791.43	98.3247	3791.43	99.0208
		3793.36	98.3011	3793.36	98.3614	3793.36	99.2177
		3795.28	98.2473	3795.28	98.2699	3795.28	99.0081
		3797.21	98.4682	3797.21	98.2598	3797.21	98.5137
		3799.14	98.7173	3799.14	97.7934	3799.14	97.918
		3801.07	99.1437	3801.07	97.1718	3801.07	97.2189
		3803	99.5468	3803	96.757	3803	96.8649
		3804.93	99.635	3804.93	97.0301	3804.93	96.9053
		3806.85	99.6448	3806.85	97.1957	3806.85	97.1587
		3808.78	99.4589	3808.78	97.5932	3808.78	97.7105
		3810.71	99.1014	3810.71	98.6337	3810.71	98.3004
		3812.64	98.7844	3812.64	98.5668	3812.64	98.6276
		3814.57	98.6993	3814.57	98.4387	3814.57	98.527
		3816.5	98.869	3816.5	98.4	3816.5	98.1472
		3818.43	99.0804	3818.43	97.7576	3818.43	97.6109
		3820.35	99.5262	3820.35	97.2981	3820.35	97.0036
		3822.28	99.8547	3822.28	97.1882	3822.28	96.868
		3824.21	99.8321	3824.21	97.4676	3824.21	97.1339
		3826.14	99.7229	3826.14	97.8026	3826.14	97.5903
		3828.07	99.4237	3828.07	98.469	3828.07	98.2166
		3830	99.0605	3830	99.2149	3830	98.6719
		3831.93	98.8668	3831.93	99.0424	3831.93	98.703
		3833.85	99.0159	3833.85	98.6796	3833.85	98.2633
		3835.78	99.3735	3835.78	98.2144	3835.78	97.7107
		3837.71	99.7059	3837.71	97.569	3837.71	97.2801
		3839.64	99.9422	3839.64	97.2322	3839.64	97.1305
		3841.57	99.9045	3841.57	97.5965	3841.57	97.3586
		3843.5	99.6525	3843.5	98.6654	3843.5	97.746
		3845.42	99.3581	3845.42	99.082	3845.42	98.1485
		3847.35	98.9747	3847.35	99.0001	3847.35	98.4724
		3849.28	98.6975	3849.28	98.5216	3849.28	98.3944
		3851.21	98.8114	3851.21	98.1261	3851.21	97.8127
		3853.14	99.3347	3853.14	97.9234	3853.14	97.0201
		3855.07	99.859	3855.07	97.5476	3855.07	96.6485
		3856.99	100.085	3856.99	97.1165	3856.99	96.7821
		3858.92	100.031	3858.92	97.5474	3858.92	97.1851
		3860.85	99.9167	3860.85	98.5631	3860.85	97.5563
		3862.78	99.8257	3862.78	99.4828	3862.78	97.8507
		3864.71	99.7175	3864.71	99.1828	3864.71	98.071
		3866.64	99.5906	3866.64	98.4301	3866.64	98.157
		3868.57	99.5588	3868.57	98.0909	3868.57	97.9706
		3870.49	99.7554	3870.49	98.2493	3870.49	97.6131
		3872.42	99.9936	3872.42	98.3199	3872.42	97.3876
		3874.35	100.082	3874.35	98.4771	3874.35	97.5431
		3876.28	99.8844	3876.28	98.5571	3876.28	97.942
		3878.21	99.6389	3878.21	98.7311	3878.21	98.1953
		3880.14	99.614	3880.14	98.9076	3880.14	98.1785
		3882.07	99.6537	3882.07	99.0376	3882.07	98.1048
		3883.99	99.7104	3883.99	98.7786	3883.99	97.9843
		3885.92	99.8265	3885.92	98.2797	3885.92	97.9304
		3887.85	99.7968	3887.85	98.3755	3887.85	98.0513
		3889.78	99.7178	3889.78	98.7365	3889.78	98.2169
		3891.71	99.6374	3891.71	98.9345	3891.71	98.4112
		3893.64	99.5061	3893.64	99.4365	3893.64	98.66
		3895.57	99.2995	3895.57	99.4558	3895.57	98.7951
		3897.49	99.269	3897.49	98.9775	3897.49	98.5657
		3899.42	99.4955	3899.42	98.8055	3899.42	98.0808
		3901.35	99.768	3901.35	98.5473	3901.35	97.6013
		3903.28	100.043	3903.28	98.022	3903.28	97.2166
		3905.21	100.266	3905.21	97.835	3905.21	97.1324
		3907.14	100.213	3907.14	98.1383	3907.14	97.4235
		3909.07	100.023	3909.07	98.5577	3909.07	97.8453
		3910.99	99.8084	3910.99	98.9098	3910.99	98.2971
		3912.92	99.5521	3912.92	99.2825	3912.92	98.7137
		3914.85	99.3406	3914.85	99.3567	3914.85	98.9404
		3916.78	99.2877	3916.78	99.0959	3916.78	98.9281
		3918.71	99.3468	3918.71	98.893	3918.71	98.7939
		3920.64	99.4265	3920.64	98.846	3920.64	98.6258
		3922.56	99.5311	3922.56	98.8605	3922.56	98.4366
		3924.49	99.6578	3924.49	98.8872	3924.49	98.3232
		3926.42	99.6741	3926.42	98.902	3926.42	98.3529
		3928.35	99.6363	3928.35	98.8004	3928.35	98.3973
		3930.28	99.6311	3930.28	98.7258	3930.28	98.4057
		3932.21	99.6444	3932.21	98.8722	3932.21	98.4324
		3934.14	99.6204	3934.14	98.939	3934.14	98.5226
		3936.06	99.5637	3936.06	98.8396	3936.06	98.6428
		3937.99	99.4904	3937.99	98.9381	3937.99	98.759
		3939.92	99.4188	3939.92	99.119	3939.92	98.8141
		3941.85	99.4157	3941.85	99.1543	3941.85	98.7693
		3943.78	99.4639	3943.78	98.9984	3943.78	98.7106
		3945.71	99.4681	3945.71	98.8669	3945.71	98.6759
		3947.64	99.4969	3947.64	98.7776	3947.64	98.5934
		3949.56	99.563	3949.56	98.7928	3949.56	98.5145
		3951.49	99.6019	3951.49	98.9003	3951.49	98.514
		3953.42	99.5812	3953.42	98.8744	3953.42	98.5907
		3955.35	99.5337	3955.35	98.8578	3955.35	98.6832
		3957.28	99.4888	3957.28	98.9428	3957.28	98.7635
		3959.21	99.4485	3959.21	98.9726	3959.21	98.8168
		3961.13	99.4352	3961.13	98.9508	3961.13	98.8405
		3963.06	99.421	3963.06	98.9431	3963.06	98.8746
		3964.99	99.3839	3964.99	98.9548	3964.99	98.9058
		3966.92	99.3672	3966.92	98.9439	3966.92	98.9042
		3968.85	99.3594	3968.85	98.9404	3968.85	98.896
		3970.78	99.351	3970.78	98.9577	3970.78	98.8888
		3972.7	99.348	3972.7	98.9371	3972.7	98.8796
		3974.63	99.3584	3974.63	98.9027	3974.63	98.8709
		3976.56	99.3707	3976.56	98.8938	3976.56	98.878
		3978.49	99.3758	3978.49	98.9077	3978.49	98.8991
		3980.42	99.379	3980.42	98.938	3980.42	98.9249
		3982.35	99.3792	3982.35	98.966	3982.35	98.9589
		3984.28	99.365	3984.28	98.9865	3984.28	98.9938
		3986.2	99.3544	3986.2	98.9724	3986.2	99.0066
		3988.13	99.3507	3988.13	98.9459	3988.13	98.9927
		3990.06	99.3575	3990.06	98.9285	3990.06	98.965
		3991.99	99.3638	3991.99	98.8872	3991.99	98.9316
		3993.92	99.3693	3993.92	98.8488	3993.92	98.9096
		3995.85	99.3709	3995.85	98.8264	3995.85	98.9048
		3997.78	99.3174	3997.78	98.8651	3997.78	98.9733
		3999.7	99.2506	3999.7	98.8988	3999.7	99.0498
