# Supplementary material for: Anisotropic core–shell ceramic nanofibrous membrane with improved optical reflectivity and thermal insulation for high-energy laser protection
Source: Nat Commun. 2026 Jul 23;17:7112. doi: 10.1038/s41467-026-73159-0 (PMC13396369; doi:10.1038/s41467-026-73159-0)
Supplement: Supplementary file 8 — Source data [file 41467_2026_73159_MOESM8_ESM.zip › Source Data/Supplementary Figure 7abc.xlsx]

## Sheet: Sheet1
Supplementary Figure 7abc
		Binding Energy [eV]	intensity
			7a	7b	7c
		1350	204139	183382	204139
		1349	201395	179325	201395
		1348	206874	177924	206874
		1347	199182	174890	199182
		1346	201142	179242	201142
		1345	205475	176833	205475
		1344	202069	172384	202069
		1343	197136	178631	197136
		1342	198365	175235	198365
		1341	198967	177438	198967
		1340	196874	174219	196874
		1339	198553	175857	198553
		1338	197681	175085	197681
		1337	194116	173139	194116
		1336	195901	178057	195901
		1335	192287	171950	192287
		1334	195570	173883	195570
		1333	196264	172126	196264
		1332	194077	171402	194077
		1331	189523	168643	189523
		1330	189819	169429	189819
		1329	193782	167575	193782
		1328	197282	168188	197282
		1327	186206	167792	186206
		1326	186793	171851	186793
		1325	186289	165914	186289
		1324	190474	167449	190474
		1323	186272	170380	186272
		1322	190331	169880	190331
		1321	189359	168390	189359
		1320	187275	163550	187275
		1319	184301	165100	184301
		1318	187612	165315	187612
		1317	183905	169542	183905
		1316	184248	164297	184248
		1315	184665	166643	184665
		1314	187115	165841	187115
		1313	185372	163239	185372
		1312	185353	167315	185353
		1311	185857	164094	185857
		1310	183925	159309	183925
		1309	178997	158105	178997
		1308	181204	156324	181204
		1307	184259	159196	184259
		1306	179196	158761	179196
		1305	182454	159332	182454
		1304	179033	155624	179033
		1303	180933	159600	180933
		1302	186690	161155	186690
		1301	182965	158005	182965
		1300	180336	157305	180336
		1299	181078	157543	181078
		1298	181981	154354	181981
		1297	184617	154189	184617
		1296	179907	158159	179907
		1295	184849	156239	184849
		1294	182054	155142	182054
		1293	178764	158031	178764
		1292	178473	157231	178473
		1291	179881	158504	179881
		1290	178521	157858	178521
		1289	182991	158475	182991
		1288	179939	160129	179939
		1287	182828	157009	182828
		1286	178956	156798	178956
		1285	181237	157524	181237
		1284	179923	155346	179923
		1283	182939	160402	182939
		1282	179309	157661	179309
		1281	180390	157610	180390
		1280	180792	160216	180792
		1279	183779	155445	183779
		1278	184794	156925	184794
		1277	182151	154750	182151
		1276	183827	159117	183827
		1275	186918	159858	186918
		1274	181299	159934	181299
		1273	181281	163738	181281
		1272	179932	160057	179932
		1271	184386	158289	184386
		1270	181792	158294	181792
		1269	184250	164330	184250
		1268	184932	162505	184932
		1267	187256	163052	187256
		1266	183188	162466	183188
		1265	180302	162315	180302
		1264	185223	162662	185223
		1263	184783	164429	184783
		1262	182471	167426	182471
		1261	186467	160990	186467
		1260	186223	163003	186223
		1259	183711	166759	183711
		1258	184837	161307	184837
		1257	189166	165313	189166
		1256	186414	165826	186414
		1255	190296	165422	190296
		1254	184879	167659	184879
		1253	186350	166891	186350
		1252	187065	168391	187065
		1251	186007	164158	186007
		1250	189024	169056	189024
		1249	187186	171062	187186
		1248	194556	172091	194556
		1247	186646	170929	186646
		1246	194285	174407	194285
		1245	196631	174749	196631
		1244	194303	176364	194303
		1243	191579	173298	191579
		1242	195636	175658	195636
		1241	200368	179738	200368
		1240	198892	179379	198892
		1239	192146	173080	192146
		1238	193494	178105	193494
		1237	195477	180405	195477
		1236	194805	175426	194805
		1235	193725	178851	193725
		1234	193992	176416	193992
		1233	196888	179136	196888
		1232	204361	184330	204361
		1231	207330	184601	207330
		1230	203606	187775	203606
		1229	204794	186315	204794
		1228	208157	188032	208157
		1227	205748	190467	205748
		1226	210562	196404	210562
		1225	212640	194340	212640
		1224	206325	191836	206325
		1223	211859	188863	211859
		1222	206631	187011	206631
		1221	201948	187836	201948
		1220	200799	183211	200799
		1219	192815	180460	192815
		1218	193629	178170	193629
		1217	191325	174672	191325
		1216	186080	170702	186080
		1215	180668	169038	180668
		1214	179781	166553	179781
		1213	179806	161131	179806
		1212	177324	160229	177324
		1211	173694	157544	173694
		1210	178967	158249	178967
		1209	173962	155375	173962
		1208	174228	154077	174228
		1207	177154	154915	177154
		1206	174060	160528	174060
		1205	172946	156816	172946
		1204	174543	158445	174543
		1203	174069	157660	174069
		1202	174963	159109	174963
		1201	172662	155749	172662
		1200	178144	157869	178144
		1199	172301	155212	172301
		1198	175701	157734	175701
		1197	178033	157927	178033
		1196	173435	157221	173435
		1195	178539	156438	178539
		1194	178157	157128	178157
		1193	174349	159093	174349
		1192	173539	156998	173539
		1191	176555	160354	176555
		1190	177817	162652	177817
		1189	174199	160618	174199
		1188	176224	160039	176224
		1187	174591	162846	174591
		1186	180534	159115	180534
		1185	179132	161771	179132
		1184	175778	161118	175778
		1183	179851	159702	179851
		1182	177050	165160	177050
		1181	177528	163456	177528
		1180	182494	161649	182494
		1179	181633	166425	181633
		1178	177277	160317	177277
		1177	177737	163970	177737
		1176	181222	167457	181222
		1175	177058	162152	177058
		1174	176747	167668	176747
		1173	177990	165858	177990
		1172	181356	163249	181356
		1171	181093	164771	181093
		1170	180711	164602	180711
		1169	181013	166541	181013
		1168	183777	163010	183777
		1167	183804	163879	183804
		1166	183696	165667	183696
		1165	180083	167840	180083
		1164	181536	169466	181536
		1163	180570	167642	180570
		1162	183208	165930	183208
		1161	182788	163283	182788
		1160	180376	171180	180376
		1159	185696	170317	185696
		1158	183606	170413	183606
		1157	183157	167291	183157
		1156	184271	169467	184271
		1155	184352	170322	184352
		1154	186068	170706	186068
		1153	184495	167419	184495
		1152	181855	171104	181855
		1151	182660	171281	182660
		1150	181952	168748	181952
		1149	185052	169788	185052
		1148	186339	174740	186339
		1147	187513	173536	187513
		1146	188234	171083	188234
		1145	186060	172098	186060
		1144	189984	170733	189984
		1143	187852	174247	187852
		1142	183635	172971	183635
		1141	192254	171692	192254
		1140	188040	174481	188040
		1139	191000	176351	191000
		1138	190083	177686	190083
		1137	189173	176693	189173
		1136	188507	180352	188507
		1135	193375	174595	193375
		1134	189151	179027	189151
		1133	190043	174395	190043
		1132	189591	176499	189591
		1131	190442	176591	190442
		1130	192527	178502	192527
		1129	190941	178279	190941
		1128	191210	180179	191210
		1127	190546	175545	190546
		1126	193221	174370	193221
		1125	193064	175194	193064
		1124	190556	183688	190556
		1123	193505	179287	193505
		1122	189808	179438	189808
		1121	191474	183454	191474
		1120	198239	179198	198239
		1119	195519	180264	195519
		1118	195010	177173	195010
		1117	192791	180879	192791
		1116	196204	174812	196204
		1115	195583	179965	195583
		1114	198064	184024	198064
		1113	195774	181899	195774
		1112	196041	182950	196041
		1111	199703	182822	199703
		1110	196101	182752	196101
		1109	200168	184165	200168
		1108	198318	186285	198318
		1107	196270	189046	196270
		1106	198446	193462	198446
		1105	203656	189382	203656
		1104	200136	189760	200136
		1103	196206	186453	196206
		1102	195703	181986	195703
		1101	198446	182253	198446
		1100	197740	177869	197740
		1099	198574	173826	198574
		1098	198909	173445	198909
		1097	197099	173475	197099
		1096	195545	172201	195545
		1095	195008	170859	195008
		1094	197045	166022	197045
		1093	200686	168109	200686
		1092	200272	162097	200272
		1091	195975	165886	195975
		1090	202294	167087	202294
		1089	198809	166892	198809
		1088	203061	167170	203061
		1087	202284	171094	202284
		1086	203625	169614	203625
		1085	203163	166756	203163
		1084	203970	171237	203970
		1083	205927	172123	205927
		1082	199197	172489	199197
		1081	198819	171041	198819
		1080	206230	174004	206230
		1079	203558	173027	203558
		1078	206690	173516	206690
		1077	202020	170515	202020
		1076	203195	172718	203195
		1075	206013	174614	206013
		1074	207450	171030	207450
		1073	204195	172784	204195
		1072	204870	172276	204870
		1071	212885	177939	212885
		1070	205847	175965	205847
		1069	207071	173068	207071
		1068	206294	172675	206294
		1067	205487	173521	205487
		1066	204706	177689	204706
		1065	207109	173890	207109
		1064	209253	177919	209253
		1063	209304	176745	209304
		1062	211712	178723	211712
		1061	207728	175852	207728
		1060	209523	176987	209523
		1059	208310	178005	208310
		1058	211779	177245	211779
		1057	213163	182096	213163
		1056	212462	176698	212462
		1055	213249	178533	213249
		1054	212427	177837	212427
		1053	210241	182513	210241
		1052	211647	181559	211647
		1051	209324	181347	209324
		1050	213578	183412	213578
		1049	213662	183679	213662
		1048	214579	182226	214579
		1047	216598	182878	216598
		1046	217358	182704	217358
		1045	214692	180111	214692
		1044	218197	184015	218197
		1043	218275	183875	218275
		1042	213253	186649	213253
		1041	216931	186048	216931
		1040	218411	188699	218411
		1039	219437	184969	219437
		1038	213411	190271	213411
		1037	219508	184152	219508
		1036	217939	185710	217939
		1035	219282	185811	219282
		1034	216679	187492	216679
		1033	219852	183571	219852
		1032	219939	189028	219939
		1031	224204	186648	224204
		1030	224525	187592	224525
		1029	221411	189770	221411
		1028	226036	188474	226036
		1027	222815	192893	222815
		1026	222726	190110	222726
		1025	224259	191027	224259
		1024	227629	191193	227629
		1023	226534	189469	226534
		1022	225970	193261	225970
		1021	228078	200022	228078
		1020	222224	193374	222224
		1019	226637	192579	226637
		1018	229757	193728	229757
		1017	231517	198942	231517
		1016	228033	192064	228033
		1015	227353	193925	227353
		1014	222489	191710	222489
		1013	225245	192184	225245
		1012	220619	188679	220619
		1011	221595	193832	221595
		1010	221676	190059	221676
		1009	219784	190355	219784
		1008	220478	189633	220478
		1007	226899	195749	226899
		1006	231583	194216	231583
		1005	230747	195131	230747
		1004	236736	201467	236736
		1003	237905	201909	237905
		1002	240076	204769	240076
		1001	246905	210473	246905
		1000	241258	205777	241258
		999	236472	202430	236472
		998	226279	197633	226279
		997	223815	195704	223815
		996	222234	187494	222234
		995	213490	187448	213490
		994	211525	183566	211525
		993	207931	181297	207931
		992	199211	178957	199211
		991	194113	175645	194113
		990	199679	174312	199679
		989	198388	174537	198388
		988	200386	172955	200386
		987	195956	173893	195956
		986	194285	173183	194285
		985	202364	178058	202364
		984	215824	189867	215824
		983	226378	195501	226378
		982	236291	202050	236291
		981	246166	213571	246166
		980	264104	220764	264104
		979	274410	231106	274410
		978	258156	224793	258156
		977	234191	205815	234191
		976	215600	193270	215600
		975	204880	184231	204880
		974	194526	173411	194526
		973	184890	167922	184890
		972	173342	159734	173342
		971	169336	157388	169336
		970	160895	148472	160895
		969	156625	139660	156625
		968	147962	137702	147962
		967	137986	130020	137986
		966	136427	126227	136427
		965	132915	122570	132915
		964	133450	121055	133450
		963	130557	120326	130557
		962	132952	123188	132952
		961	132297	124978	132297
		960	134825	125821	134825
		959	131986	121262	131986
		958	134628	120000	134628
		957	132818	122307	132818
		956	131692	123111	131692
		955	133109	120613	133109
		954	133386	122302	133386
		953	133124	122340	133124
		952	133204	119555	133204
		951	133616	122201	133616
		950	134882	124502	134882
		949	133850	124750	133850
		948	134897	122008	134897
		947	132401	122150	132401
		946	135288	123762	135288
		945	134104	123617	134104
		944	134613	123509	134613
		943	132415	126043	132415
		942	136261	123703	136261
		941	137340	125669	137340
		940	135332	125765	135332
		939	136673	124927	136673
		938	136756	126669	136756
		937	135409	122168	135409
		936	134446	123763	134446
		935	138674	125766	138674
		934	133983	128796	133983
		933	136700	124777	136700
		932	135448	127618	135448
		931	135927	129521	135927
		930	135152	125404	135152
		929	136705	128162	136705
		928	136410	128315	136410
		927	136380	129423	136380
		926	135756	126355	135756
		925	136395	126621	136395
		924	138037	128068	138037
		923	139422	126061	139422
		922	137825	128937	137825
		921	136372	129245	136372
		920	140074	129616	140074
		919	141162	125591	141162
		918	139294	126730	139294
		917	138946	129488	138946
		916	139994	128939	139994
		915	141094	130376	141094
		914	139520	127855	139520
		913	136634	127177	136634
		912	137630	126558	137630
		911	138344	128662	138344
		910	141939	131654	141939
		909	138411	132411	138411
		908	141380	132229	141380
		907	141822	127899	141822
		906	144134	128344	144134
		905	142359	134593	142359
		904	138943	131043	138943
		903	142950	131171	142950
		902	141283	131011	141283
		901	142652	133100	142652
		900	142633	134752	142633
		899	141539	136106	141539
		898	142765	131937	142765
		897	143444	134905	143444
		896	144900	131361	144900
		895	145162	132724	145162
		894	143091	132611	143091
		893	145353	135425	145353
		892	143150	134034	143150
		891	145025	134211	145025
		890	143247	133178	143247
		889	141915	137670	141915
		888	143663	132339	143663
		887	146345	134900	146345
		886	146372	136514	146372
		885	143403	135518	143403
		884	145078	136124	145078
		883	145230	135520	145230
		882	143221	134379	143221
		881	147493	134281	147493
		880	145823	137194	145823
		879	145976	138554	145976
		878	148096	138250	148096
		877	145063	137942	145063
		876	147544	135916	147544
		875	147005	136991	147005
		874	149171	137808	149171
		873	145000	139464	145000
		872	148365	138466	148365
		871	149569	137680	149569
		870	150845	140100	150845
		869	149445	137856	149445
		868	150018	135727	150018
		867	148912	139621	148912
		866	151354	137606	151354
		865	147913	140042	147913
		864	147754	140253	147754
		863	147295	141299	147295
		862	147321	139767	147321
		861	149623	139390	149623
		860	148406	142061	148406
		859	150395	139803	150395
		858	152037	141691	152037
		857	152245	139420	152245
		856	149537	141980	149537
		855	151310	142551	151310
		854	149720	140701	149720
		853	151786	142990	151786
		852	151261	141586	151261
		851	152322	141765	152322
		850	151156	143777	151156
		849	155670	142447	155670
		848	152713	141082	152713
		847	154130	143394	154130
		846	154536	143873	154536
		845	153290	141617	153290
		844	154106	141978	154106
		843	153515	144516	153515
		842	154770	144192	154770
		841	154062	144308	154062
		840	153750	143683	153750
		839	157094	144066	157094
		838	155318	147393	155318
		837	154344	146479	154344
		836	156705	148034	156705
		835	157374	145070	157374
		834	157725	144171	157725
		833	157498	143697	157498
		832	153197	147168	153197
		831	157807	147377	157807
		830	153657	144781	153657
		829	155900	145601	155900
		828	154037	146298	154037
		827	157073	147924	157073
		826	157548	148677	157548
		825	158346	150206	158346
		824	160999	148415	160999
		823	158364	147687	158364
		822	160651	146539	160651
		821	158942	150268	158942
		820	157977	149271	157977
		819	157252	148735	157252
		818	158720	148027	158720
		817	158416	152033	158416
		816	156868	150078	156868
		815	160037	153013	160037
		814	158425	150614	158425
		813	160893	151828	160893
		812	158103	151139	158103
		811	159510	151968	159510
		810	160785	150047	160785
		809	159976	149880	159976
		808	164919	152443	164919
		807	162398	152138	162398
		806	160467	153728	160467
		805	161371	150380	161371
		804	162099	150097	162099
		803	162380	152599	162380
		802	160911	151814	160911
		801	161864	149417	161864
		800	162017	155988	162017
		799	161583	151518	161583
		798	158824	155075	158824
		797	163457	153399	163457
		796	164205	152888	164205
		795	166834	156789	166834
		794	164795	153315	164795
		793	163809	156360	163809
		792	164469	153329	164469
		791	167334	156170	167334
		790	164942	155736	164942
		789	164406	154470	164406
		788	163788	157209	163788
		787	166806	156434	166806
		786	163442	156899	163442
		785	168755	154998	168755
		784	167963	157538	167963
		783	164950	159967	164950
		782	168907	156420	168907
		781	168080	158980	168080
		780	165845	160001	165845
		779	166841	160120	166841
		778	167734	158546	167734
		777	168717	158770	168717
		776	168950	155680	168950
		775	166781	161221	166781
		774	167205	160209	167205
		773	166719	162251	166719
		772	171436	158837	171436
		771	167991	161388	167991
		770	166346	158244	166346
		769	169090	163407	169090
		768	173753	161139	173753
		767	169825	163159	169825
		766	171711	164632	171711
		765	172349	161943	172349
		764	172983	160218	172983
		763	172272	159430	172272
		762	173507	165477	173507
		761	171715	165218	171715
		760	169588	163678	169588
		759	169318	162301	169318
		758	172269	160678	172269
		757	172401	165715	172401
		756	173873	160208	173873
		755	177858	163837	177858
		754	171900	163347	171900
		753	175583	164149	175583
		752	173916	164353	173916
		751	174379	163638	174379
		750	176736	165933	176736
		749	174415	166201	174415
		748	177398	165595	177398
		747	176931	166539	176931
		746	177456	166261	177456
		745	178430	166286	178430
		744	176313	164750	176313
		743	174480	166815	174480
		742	175377	163045	175377
		741	175232	167708	175232
		740	177649	168723	177649
		739	177499	168309	177499
		738	176716	170531	176716
		737	176025	168059	176025
		736	175381	169542	175381
		735	178289	169840	178289
		734	180732	170764	180732
		733	178364	170771	178364
		732	176568	171375	176568
		731	175899	170067	175899
		730	178688	169815	178688
		729	177742	169517	177742
		728	180380	170266	180380
		727	183901	170855	183901
		726	179559	173132	179559
		725	177162	173665	177162
		724	182659	175825	182659
		723	181663	171323	181663
		722	179435	171094	179435
		721	181107	172916	181107
		720	180652	171985	180652
		719	180458	174644	180458
		718	183157	172393	183157
		717	185491	170487	185491
		716	184122	176689	184122
		715	184249	174924	184249
		714	188098	173025	188098
		713	185232	176798	185232
		712	187717	174793	187717
		711	183452	178013	183452
		710	181490	175259	181490
		709	184969	176243	184969
		708	186785	177530	186785
		707	188957	176346	188957
		706	183966	177862	183966
		705	184351	178361	184351
		704	185902	177333	185902
		703	187934	180080	187934
		702	185962	174995	185962
		701	185792	176464	185792
		700	186263	176820	186263
		699	190198	176672	190198
		698	187910	180616	187910
		697	192012	178078	192012
		696	188937	178519	188937
		695	188632	179180	188632
		694	189818	178689	189818
		693	190417	181667	190417
		692	192947	178447	192947
		691	189560	181908	189560
		690	192131	181838	192131
		689	188825	182189	188825
		688	190146	182595	190146
		687	195726	181603	195726
		686	191732	185004	191732
		685	189228	181433	189228
		684	191823	184084	191823
		683	190184	183791	190184
		682	196930	181238	196930
		681	194060	182837	194060
		680	192049	184519	192049
		679	196174	184100	196174
		678	192624	184813	192624
		677	194576	185038	194576
		676	193685	184497	193685
		675	192106	187051	192106
		674	194478	184800	194478
		673	197210	186558	197210
		672	197663	184142	197663
		671	195743	186852	195743
		670	193520	188670	193520
		669	198680	190478	198680
		668	198823	186625	198823
		667	198444	186789	198444
		666	198343	189642	198343
		665	196057	189385	196057
		664	200414	187529	200414
		663	197946	188251	197946
		662	201098	189725	201098
		661	200795	186387	200795
		660	201006	189441	201006
		659	199177	189085	199177
		658	197350	190782	197350
		657	203937	189845	203937
		656	203320	191852	203320
		655	201159	191486	201159
		654	200335	191934	200335
		653	200103	191442	200103
		652	199804	192546	199804
		651	202256	194170	202256
		650	202172	192016	202172
		649	203228	196445	203228
		648	205967	190585	205967
		647	205018	195007	205018
		646	204719	194045	204719
		645	203880	193473	203880
		644	207160	194907	207160
		643	204382	196370	204382
		642	203962	193516	203962
		641	209506	200121	209506
		640	204326	194824	204326
		639	206874	194658	206874
		638	205690	193775	205690
		637	207959	196849	207959
		636	206393	193748	206393
		635	208449	195865	208449
		634	211060	194895	211060
		633	205552	197177	205552
		632	209313	198519	209313
		631	207820	197240	207820
		630	210062	200046	210062
		629	207249	198277	207249
		628	210093	199368	210093
		627	209457	200243	209457
		626	210615	202764	210615
		625	208185	200023	208185
		624	214622	200800	214622
		623	209901	201222	209901
		622	213541	200529	213541
		621	210302	199824	210302
		620	213038	200226	213038
		619	212941	198849	212941
		618	213709	203879	213709
		617	215296	206054	215296
		616	218174	205146	218174
		615	214103	203814	214103
		614	213894	202403	213894
		613	214192	203139	214192
		612	217934	206328	217934
		611	216143	202360	216143
		610	216506	203370	216506
		609	218209	201958	218209
		608	216233	204769	216233
		607	215073	206173	215073
		606	219907	208837	219907
		605	217158	206060	217158
		604	217187	208970	217187
		603	216190	204798	216190
		602	221049	211372	221049
		601	217530	206567	217530
		600	219783	206970	219783
		599	222189	208060	222189
		598	218796	208254	218796
		597	219294	207050	219294
		596	218166	210618	218166
		595	215061	207373	215061
		594	218058	209891	218058
		593	219372	209413	219372
		592	219224	207670	219224
		591	222982	210176	222982
		590	221094	207514	221094
		589	220819	207564	220819
		588	223566	210924	223566
		587	220120	212540	220120
		586	225783	210174	225783
		585	227797	209809	227797
		584	224500	214456	224500
		583	225261	216730	225261
		582	223931	210931	223931
		581	227544	214541	227544
		580	224787	212741	224787
		579	220635	211919	220635
		578	227690	212247	227690
		577	223019	210514	223019
		576	224236	212159	224236
		575	222889	211738	222889
		574	220067	210084	220067
		573	222008	211932	222008
		572	219035	211392	219035
		571	216617	209349	216617
		570	213786	206441	213786
		569	208523	206190	208523
		568	209104	200396	209104
		567	202502	198470	202502
		566	204671	200938	204671
		565	210111	203840	210111
		564	209350	205694	209350
		563	220578	204576	220578
		562	222043	211163	222043
		561	229370	218996	229370
		560	239677	224447	239677
		559	246632	234973	246632
		558	242577	231970	242577
		557	254956	234629	254956
		556	258885	231923	258885
		555	268271	241708	268271
		554	265266	241868	265266
		553	248248	232804	248248
		552	234559	224212	234559
		551	215279	209463	215279
		550	202433	201115	202433
		549	198954	191214	198954
		548	192025	185858	192025
		547	176337	178469	176337
		546	165484	169675	165484
		545	154484	159915	154484
		544	144036	155839	144036
		543	122066	137290	122066
		542	106074	127194	106074
		541	90991.5	115183	90991.5
		540	85855.6	111703	85855.6
		539	84066.2	106693	84066.2
		538	87944.1	109167	87944.1
		537	90216.7	110059	90216.7
		536	100033	123185	100033
		535	127518	167197	127518
		534	328645	352780	328645
		533	1063990	834010	1063990
		532	1309040	1004470	1309040
		531	471225	444955	471225
		530	150957	166525	150957
		529	94944.9	112220	94944.9
		528	79428.7	101969	79428.7
		527	73455.3	98515.2	73455.3
		526	69594.7	97163	69594.7
		525	69015	91642.5	69015
		524	66173.6	92106.3	66173.6
		523	67022.3	90582.5	67022.3
		522	65442.8	91029.5	65442.8
		521	62269.3	90558.3	62269.3
		520	62945.5	91127.9	62945.5
		519	62920.2	90596.8	62920.2
		518	63098.1	91818.3	63098.1
		517	63683.7	91939.7	63683.7
		516	62750.6	90393.7	62750.6
		515	63062	88438.5	63062
		514	64410.5	92774.8	64410.5
		513	64518.4	90868.2	64518.4
		512	63926.9	91430.9	63926.9
		511	65058.8	91290.4	65058.8
		510	63226	91879.5	63226
		509	63193.2	91755	63193.2
		508	63677.9	92972.2	63677.9
		507	64503.4	91441.2	64503.4
		506	65408.9	92521.8	65408.9
		505	62319.6	95109.4	62319.6
		504	63614.7	93405.9	63614.7
		503	64893.1	90081.3	64893.1
		502	64098.8	92266.2	64098.8
		501	67224.9	91330.9	67224.9
		500	63109.9	91372.5	63109.9
		499	64592.5	94889.6	64592.5
		498	67488.7	94462.6	67488.7
		497	66700.8	95445.5	66700.8
		496	66203.6	90203.5	66203.6
		495	66426.2	91711.6	66426.2
		494	64816.5	95330.5	64816.5
		493	65067	95891.4	65067
		492	64356.6	93977.5	64356.6
		491	64993.9	96012.8	64993.9
		490	64117.7	92712	64117.7
		489	64865.5	93309.1	64865.5
		488	65386.2	94268.4	65386.2
		487	64192.4	96601.8	64192.4
		486	64665.8	94989.5	64665.8
		485	65212.3	95462.9	65212.3
		484	63938.5	92597.6	63938.5
		483	62695.6	94666.2	62695.6
		482	64919.2	96770.8	64919.2
		481	64060.8	94727.4	64060.8
		480	67449.1	94142.1	67449.1
		479	65700.8	95010.2	65700.8
		478	63863.9	95436.5	63863.9
		477	66284.9	96229.9	66284.9
		476	64653.1	92894.4	64653.1
		475	65084.2	96132	65084.2
		474	64763.9	96324.9	64763.9
		473	64829.9	95793.3	64829.9
		472	66758.8	96896.6	66758.8
		471	65236.9	97252.7	65236.9
		470	66164.4	95330.8	66164.4
		469	65978.3	95991.7	65978.3
		468	64896.2	97251.4	64896.2
		467	65092.2	95245.1	65092.2
		466	64601.4	96661.9	64601.4
		465	65238.4	97741	65238.4
		464	66072.6	97709.2	66072.6
		463	66926.9	97970.7	66926.9
		462	66632.7	97912.3	66632.7
		461	67641.1	95813.7	67641.1
		460	66830.5	96588.6	66830.5
		459	65993.4	96593.4	65993.4
		458	67042.9	99897.1	67042.9
		457	66618.2	96851.7	66618.2
		456	66838.3	97920.2	66838.3
		455	68210.3	98156.4	68210.3
		454	66937.6	99206.6	66937.6
		453	68670.8	102523	68670.8
		452	65477.2	100805	65477.2
		451	65147.4	100554	65147.4
		450	67881.2	102387	67881.2
		449	69000.4	97740	69000.4
		448	67344.5	99108.5	67344.5
		447	66963.9	99176.4	66963.9
		446	66272.5	97672.6	66272.5
		445	66039.5	98170.7	66039.5
		444	66974.8	96949.6	66974.8
		443	66910.7	96136.7	66910.7
		442	67374	95299.6	67374
		441	68524	95973.9	68524
		440	68383.8	96123.5	68383.8
		439	66541.2	97308.5	66541.2
		438	68737.2	98427.2	68737.2
		437	69444.4	98778.1	69444.4
		436	68027.9	102781	68027.9
		435	67341.2	100764	67341.2
		434	70573.3	100711	70573.3
		433	68788.7	101687	68788.7
		432	69825.1	103991	69825.1
		431	68734.4	102721	68734.4
		430	70850.3	100718	70850.3
		429	68242.6	101173	68242.6
		428	68018.6	99306.1	68018.6
		427	69374.9	104229	69374.9
		426	67002.9	104022	67002.9
		425	71440.1	109343	71440.1
		424	70684.4	109061	70684.4
		423	70370.3	107110	70370.3
		422	70911.2	108323	70911.2
		421	71721.4	106373	71721.4
		420	69418.9	98881.5	69418.9
		419	69257.5	97589.7	69257.5
		418	67983.9	96132	67983.9
		417	67590.6	91993.9	67590.6
		416	67451.5	90895.6	67451.5
		415	69489.4	87948.2	69489.4
		414	69176.7	89537.7	69176.7
		413	66249	86725.2	66249
		412	67746.7	87998.2	67746.7
		411	67515.3	78960.6	67515.3
		410	65044.1	79292	65044.1
		409	66234.8	80856	66234.8
		408	66886	80860.7	66886
		407	67529	82740	67529
		406	67566.7	86696.4	67566.7
		405	65688	80418.6	65688
		404	66085.1	74020.9	66085.1
		403	67630.1	68528.3	67630.1
		402	67341.1	70855.3	67341.1
		401	69428.7	73577.3	69428.7
		400	74711.9	79400.5	74711.9
		399	83223.6	132325	83223.6
		398	115235	387331	115235
		397	110942	402586	110942
		396	71344	115754	71344
		395	66870.4	70431.2	66870.4
		394	64990.7	64743.5	64990.7
		393	64602.7	63636.5	64602.7
		392	64918.7	61888.1	64918.7
		391	63082.4	60789.8	63082.4
		390	65747.7	60358	65747.7
		389	64712.6	60350.6	64712.6
		388	64851.3	60546.4	64851.3
		387	66341.7	59887.2	66341.7
		386	64727.8	61185.3	64727.8
		385	66689.9	60032.4	66689.9
		384	65857.5	58804.1	65857.5
		383	66804.5	63864.7	66804.5
		382	64719.2	60708.7	64719.2
		381	64885.5	61149.9	64885.5
		380	66991.3	61071.3	66991.3
		379	66723.3	59835.6	66723.3
		378	66208.2	61221.6	66208.2
		377	68822.9	61668.1	68822.9
		376	68750.8	63887.6	68750.8
		375	65735.7	61328.7	65735.7
		374	66703.1	63247.9	66703.1
		373	66597.4	62255.5	66597.4
		372	67373.5	61017.5	67373.5
		371	65961	62865.9	65961
		370	68292.8	63438.9	68292.8
		369	66709.2	62167.2	66709.2
		368	66878.3	62228.1	66878.3
		367	67098.1	64177.7	67098.1
		366	65146.3	62031	65146.3
		365	66358	64321.9	66358
		364	67010.6	62533.4	67010.6
		363	69185.4	63243.2	69185.4
		362	68052.7	64249.4	68052.7
		361	68143.8	66131.3	68143.8
		360	68357.8	64099.3	68357.8
		359	68031.4	64753.9	68031.4
		358	69285.8	63318.6	69285.8
		357	69465.1	64550.4	69465.1
		356	68649.7	64720.3	68649.7
		355	69670.4	65793.5	69670.4
		354	69293.6	63108.8	69293.6
		353	69993.5	66649.1	69993.5
		352	69435.6	65021.8	69435.6
		351	69667.8	64508	69667.8
		350	69242.7	64886.4	69242.7
		349	71689	66137.6	71689
		348	71930	65233.4	71930
		347	72395.7	68122.8	72395.7
		346	71969.6	66443.9	71969.6
		345	73163.8	66829.1	73163.8
		344	70717.2	69493.6	70717.2
		343	70327.8	66616.3	70327.8
		342	72636.8	67234.9	72636.8
		341	73210.6	67166.4	73210.6
		340	76095.2	69211.3	76095.2
		339	73532.9	70515.6	73532.9
		338	72421.6	68371	72421.6
		337	73868.6	70608.6	73868.6
		336	74204.2	70109.4	74204.2
		335	72015.2	68870.5	72015.2
		334	75770.2	70285.2	75770.2
		333	73824.6	67871.5	73824.6
		332	74692.2	73331.4	74692.2
		331	74780.3	70240.8	74780.3
		330	75817.9	70545.7	75817.9
		329	76744.9	71006.2	76744.9
		328	74818.4	69772.3	74818.4
		327	78684	70378.8	78684
		326	76424.8	72027.6	76424.8
		325	79295.8	73542.8	79295.8
		324	77696.1	73894.1	77696.1
		323	80588	73569.1	80588
		322	79482	73967.5	79482
		321	78737.7	72611	78737.7
		320	79796.1	75181.1	79796.1
		319	80250.3	75206.4	80250.3
		318	82696.4	76470.1	82696.4
		317	80487	73201.4	80487
		316	81370	75523.1	81370
		315	80694.8	73722.8	80694.8
		314	82836.5	76074.8	82836.5
		313	82782.1	76668.8	82782.1
		312	81154.2	78187	81154.2
		311	81336.1	79325	81336.1
		310	79946.8	78607.8	79946.8
		309	80984.6	79443.4	80984.6
		308	83126.8	77650.2	83126.8
		307	83803.6	78037.2	83803.6
		306	86292.7	81520.7	86292.7
		305	84669.3	79486.4	84669.3
		304	84110.6	79255.8	84110.6
		303	82976.8	77476	82976.8
		302	84803	78606.2	84803
		301	81962.3	77496.4	81962.3
		300	80316.2	76146.5	80316.2
		299	81457.6	73914.5	81457.6
		298	77348.7	71387	77348.7
		297	77791.5	69624.5	77791.5
		296	76412.4	69426	76412.4
		295	75988	67716.4	75988
		294	72705.5	66519.7	72705.5
		293	73672.4	67248	73672.4
		292	74026.2	63853.8	74026.2
		291	72941	67212	72941
		290	74942.2	69794.9	74942.2
		289	85764	72187.5	85764
		288	92589	76588	92589
		287	102148	88777.2	102148
		286	146145	142412	146145
		285	262982	274261	262982
		284	305615	342592	305615
		283	148017	160247	148017
		282	82259.3	74128.3	82259.3
		281	70913.6	63298.6	70913.6
		280	70029.4	59793.8	70029.4
		279	68191.6	60131.7	68191.6
		278	65636.7	56745.4	65636.7
		277	66211.5	58670.7	66211.5
		276	64949.4	59950.5	64949.4
		275	67144.1	57726.7	67144.1
		274	67722.1	58141.5	67722.1
		273	67494.3	59085.4	67494.3
		272	66719.2	56153.8	66719.2
		271	66173.1	58276.9	66173.1
		270	64489.2	58826.4	64489.2
		269	67301.5	57364.7	67301.5
		268	67289.4	57012	67289.4
		267	66640.2	59149.9	66640.2
		266	66649.9	57728.5	66649.9
		265	67286.5	57616.3	67286.5
		264	65270.4	61440.7	65270.4
		263	64904.1	58778.1	64904.1
		262	65361	58075.5	65361
		261	67415	59250.7	67415
		260	67660.5	60586	67660.5
		259	66979.3	59204.1	66979.3
		258	68487.4	57743.5	68487.4
		257	67690.9	58214.8	67690.9
		256	67882.1	59990.3	67882.1
		255	68060	58921.1	68060
		254	67494	59166.8	67494
		253	67021.5	61165	67021.5
		252	68843.5	59441.7	68843.5
		251	66434.7	62213	66434.7
		250	70377.6	59469.3	70377.6
		249	68094.3	58880.1	68094.3
		248	68029.2	60488.7	68029.2
		247	69088.5	59697.2	69088.5
		246	69135	59946.9	69135
		245	68915.9	61541.8	68915.9
		244	67647.6	62706.2	67647.6
		243	69202.7	60679.4	69202.7
		242	68154.3	61414.7	68154.3
		241	70185.4	60434	70185.4
		240	69949.7	59566.4	69949.7
		239	69229.6	62025.9	69229.6
		238	71308.3	60142.9	71308.3
		237	69686.8	59334.6	69686.8
		236	67361.4	62142.2	67361.4
		235	69299.8	61824.2	69299.8
		234	70453.9	60551.6	70453.9
		233	67648	58829.3	67648
		232	70530.1	59873.5	70530.1
		231	70323.9	61839.7	70323.9
		230	73762.7	64339.9	73762.7
		229	74678.5	63603.2	74678.5
		228	70356.3	66378.9	70356.3
		227	73224.1	67782	73224.1
		226	74228.4	66495.6	74228.4
		225	71772.6	62696	71772.6
		224	70807.1	61376.8	70807.1
		223	72214.6	63644.4	72214.6
		222	72365.7	63589.4	72365.7
		221	71979.6	63905.8	71979.6
		220	73145.9	65653.8	73145.9
		219	73668.7	65134.5	73668.7
		218	75674.8	65955.4	75674.8
		217	74377.7	64620.9	74377.7
		216	73013.5	66714.8	73013.5
		215	74692.5	67496.3	74692.5
		214	73567.5	66047.5	73567.5
		213	75862.8	65142.5	75862.8
		212	72531.8	62417.4	72531.8
		211	73673.9	62774.1	73673.9
		210	73002.6	61426.5	73002.6
		209	74614.1	58884.7	74614.1
		208	72250.6	60852	72250.6
		207	73567.1	56972.5	73567.1
		206	73652.2	58102.3	73652.2
		205	73366.7	56752.8	73366.7
		204	72445.9	54809.2	72445.9
		203	75171.3	54666.5	75171.3
		202	74104.1	55407.2	74104.1
		201	74801.7	56055.6	74801.7
		200	75759.2	55974.7	75759.2
		199	78630	56450.3	78630
		198	75139.9	56863.1	75139.9
		197	76679.1	55488.9	76679.1
		196	76282	55095.6	76282
		195	75994.4	59330.1	75994.4
		194	75097.9	76220.6	75097.9
		193	77109.7	90255.8	77109.7
		192	78274	81722.1	78274
		191	83985.7	104239	83985.7
		190	92337.1	185818	92337.1
		189	84300.7	111608	84300.7
		188	74761	53752.5	74761
		187	74841.8	50009.7	74841.8
		186	75362.5	46694.2	75362.5
		185	75476.2	45869.3	75476.2
		184	74263.3	46846.8	74263.3
		183	74908.1	45902.1	74908.1
		182	77197.5	47477.2	77197.5
		181	76926.6	49399.2	76926.6
		180	79806.7	48121.8	79806.7
		179	83649.3	50989.6	83649.3
		178	83733.9	51568.8	83733.9
		177	84977.5	51225.6	84977.5
		176	87564.1	52236.9	87564.1
		175	84775.3	50788.8	84775.3
		174	84391.4	51411.6	84391.4
		173	80824.9	49936.7	80824.9
		172	82386.6	46932	82386.6
		171	75848.1	46878.9	75848.1
		170	72614	44767.2	72614
		169	70835	45838	70835
		168	67542.4	42905.3	67542.4
		167	65953.1	40672	65953.1
		166	62875.3	41626.7	62875.3
		165	60297.6	40573.8	60297.6
		164	56593.2	44174.8	56593.2
		163	55894	45705.3	55894
		162	54864	37864.3	54864
		161	52278.8	32230.4	52278.8
		160	53500.4	32682.8	53500.4
		159	55131.2	34366	55131.2
		158	62364.5	37053.4	62364.5
		157	72265.8	43665.4	72265.8
		156	113894	60862.2	113894
		155	206752	102847	206752
		154	263069	137969	263069
		153	187890	109792	187890
		152	106218	64849.4	106218
		151	74385.4	43669.9	74385.4
		150	60037.2	37188.5	60037.2
		149	55101.3	34004.2	55101.3
		148	50649.8	32900.5	50649.8
		147	52091.7	31871.7	52091.7
		146	48173.3	30403.3	48173.3
		145	47898.1	30529.7	47898.1
		144	46594.1	30888.5	46594.1
		143	43680.8	29047.7	43680.8
		142	46826.7	30511.6	46826.7
		141	44201.7	30087.5	44201.7
		140	44943.8	28069.2	44943.8
		139	46278	29794.7	46278
		138	43274.8	28563.6	43274.8
		137	44316.7	28320.5	44316.7
		136	42072.9	30316.8	42072.9
		135	43293.5	29476.5	43293.5
		134	42563	27726.2	42563
		133	45013.6	29260.9	45013.6
		132	44780.9	28838.3	44780.9
		131	44829.6	29717.1	44829.6
		130	47070.1	31058.2	47070.1
		129	47484.8	31282.3	47484.8
		128	51638.1	33366.6	51638.1
		127	52374.3	32799.1	52374.3
		126	53522.6	33640	53522.6
		125	53477.6	33296.4	53477.6
		124	51064.7	33818.1	51064.7
		123	52628.6	31151.6	52628.6
		122	49842.2	32016.4	49842.2
		121	47021.6	31224.1	47021.6
		120	43594.7	28709.2	43594.7
		119	43604.4	28009	43604.4
		118	38843.4	27657.6	38843.4
		117	35649.8	25385.7	35649.8
		116	32284.6	23688.9	32284.6
		115	30167.7	21577.8	30167.7
		114	25621.7	19228.3	25621.7
		113	23741.7	17844	23741.7
		112	19763.1	15305.3	19763.1
		111	17348.9	13992.3	17348.9
		110	17143.1	14369.3	17143.1
		109	17541.9	14614.6	17541.9
		108	18055.1	15553.5	18055.1
		107	19769.6	17016.5	19769.6
		106	24495.4	18118.1	24495.4
		105	53985.9	28221.6	53985.9
		104	191624	90579.4	191624
		103	305975	161504	305975
		102	148928	95999.4	148928
		101	40492.2	30836.7	40492.2
		100	20886.9	16982.8	20886.9
		99	16879	14772.8	16879
		98	16341.7	14718.5	16341.7
		97	14248.7	13029	14248.7
		96	13975	12773.2	13975
		95	14499.9	13408	14499.9
		94	13647.2	13341.6	13647.2
		93	13361.7	13663.4	13361.7
		92	15219.6	13712.4	15219.6
		91	13692.3	14118	13692.3
		90	15252.2	13959.2	15252.2
		89	13984.2	13215.4	13984.2
		88	14216.2	13586.8	14216.2
		87	14372.9	13560.6	14372.9
		86	14759.8	13297.4	14759.8
		85	13396.3	13677.1	13396.3
		84	14650.2	12651	14650.2
		83	13807.5	12622.1	13807.5
		82	14365.9	13408.7	14365.9
		81	14658	12407.2	14658
		80	14129.3	13697.9	14129.3
		79	14359.9	13450	14359.9
		78	14778.2	13117.5	14778.2
		77	15242.4	13568.7	15242.4
		76	15151.1	14529.5	15151.1
		75	15541.5	15479.1	15541.5
		74	15603.1	15319.8	15603.1
		73	15034.7	14525.8	15034.7
		72	15372.7	13715.6	15372.7
		71	14945	14530	14945
		70	14624.7	13749.7	14624.7
		69	15830.7	13234.9	15830.7
		68	15311	14578.1	15311
		67	15148.4	13195.2	15148.4
		66	14833.8	13374.5	14833.8
		65	14932	13756.5	14932
		64	15483.9	13087.5	15483.9
		63	14208.3	13319.7	14208.3
		62	14419.4	13676.8	14419.4
		61	14919.8	13130.3	14919.8
		60	14836.9	13576.4	14836.9
		59	14485.5	13849.7	14485.5
		58	14514.7	14137.9	14514.7
		57	15950.3	14996	15950.3
		56	16841.7	14082.8	16841.7
		55	16824.4	15851.7	16824.4
		54	15450.6	15345.7	15450.6
		53	15760.8	16152.6	15760.8
		52	16325.8	15927.4	16325.8
		51	16736	15613.3	16736
		50	17836.9	15175.6	17836.9
		49	16855.2	16250.5	16855.2
		48	17165.8	16049.7	17165.8
		47	17348.5	15703.8	17348.5
		46	17585.8	15659.4	17585.8
		45	15921.8	14552.1	15921.8
		44	15708.7	15086.7	15708.7
		43	14537.1	14538.7	14537.1
		42	14063.4	13672.2	14063.4
		41	13177.4	12903.8	13177.4
		40	13624.9	12567	13624.9
		39	11965.8	13104	11965.8
		38	12932.2	11231.5	12932.2
		37	13094.3	12436.9	13094.3
		36	11299.4	10680.2	11299.4
		35	11401.4	10302.6	11401.4
		34	11387.4	10504.9	11387.4
		33	11637.5	10823	11637.5
		32	11819.1	10876.5	11819.1
		31	13763.6	11755	13763.6
		30	14976.7	13218.5	14976.7
		29	14983.6	15225.1	14983.6
		28	21371.2	19544.5	21371.2
		27	31498.6	27037.3	31498.6
		26	43964.1	33540.8	43964.1
		25	50470.2	38761.5	50470.2
		24	41741	32206.1	41741
		23	20684	20569.9	20684
		22	10240.5	12806.6	10240.5
		21	6396.63	11401.5	6396.63
		20	6120.43	12341.8	6120.43
		19	6091.26	13588.8	6091.26
		18	5649.26	11842.6	5649.26
		17	5914.26	8862.46	5914.26
		16	7553.6	7133.93	7553.6
		15	12761.3	9769.32	12761.3
		14	13215	11755.3	13215
		13	12430.5	10105.8	12430.5
		12	11761.7	11356.6	11761.7
		11	11929.5	11202.8	11929.5
		10	8381.25	9606.06	8381.25
		9	9999.3	8453.81	9999.3
		8	11527.4	9963.23	11527.4
		7	11567.8	10077.4	11567.8
		6	9461.32	9336.59	9461.32
		5	5049.51	5774.85	5049.51
		4	2164.69	2584.64	2164.69
		3	1027.93	1397.07	1027.93
		2	441.774	858.613	441.774
		1	397.81	385.082	397.81
		0	154.544	173.646	154.544
		-1	169.49	232.138	169.49
		-2	124.041	170.905	124.041
		-3	45.9269	75.2091	45.9269
		-4	179.298	143.57	179.298
		-5	190.073	165.919	190.073
		-6	165.001	85.5162	165.001
		-7	46.473	85.558	46.473
		-8	124.614	64.1375	124.614
		-9	128.348	40.0468	128.348
		-10	22.3406	66.5147	22.3406
		32.22	346.667	314.167	411.667
		32.24	227.5	184.167	346.667
		32.26	227.5	335.833	238.333
		32.28	162.5	260	281.667
		32.3	249.167	303.333	281.667
		32.32	249.167	357.5	195
		32.34	270.833	314.167	303.333
		32.36	325	390	216.667
		32.38	390	238.333	335.833
		32.4	281.667	325	390
		32.42	249.167	335.833	379.167
		32.44	335.833	314.167	292.5
		32.46	270.833	379.167	260
		32.48	249.167	227.5	357.5
		32.5	260	314.167	260
		32.52	216.667	270.833	357.5
		32.54	335.833	368.333	249.167
		32.56	292.5	249.167	314.167
		32.58	205.833	303.333	249.167
		32.6	335.833	368.333	357.5
		32.62	314.167	216.667	325
		32.64	303.333	325	260
		32.66	281.667	238.333	400.833
		32.68	325	357.5	249.167
		32.7	292.5	249.167	303.333
		32.72	205.833	281.667	357.5
		32.74	238.333	238.333	357.5
		32.76	346.667	368.333	346.667
		32.78	379.167	400.833	303.333
		32.8	260	281.667	325
		32.82	335.833	238.333	314.167
		32.84	281.667	173.333	357.5
		32.86	281.667	227.5	260
		32.88	238.333	346.667	314.167
		32.9	260	303.333	314.167
		32.92	249.167	357.5	325
		32.94	325	270.833	227.5
		32.96	379.167	249.167	346.667
		32.98	314.167	368.333	346.667
		33	335.833	227.5	335.833
		33.02	249.167	346.667	303.333
		33.04	379.167	303.333	303.333
		33.06	249.167	249.167	281.667
		33.08	227.5	260	281.667
		33.1	238.333	238.333	346.667
		33.12	260	314.167	281.667
		33.14	260	270.833	216.667
		33.16	238.333	368.333	195
		33.18	216.667	335.833	368.333
		33.2	205.833	216.667	335.833
		33.22	227.5	195	260
		33.24	270.833	335.833	303.333
		33.26	303.333	314.167	216.667
		33.28	238.333	292.5	260
		33.3	281.667	227.5	303.333
		33.32	325	325	249.167
		33.34	314.167	346.667	227.5
		33.36	422.5	325	335.833
		33.38	433.333	303.333	205.833
		33.4	281.667	281.667	325
		33.42	216.667	184.167	303.333
		33.44	205.833	314.167	411.667
		33.46	216.667	281.667	325
		33.48	260	368.333	270.833
		33.5	238.333	270.833	281.667
		33.52	270.833	314.167	368.333
		33.54	216.667	314.167	303.333
		33.56	195	379.167	205.833
		33.58	249.167	325	260
		33.6	205.833	270.833	292.5
		33.62	260	292.5	270.833
		33.64	249.167	281.667	346.667
		33.66	173.333	227.5	238.333
		33.68	151.667	325	346.667
		33.7	216.667	270.833	249.167
		33.72	325	368.333	379.167
		33.74	205.833	303.333	292.5
		33.76	151.667	249.167	270.833
		33.78	303.333	314.167	390
		33.8	270.833	357.5	260
		33.82	270.833	281.667	216.667
		33.84	205.833	433.333	335.833
		33.86	249.167	140.833	357.5
		33.88	227.5	335.833	325
		33.9	325	260	216.667
		33.92	303.333	325	270.833
		33.94	227.5	227.5	325
		33.96	205.833	249.167	292.5
		33.98	292.5	303.333	346.667
		34	238.333	281.667	314.167
		34.02	270.833	249.167	292.5
		34.04	227.5	227.5	314.167
		34.06	205.833	357.5	205.833
		34.08	335.833	260	346.667
		34.1	216.667	249.167	314.167
		34.12	325	281.667	184.167
		34.14	216.667	260	379.167
		34.16	335.833	303.333	400.833
		34.18	292.5	249.167	335.833
		34.2	281.667	249.167	216.667
		34.22	205.833	249.167	390
		34.24	238.333	216.667	130
		34.26	314.167	195	205.833
		34.28	281.667	292.5	249.167
		34.3	216.667	195	205.833
		34.32	325	346.667	357.5
		34.34	368.333	260	346.667
		34.36	238.333	249.167	303.333
		34.38	238.333	260	260
		34.4	227.5	270.833	238.333
		34.42	249.167	260	314.167
		34.44	227.5	357.5	303.333
		34.46	314.167	325	325
		34.48	270.833	281.667	260
		34.5	260	314.167	346.667
		34.52	140.833	303.333	205.833
		34.54	260	260	314.167
		34.56	249.167	335.833	368.333
		34.58	227.5	195	227.5
		34.6	227.5	270.833	303.333
		34.62	216.667	281.667	346.667
		34.64	292.5	249.167	325
		34.66	184.167	303.333	249.167
		34.68	249.167	400.833	292.5
		34.7	238.333	368.333	292.5
		34.72	205.833	205.833	270.833
		34.74	195	314.167	314.167
		34.76	205.833	368.333	227.5
		34.78	216.667	292.5	281.667
		34.8	227.5	249.167	314.167
		34.82	195	249.167	249.167
		34.84	238.333	205.833	368.333
		34.86	227.5	270.833	314.167
		34.88	162.5	270.833	216.667
		34.9	162.5	368.333	184.167
		34.92	227.5	281.667	325
		34.94	173.333	249.167	249.167
		34.96	325	281.667	314.167
		34.98	260	205.833	216.667
		35	270.833	173.333	173.333
		35.02	292.5	216.667	227.5
		35.04	216.667	281.667	335.833
		35.06	303.333	303.333	325
		35.08	184.167	238.333	357.5
		35.1	205.833	314.167	314.167
		35.12	184.167	346.667	205.833
		35.14	346.667	260	195
		35.16	281.667	184.167	346.667
		35.18	151.667	227.5	260
		35.2	205.833	227.5	249.167
		35.22	216.667	238.333	292.5
		35.24	195	335.833	260
		35.26	184.167	173.333	281.667
		35.28	335.833	227.5	260
		35.3	281.667	270.833	270.833
		35.32	173.333	184.167	227.5
		35.34	227.5	205.833	173.333
		35.36	227.5	227.5	281.667
		35.38	205.833	281.667	227.5
		35.4	270.833	325	270.833
		35.42	227.5	292.5	216.667
		35.44	281.667	270.833	260
		35.46	140.833	281.667	325
		35.48	227.5	227.5	281.667
		35.5	249.167	314.167	270.833
		35.52	184.167	205.833	314.167
		35.54	130	238.333	173.333
		35.56	260	238.333	335.833
		35.58	151.667	281.667	292.5
		35.6	314.167	238.333	292.5
		35.62	270.833	292.5	238.333
		35.64	162.5	227.5	238.333
		35.66	184.167	335.833	270.833
		35.68	227.5	238.333	270.833
		35.7	173.333	249.167	173.333
		35.72	205.833	335.833	216.667
		35.74	227.5	151.667	270.833
		35.76	162.5	140.833	238.333
		35.78	281.667	216.667	292.5
		35.8	195	205.833	249.167
		35.82	205.833	216.667	205.833
		35.84	130	249.167	270.833
		35.86	238.333	281.667	216.667
		35.88	205.833	281.667	205.833
		35.9	184.167	249.167	238.333
		35.92	205.833	260	195
		35.94	216.667	162.5	227.5
		35.96	205.833	162.5	249.167
		35.98	270.833	184.167	270.833
		36	227.5	184.167	422.5
		36.02	260	216.667	195
		36.04	238.333	260	292.5
		36.06	162.5	216.667	270.833
		36.08	260	151.667	216.667
		36.1	238.333	195	195
		36.12	238.333	173.333	216.667
		36.14	238.333	238.333	205.833
		36.16	238.333	260	249.167
		36.18	151.667	162.5	227.5
		36.2	227.5	216.667	260
		36.22	151.667	205.833	227.5
		36.24	195	216.667	260
		36.26	260	216.667	184.167
		36.28	260	151.667	205.833
		36.3	205.833	205.833	173.333
		36.32	270.833	292.5	151.667
		36.34	205.833	216.667	303.333
		36.36	314.167	151.667	184.167
		36.38	162.5	292.5	292.5
		36.4	260	260	260
		36.42	151.667	227.5	173.333
		36.44	270.833	249.167	249.167
		36.46	216.667	238.333	195
		36.48	205.833	184.167	205.833
		36.5	184.167	270.833	130
		36.52	173.333	151.667	173.333
		36.54	281.667	249.167	270.833
		36.56	140.833	270.833	205.833
		36.58	205.833	140.833	130
		36.6	195	325	260
		36.62	173.333	162.5	151.667
		36.64	216.667	227.5	281.667
		36.66	162.5	162.5	205.833
		36.68	151.667	216.667	195
		36.7	227.5	173.333	227.5
		36.72	281.667	325	227.5
		36.74	205.833	260	151.667
		36.76	238.333	303.333	205.833
		36.78	205.833	238.333	216.667
		36.8	195	314.167	249.167
		36.82	195	238.333	151.667
		36.84	205.833	227.5	227.5
		36.86	140.833	184.167	216.667
		36.88	281.667	390	184.167
		36.9	227.5	335.833	238.333
		36.92	205.833	173.333	216.667
		36.94	205.833	195	205.833
		36.96	205.833	184.167	249.167
		36.98	216.667	238.333	249.167
		37	238.333	303.333	249.167
		37.02	270.833	205.833	184.167
		37.04	205.833	162.5	184.167
		37.06	151.667	281.667	238.333
		37.08	140.833	314.167	184.167
		37.1	184.167	249.167	238.333
		37.12	227.5	379.167	151.667
		37.14	281.667	270.833	184.167
		37.16	195	173.333	151.667
		37.18	173.333	140.833	173.333
		37.2	216.667	249.167	216.667
		37.22	140.833	195	281.667
		37.24	97.5	260	205.833
		37.26	216.667	195	151.667
		37.28	162.5	270.833	162.5
		37.3	303.333	184.167	195
		37.32	184.167	162.5	108.333
		37.34	86.6667	303.333	184.167
		37.36	281.667	130	162.5
		37.38	140.833	281.667	281.667
		37.4	184.167	238.333	270.833
		37.42	184.167	216.667	173.333
		37.44	173.333	184.167	151.667
		37.46	130	151.667	162.5
		37.48	151.667	249.167	184.167
		37.5	184.167	140.833	216.667
		37.52	119.167	227.5	249.167
		37.54	195	119.167	162.5
		37.56	260	238.333	216.667
		37.58	140.833	184.167	216.667
		37.6	162.5	184.167	151.667
		37.62	205.833	205.833	216.667
		37.64	130	205.833	216.667
		37.66	173.333	227.5	151.667
		37.68	140.833	227.5	270.833
		37.7	260	227.5	108.333
		37.72	184.167	184.167	205.833
		37.74	184.167	303.333	151.667
		37.76	86.6667	346.667	140.833
		37.78	205.833	173.333	227.5
		37.8	119.167	184.167	303.333
		37.82	173.333	184.167	270.833
		37.84	151.667	238.333	216.667
		37.86	260	260	238.333
		37.88	249.167	184.167	173.333
		37.9	216.667	238.333	140.833
		37.92	173.333	173.333	227.5
		37.94	151.667	184.167	162.5
		37.96	162.5	205.833	195
		37.98	119.167	292.5	205.833
		38	227.5	173.333	238.333
		38.02	151.667	75.8333	151.667
		38.04	151.667	238.333	184.167
		38.06	227.5	238.333	227.5
		38.08	162.5	119.167	173.333
		38.1	216.667	108.333	173.333
		38.12	216.667	184.167	216.667
		38.14	195	184.167	249.167
		38.16	140.833	151.667	205.833
		38.18	292.5	195	227.5
		38.2	184.167	130	162.5
		38.22	270.833	119.167	184.167
		38.24	205.833	216.667	173.333
		38.26	205.833	195	173.333
		38.28	227.5	130	130
		38.3	97.5	130	140.833
		38.32	162.5	162.5	238.333
		38.34	184.167	238.333	195
		38.36	227.5	173.333	151.667
		38.38	238.333	119.167	162.5
		38.4	162.5	130	97.5
		38.42	86.6667	184.167	195
		38.44	195	195	162.5
		38.46	216.667	227.5	173.333
		38.48	173.333	249.167	195
		38.5	119.167	173.333	205.833
		38.52	162.5	162.5	184.167
		38.54	205.833	173.333	119.167
		38.56	184.167	260	292.5
		38.58	227.5	205.833	184.167
		38.6	184.167	151.667	238.333
		38.62	184.167	162.5	162.5
		38.64	173.333	130	140.833
		38.66	75.8333	173.333	238.333
		38.68	173.333	216.667	173.333
		38.7	216.667	195	162.5
		38.72	140.833	130	216.667
		38.74	216.667	216.667	173.333
		38.76	238.333	238.333	238.333
		38.78	184.167	195	151.667
		38.8	162.5	151.667	249.167
		38.82	184.167	227.5	173.333
		38.84	227.5	205.833	205.833
		38.86	195	173.333	216.667
		38.88	227.5	325	227.5
		38.9	97.5	205.833	151.667
		38.92	195	162.5	195
		38.94	97.5	260	205.833
		38.96	195	249.167	184.167
		38.98	173.333	238.333	97.5
		39	216.667	216.667	195
		39.02	108.333	195	162.5
		39.04	173.333	97.5	195
		39.06	140.833	140.833	195
		39.08	162.5	173.333	162.5
		39.1	195	270.833	249.167
		39.12	184.167	97.5	227.5
		39.14	162.5	260	119.167
		39.16	162.5	162.5	162.5
		39.18	162.5	97.5	216.667
		39.2	151.667	119.167	195
		39.22	184.167	216.667	205.833
		39.24	205.833	195	249.167
		39.26	205.833	205.833	216.667
		39.28	205.833	195	162.5
		39.3	108.333	184.167	130
		39.32	184.167	173.333	173.333
		39.34	238.333	205.833	281.667
		39.36	130	173.333	205.833
		39.38	162.5	173.333	216.667
		39.4	195	151.667	119.167
		39.42	119.167	270.833	162.5
		39.44	140.833	205.833	130
		39.46	195	205.833	216.667
		39.48	195	162.5	205.833
		39.5	173.333	238.333	195
		39.52	130	238.333	227.5
		39.54	184.167	195	249.167
		39.56	162.5	216.667	227.5
		39.58	173.333	281.667	292.5
		39.6	162.5	216.667	249.167
		39.62	238.333	184.167	314.167
		39.64	205.833	238.333	205.833
		39.66	238.333	281.667	151.667
		39.68	227.5	184.167	216.667
		39.7	184.167	249.167	216.667
		39.72	205.833	249.167	205.833
		39.74	162.5	130	249.167
		39.76	227.5	227.5	314.167
		39.78	227.5	216.667	195
		39.8	151.667	249.167	270.833
		39.82	184.167	238.333	216.667
		39.84	140.833	162.5	260
		39.86	184.167	162.5	260
		39.88	195	130	270.833
		39.9	130	270.833	195
		39.92	54.1667	260	227.5
		39.94	151.667	173.333	216.667
		39.96	238.333	151.667	292.5
		39.98	130	216.667	227.5
		40	195	184.167	270.833
		40.02	151.667	195	238.333
		40.04	205.833	216.667	292.5
		40.06	216.667	238.333	400.833
		40.08	151.667	270.833	249.167
		40.1	119.167	162.5	249.167
		40.12	205.833	216.667	292.5
		40.14	140.833	325	205.833
		40.16	184.167	238.333	270.833
		40.18	238.333	270.833	184.167
		40.2	162.5	249.167	292.5
		40.22	162.5	195	390
		40.24	205.833	216.667	216.667
		40.26	151.667	368.333	227.5
		40.28	151.667	195	260
		40.3	184.167	260	303.333
		40.32	151.667	227.5	238.333
		40.34	195	238.333	249.167
		40.36	292.5	151.667	227.5
		40.38	97.5	292.5	249.167
		40.4	130	238.333	346.667
		40.42	130	227.5	260
		40.44	140.833	260	216.667
		40.46	216.667	270.833	292.5
		40.48	86.6667	314.167	227.5
		40.5	151.667	195	314.167
		40.52	260	151.667	227.5
		40.54	151.667	173.333	195
		40.56	227.5	281.667	281.667
		40.58	205.833	260	184.167
		40.6	205.833	292.5	238.333
		40.62	140.833	281.667	238.333
		40.64	249.167	184.167	184.167
		40.66	119.167	184.167	270.833
		40.68	162.5	281.667	260
		40.7	97.5	227.5	195
		40.72	205.833	303.333	238.333
		40.74	108.333	205.833	205.833
		40.76	140.833	151.667	173.333
		40.78	173.333	216.667	119.167
		40.8	249.167	162.5	184.167
		40.82	130	205.833	227.5
		40.84	119.167	195	130
		40.86	140.833	281.667	97.5
		40.88	173.333	173.333	195
		40.9	260	173.333	151.667
		40.92	140.833	195	140.833
		40.94	173.333	227.5	119.167
		40.96	173.333	238.333	205.833
		40.98	184.167	173.333	97.5
		41	108.333	238.333	227.5
		41.02	238.333	216.667	184.167
		41.04	140.833	173.333	195
		41.06	162.5	216.667	140.833
		41.08	119.167	270.833	184.167
		41.1	119.167	238.333	249.167
		41.12	119.167	119.167	216.667
		41.14	173.333	249.167	249.167
		41.16	173.333	227.5	162.5
		41.18	140.833	173.333	140.833
		41.2	184.167	216.667	184.167
		41.22	162.5	249.167	119.167
		41.24	184.167	173.333	216.667
		41.26	205.833	216.667	205.833
		41.28	205.833	151.667	173.333
		41.3	249.167	173.333	195
		41.32	108.333	173.333	281.667
		41.34	140.833	238.333	173.333
		41.36	173.333	173.333	195
		41.38	216.667	86.6667	162.5
		41.4	184.167	151.667	86.6667
		41.42	184.167	184.167	162.5
		41.44	151.667	205.833	216.667
		41.46	205.833	162.5	195
		41.48	108.333	173.333	205.833
		41.5	151.667	238.333	184.167
		41.52	130	216.667	195
		41.54	195	205.833	238.333
		41.56	184.167	119.167	205.833
		41.58	151.667	195	270.833
		41.6	184.167	151.667	216.667
		41.62	205.833	173.333	292.5
		41.64	162.5	130	270.833
		41.66	184.167	140.833	184.167
		41.68	314.167	173.333	205.833
		41.7	184.167	216.667	227.5
		41.72	195	249.167	249.167
		41.74	260	292.5	173.333
		41.76	173.333	249.167	216.667
		41.78	227.5	97.5	281.667
		41.8	195	195	140.833
		41.82	119.167	238.333	195
		41.84	260	151.667	205.833
		41.86	173.333	314.167	227.5
		41.88	205.833	227.5	216.667
		41.9	97.5	216.667	119.167
		41.92	205.833	260	249.167
		41.94	173.333	205.833	227.5
		41.96	162.5	238.333	346.667
		41.98	173.333	184.167	162.5
		42	173.333	151.667	151.667
		42.02	195	184.167	205.833
		42.04	227.5	195	216.667
		42.06	216.667	249.167	184.167
		42.08	130	162.5	314.167
		42.1	97.5	140.833	173.333
		42.12	173.333	205.833	140.833
		42.14	151.667	227.5	151.667
		42.16	162.5	238.333	249.167
		42.18	238.333	195	184.167
		42.2	130	151.667	227.5
		42.22	184.167	130	184.167
		42.24	173.333	130	184.167
		42.26	227.5	173.333	184.167
		42.28	195	205.833	119.167
		42.3	249.167	130	130
		42.32	162.5	216.667	216.667
		42.34	184.167	173.333	227.5
		42.36	173.333	205.833	173.333
		42.38	162.5	184.167	205.833
		42.4	184.167	97.5	162.5
		42.42	195	151.667	216.667
		42.44	162.5	184.167	173.333
		42.46	151.667	238.333	205.833
		42.48	260	216.667	205.833
		42.5	151.667	119.167	151.667
		42.52	130	260	140.833
		42.54	162.5	238.333	238.333
		42.56	151.667	249.167	130
		42.58	151.667	130	173.333
		42.6	184.167	162.5	195
		42.62	260	140.833	227.5
		42.64	140.833	140.833	130
		42.66	65	216.667	195
		42.68	195	130	140.833
		42.7	151.667	205.833	184.167
		42.72	140.833	195	140.833
		42.74	130	130	173.333
		42.76	205.833	260	140.833
		42.78	184.167	249.167	173.333
		42.8	227.5	162.5	173.333
		42.82	130	205.833	205.833
		42.84	173.333	162.5	205.833
		42.86	173.333	227.5	151.667
		42.88	119.167	184.167	195
		42.9	184.167	184.167	270.833
		42.92	140.833	195	119.167
		42.94	173.333	173.333	140.833
		42.96	292.5	249.167	151.667
		42.98	130	162.5	205.833
		43	205.833	151.667	260
		43.02	130	260	173.333
		43.04	119.167	119.167	227.5
		43.06	227.5	119.167	130
		43.08	130	173.333	238.333
		43.1	140.833	151.667	216.667
		43.12	162.5	216.667	249.167
		43.14	151.667	227.5	140.833
		43.16	97.5	195	260
		43.18	151.667	249.167	205.833
		43.2	130	249.167	281.667
		43.22	140.833	162.5	216.667
		43.24	162.5	195	238.333
		43.26	184.167	195	270.833
		43.28	140.833	184.167	249.167
		43.3	151.667	195	216.667
		43.32	173.333	205.833	216.667
		43.34	119.167	162.5	184.167
		43.36	195	238.333	227.5
		43.38	173.333	195	303.333
		43.4	184.167	162.5	260
		43.42	108.333	184.167	281.667
		43.44	119.167	162.5	292.5
		43.46	303.333	162.5	119.167
		43.48	195	173.333	205.833
		43.5	151.667	162.5	249.167
		43.52	140.833	195	184.167
		43.54	195	184.167	292.5
		43.56	195	216.667	270.833
		43.58	130	173.333	119.167
		43.6	151.667	173.333	292.5
		43.62	195	151.667	205.833
		43.64	119.167	292.5	184.167
		43.66	216.667	249.167	140.833
		43.68	184.167	108.333	216.667
		43.7	249.167	108.333	173.333
		43.72	130	162.5	173.333
		43.74	151.667	205.833	140.833
		43.76	205.833	130	184.167
		43.78	238.333	205.833	238.333
		43.8	162.5	238.333	130
		43.82	173.333	184.167	227.5
		43.84	151.667	227.5	184.167
		43.86	227.5	173.333	205.833
		43.88	151.667	227.5	173.333
		43.9	130	260	227.5
		43.92	151.667	151.667	195
		43.94	140.833	195	238.333
		43.96	184.167	173.333	173.333
		43.98	184.167	184.167	281.667
		44	216.667	162.5	151.667
		44.02	184.167	292.5	195
		44.04	195	205.833	238.333
		44.06	260	238.333	227.5
		44.08	162.5	130	249.167
		44.1	151.667	119.167	281.667
		44.12	205.833	162.5	249.167
		44.14	97.5	173.333	119.167
		44.16	173.333	238.333	195
		44.18	151.667	151.667	151.667
		44.2	162.5	151.667	205.833
		44.22	86.6667	227.5	238.333
		44.24	173.333	140.833	173.333
		44.26	173.333	216.667	227.5
		44.28	184.167	281.667	260
		44.3	227.5	227.5	227.5
		44.32	227.5	205.833	205.833
		44.34	108.333	184.167	162.5
		44.36	162.5	205.833	205.833
		44.38	162.5	151.667	195
		44.4	108.333	205.833	173.333
		44.42	162.5	184.167	130
		44.44	205.833	346.667	249.167
		44.46	162.5	238.333	249.167
		44.48	162.5	216.667	227.5
		44.5	195	162.5	162.5
		44.52	130	195	140.833
		44.54	205.833	216.667	216.667
		44.56	108.333	86.6667	173.333
		44.58	162.5	151.667	65
		44.6	205.833	260	86.6667
		44.62	184.167	140.833	140.833
		44.64	140.833	108.333	151.667
		44.66	97.5	216.667	130
		44.68	140.833	162.5	195
		44.7	86.6667	151.667	151.667
		44.72	238.333	216.667	184.167
		44.74	195	108.333	151.667
		44.76	97.5	119.167	151.667
		44.78	227.5	270.833	216.667
		44.8	151.667	173.333	205.833
		44.82	140.833	162.5	140.833
		44.84	184.167	238.333	195
		44.86	173.333	130	162.5
		44.88	173.333	162.5	195
		44.9	108.333	162.5	227.5
		44.92	162.5	270.833	173.333
[truncated: 1,504 more rows]
