# Supplementary material for: Anisotropic core–shell ceramic nanofibrous membrane with improved optical reflectivity and thermal insulation for high-energy laser protection
Source: Nat Commun. 2026 Jul 23;17:7112. doi: 10.1038/s41467-026-73159-0 (PMC13396369; doi:10.1038/s41467-026-73159-0)
Supplement: Supplementary file 8 — Source data [file 41467_2026_73159_MOESM8_ESM.zip › Source Data/Supplementary Figure 7g.xlsx]

## Sheet: Sheet1
Supplementary Figure 7g
		Binding Energy [eV]	intensity
		298	14115.4	0	0	0	14137.3
		297.9	14343.8	13908.2	13910.6	13927.8	13930.1
		297.8	13406.8	13887	13889.4	13906.6	13908.9
		297.7	13766.9	13834	13836.4	13853.6	13855.9
		297.6	13836.3	13581.8	13584.1	13601.3	13603.6
		297.5	13667.9	13542.6	13544.9	13562.1	13564.4
		297.4	13231	13360	13362.3	13379.5	13381.8
		297.3	13210.7	13210	13212.4	13229.6	13231.9
		297.2	12854	12990	12992.3	13009.5	13011.8
		297.1	13086.5	12865.1	12867.5	12884.7	12887
		297	12567.6	12730.7	12733	12750.2	12752.5
		296.9	12606.9	12521.4	12523.7	12540.9	12543.3
		296.8	12538.5	12334.5	12336.8	12354	12356.4
		296.7	11807.6	12237.1	12239.4	12256.6	12258.9
		296.6	12152	12035.1	12037.5	12054.7	12057
		296.5	12080.4	11838.8	11841.2	11858.4	11860.7
		296.4	11597.2	11793.6	11795.9	11813.1	11815.4
		296.3	11557	11651.6	11653.9	11671.2	11673.5
		296.2	11581.3	11557.1	11559.5	11576.7	11579
		296.1	11442.2	11487.5	11489.8	11507	11509.4
		296	11608	11467.9	11470.2	11487.4	11489.7
		295.9	11249	11440.1	11442.4	11459.6	11461.9
		295.8	11458.7	11422.2	11424.5	11441.7	11444
		295.7	11442.5	11345.9	11348.2	11365.4	11367.7
		295.6	11539.8	11282.7	11285	11302.2	11304.5
		295.5	11105.1	11112.9	11115.2	11132.4	11134.7
		295.4	11343.2	10917.2	10919.5	10936.7	10939
		295.3	10769.1	10714	10716.3	10733.6	10735.9
		295.2	10579.6	10489.4	10491.7	10508.9	10511.2
		295.1	10734.4	10257.1	10259.5	10276.7	10279
		295	10174.1	10104.5	10106.8	10124	10126.4
		294.9	9970.25	9923.31	9925.63	9942.84	9945.16
		294.8	10197.6	9746.7	9749.02	9766.23	9768.55
		294.7	9726.27	9605.27	9607.58	9624.8	9627.12
		294.6	9717.62	9472.91	9475.23	9492.45	9494.77
		294.5	9371.46	9350.56	9352.87	9370.1	9372.42
		294.4	9152.72	9237.85	9240.17	9257.4	9259.72
		294.3	9378.25	9111.1	9113.42	9130.65	9132.97
		294.2	9125.49	8988.26	8990.58	9007.83	9010.15
		294.1	8921.15	8848.72	8851.03	8868.29	8870.61
		294	8720.19	8650.35	8652.66	8669.94	8672.26
		293.9	8648.89	8464.82	8467.13	8484.43	8486.75
		293.8	8345.07	8298.14	8300.45	8317.78	8320.1
		293.7	8186.3	8193.15	8195.47	8212.83	8215.15
		293.6	7914.81	8144.36	8146.67	8164.08	8166.4
		293.5	8015.94	8108.28	8110.58	8128.06	8130.38
		293.4	8389.82	8064.64	8066.94	8084.49	8086.82
		293.3	8034.46	8060.48	8062.79	8080.44	8082.77
		293.2	7968.09	8013.96	8016.26	8034.05	8036.38
		293.1	7894.04	7953.23	7955.52	7973.48	7975.81
		293	7783.32	7884.31	7886.6	7904.77	7907.11
		292.9	8086.12	7811.27	7813.56	7832	7834.35
		292.8	7689.86	7713.99	7716.28	7735.07	7737.42
		292.7	7602.89	7697.65	7699.93	7719.16	7721.51
		292.6	7407.63	7616.81	7619.08	7638.86	7641.22
		292.5	7701.58	7607.35	7609.62	7630.09	7632.46
		292.4	7681.88	7587.75	7590	7611.34	7613.72
		292.3	7645.78	7542.25	7544.49	7566.9	7569.3
		292.2	7635.68	7450.24	7452.47	7476.22	7478.63
		292.1	7510.45	7329.53	7331.74	7357.16	7359.59
		292	7450.29	7172.06	7174.25	7201.73	7204.18
		291.9	7399.19	7013.61	7015.78	7045.8	7048.27
		291.8	6904.72	6853.83	6855.97	6889.11	6891.61
		291.7	6916.9	6708.87	6710.97	6747.93	6750.47
		291.6	6662.78	6603.8	6605.85	6647.49	6650.07
		291.5	6450.77	6538.24	6540.25	6587.57	6590.19
		291.4	6572.91	6501.77	6503.72	6557.93	6560.62
		291.3	6334.4	6480.67	6482.55	6545.12	6547.88
		291.2	6585.82	6464.92	6466.71	6539.36	6542.21
		291.1	6480.25	6412.97	6414.66	6499.45	6502.4
		291	6674.58	6371.22	6372.79	6472.15	6475.22
		290.9	6231.26	6317.24	6318.67	6435.46	6438.67
		290.8	6249.76	6270.43	6271.68	6409.27	6412.65
		290.7	6285.26	6219.99	6221.04	6383.38	6386.97
		290.6	6321.15	6220.16	6220.96	6412.69	6416.52
		290.5	6006.15	6220.37	6220.88	6447.39	6451.51
		290.4	6278.98	6220.63	6220.79	6488.34	6492.81
		290.3	6393.87	6220.93	6220.67	6536.55	6541.44
		290.2	6473.78	6221.26	6220.52	6593.14	6598.53
		290.1	6678.79	6221.63	6220.29	6659.38	6665.36
		290	6586.65	6222.1	6220.06	6736.79	6743.47
		289.9	6394.17	6222.66	6219.79	6826.99	6834.51
		289.8	6725.56	6223.33	6219.46	6931.83	6940.35
		289.7	6968.93	6224.13	6219.06	7053.38	7063.09
		289.6	7227.13	6225.09	6218.59	7193.96	7205.09
		289.5	7273.14	6226.2	6218.01	7356.14	7368.96
		289.4	7402.74	6227.51	6217.29	7542.77	7557.62
		289.3	7862.2	6229.1	6216.47	7757.1	7774.36
		289.2	7906.14	6231.03	6215.52	8002.61	8022.76
		289.1	8394.87	6233.36	6214.41	8283.15	8306.74
		289	8696.74	6236.13	6213.07	8602.88	8630.59
		288.9	9385.63	6239.46	6211.5	8966.37	8999.01
		288.8	10003.7	6243.5	6209.69	9378.56	9417.09
		288.7	10117	6248.43	6207.66	9844.67	9890.3
		288.6	10704	6254.45	6205.39	10370.2	10424.4
		288.5	11369	6261.89	6203.03	10960.9	11025.5
		288.4	11660.1	6271.06	6200.69	11622.6	11699.9
		288.3	12680	6282.32	6198.63	12360.7	12453.9
		288.2	13284.5	6296.21	6197.47	13180.4	13293.7
		288.1	13893.8	6313.34	6198.24	14086.1	14225.4
		288	14800.5	6334.42	6202.72	15080.4	15254.5
		287.9	16197.2	6360.45	6214.1	16164.2	16385.9
		287.8	17225	6392.61	6237.46	17334.9	17623.6
		287.7	18556.5	6432.36	6280.79	18585.6	18970.2
		287.6	20299.2	6481.58	6356.22	19903.4	20427.2
		287.5	22020.5	6542.68	6481.38	21267.7	21994
		287.4	24092	6618.71	6680.74	22648.3	23668.3
		287.3	25851.1	6713.56	6986.82	24003.9	25445.2
		287.2	27518.6	6832.15	7440.65	25281.2	27317.3
		287.1	29083.5	6980.58	8090.96	26416.3	29275.5
		287	31487.6	7166.49	8991.97	27339.6	31312.5
		286.9	33805.1	7399.43	10198.9	27988.4	33430.2
		286.8	35987.7	7691.26	11761.6	28331	35658.6
		286.7	37778.5	8056.56	13715.5	28410.6	38091.3
		286.6	40408.3	8513.34	16072.2	28314.7	40845.5
		286.5	43441.3	9083.74	18809.5	27936.8	43814.7
		286.4	45914.3	9794.41	21862.6	27288.2	46972.7
		286.3	50959.3	10677.9	25118.3	26403.9	50274
		286.2	53804.3	11773.6	28412.2	25328.8	53638.8
		286.1	56998.9	13128.5	31530.7	24112.4	56949.8
		286	60273.7	14798.2	34220.4	22803.7	60058.7
		285.9	63454.4	16848.9	36216.7	21448.4	62811.7
		285.8	65623.2	19356.8	37317.8	20085.4	65122.4
		285.7	67573.5	22409.6	37573.4	18746.3	67159
		285.6	68999.6	26106	37237.4	17455.2	69298.2
		285.5	71378.1	30554.6	36062.5	16229.2	71417.8
		285.4	72245.6	35869.9	34128.8	15078.9	73723.4
		285.3	76020.5	42166.3	31583.9	14010.1	76483.2
		285.2	79826.9	49546.3	28612	13024.6	79986.4
		285.1	84161.7	58081.6	25411.6	12121.3	84503.1
		285	90842.4	67782.8	22173.9	11296.8	90233
		284.9	97770.3	78557.3	19064	10546.6	97245.2
		284.8	106915	90152.2	16209.2	9865.29	105410
		284.7	114425	102093	13692.9	9247.18	114331
		284.6	122787	113641	11555.9	8686.52	123305
		284.5	132011	123825	9801.91	8178.03	131359
		284.4	137654	131614	8407.03	7717.07	137433
		284.3	141169	136296	7328.93	7299.45	140767
		284.2	141369	137994	6516.57	6921.74	141425
		284.1	138621	137799	5917.54	6581.14	140442
		284	133762	133397	5483.32	6275.31	135449
		283.9	124560	124441	5172.21	6002.2	126051
		283.8	113518	112388	4950.47	5759.85	113667
		283.7	101504	98843.1	4792.37	5546.47	99872
		283.6	87507.7	85157.4	4678.99	5360.18	85995.1
		283.5	75143.1	72255.5	4596.9	5198.95	72944.2
		283.4	62048.8	60649.1	4536.71	5060.52	61219.6
		283.3	51485.2	50539.3	4492	4942.49	51014.3
		283.2	43075.1	41929	4458.34	4842.47	42325.6
		283.1	34859.4	34712.2	4432.82	4758.22	35043.8
		283	28316.3	28733.6	4413.24	4687.46	29010.8
		282.9	23243.3	23824.8	4398.14	4628.27	24056.4
		282.8	18870.9	19823.4	4386.6	4579.04	20016.5
		282.7	15197.6	16581.5	4377.68	4538.07	16742.2
		282.6	13522.7	13969.4	4370.78	4504.07	14102.8
		282.5	11257.4	11875.8	4365.45	4475.88	11986.3
		282.4	9812.18	10206.4	4361.23	4452.49	10297.7
		282.3	9089.68	8882.17	4357.83	4433.02	8957.37
		282.2	8107.76	7837.3	4355.09	4416.87	7899.08
		282.1	7688.17	7017.39	4352.85	4403.47	7068.01
		282	6885.14	6377.64	4350.97	4392.33	6419
		281.9	6601.37	5881.42	4349.4	4383.1	5915.12
		281.8	6313.22	5498.84	4348.06	4375.44	5526.22
		281.7	6105.03	5205.74	4346.91	4369.09	5227.92
		281.6	5966.75	4982.63	4345.92	4363.83	5000.55
		281.5	5520.47	4813.92	4345.07	4359.5	4828.35
		281.4	5314.2	4687.2	4344.33	4355.92	4698.8
		281.3	5333.78	4592.68	4343.69	4352.97	4601.96
		281.2	5241.69	4522.66	4343.13	4350.54	4530.07
		281.1	5246.05	4471.13	4342.61	4348.51	4477.03
		281	5150.88	4433.46	4342.14	4346.82	4438.14
		280.9	4928.32	4406.16	4341.74	4345.45	4409.87
		280.8	4596.47	4386.52	4341.42	4344.34	4389.44
		280.7	4646.17	4372.48	4341.14	4343.44	4374.78
		280.6	4828.3	4362.52	4340.92	4342.72	4364.32
		280.5	4702.43	4355.5	4340.72	4342.13	4356.91
		280.4	4697.78	4350.53	4340.49	4341.59	4351.62
		280.3	4823.45	4347.02	4340.26	4341.11	4347.87
		280.2	4715.85	4344.57	4340.06	4340.72	4345.24
		280.1	4521.33	4342.89	4339.89	4340.4	4343.4
		280	4389.08	4341.74	4339.77	4340.16	4342.13
		279.9	4348.13	4340.97	4339.69	4339.99	4341.27
		279.8	4446.63	4340.47	4339.64	4339.87	4340.7
		279.7	4392.56	4340.12	4339.58	4339.76	4340.29
		279.6	4624.41	4339.88	4339.54	4339.68	4340.02
		279.5	4248.11	4339.72	4339.5	4339.61	4339.82
		279.4	4329.95	4339.59	4339.46	4339.54	4339.67
		279.3	4487.13	4339.51	4339.43	4339.48	4339.57
		279.2	4293.7	4339.48	4339.43	4339.47	4339.52
		279.1	4094.71	4339.44	4339.41	4339.44	4339.47
		279	4482.1	0	0	0	4482.14
		279		0	0	0
		279.1		4339.41	4339.41	4339.41
		279.2		4339.43	4339.43	4339.43
		279.3		4339.43	4339.43	4339.43
		279.4		4339.46	4339.46	4339.46
		279.5		4339.5	4339.5	4339.5
		279.6		4339.54	4339.54	4339.54
		279.7		4339.58	4339.58	4339.58
		279.8		4339.64	4339.64	4339.64
		279.9		4339.69	4339.69	4339.69
		280		4339.77	4339.77	4339.77
		280.1		4339.89	4339.89	4339.89
		280.2		4340.06	4340.06	4340.06
		280.3		4340.26	4340.26	4340.26
		280.4		4340.49	4340.49	4340.49
		280.5		4340.72	4340.72	4340.72
		280.6		4340.92	4340.92	4340.92
		280.7		4341.14	4341.14	4341.14
		280.8		4341.42	4341.42	4341.42
		280.9		4341.74	4341.74	4341.74
		281		4342.14	4342.14	4342.14
		281.1		4342.61	4342.61	4342.61
		281.2		4343.13	4343.13	4343.13
		281.3		4343.69	4343.69	4343.69
		281.4		4344.33	4344.33	4344.33
		281.5		4345.07	4345.07	4345.07
		281.6		4345.92	4345.92	4345.92
		281.7		4346.91	4346.91	4346.91
		281.8		4348.06	4348.06	4348.06
		281.9		4349.4	4349.4	4349.4
		282		4350.97	4350.97	4350.97
		282.1		4352.85	4352.85	4352.85
		282.2		4355.09	4355.09	4355.09
		282.3		4357.83	4357.83	4357.83
		282.4		4361.22	4361.22	4361.22
		282.5		4365.42	4365.42	4365.42
		282.6		4370.72	4370.72	4370.72
		282.7		4377.54	4377.54	4377.54
		282.8		4386.28	4386.28	4386.28
		282.9		4397.44	4397.44	4397.44
		283		4411.74	4411.74	4411.74
		283.1		4429.73	4429.73	4429.73
		283.2		4452.1	4452.1	4452.1
		283.3		4479.75	4479.75	4479.75
		283.4		4513.35	4513.35	4513.35
		283.5		4553.54	4553.54	4553.54
		283.6		4600.73	4600.73	4600.73
		283.7		4654.97	4654.97	4654.97
		283.8		4715.81	4715.81	4715.81
		283.9		4782.41	4782.41	4782.41
		284		4853.48	4853.48	4853.48
		284.1		4927.65	4927.65	4927.65
		284.2		5003.25	5003.25	5003.25
		284.3		5078.62	5078.62	5078.62
		284.4		5152.16	5152.16	5152.16
		284.5		5222.61	5222.61	5222.61
		284.6		5289.15	5289.15	5289.15
		284.7		5351.14	5351.14	5351.14
		284.8		5408.43	5408.43	5408.43
		284.9		5461.33	5461.33	5461.33
		285		5510.29	5510.29	5510.29
		285.1		5555.72	5555.72	5555.72
		285.2		5598.24	5598.24	5598.24
		285.3		5638.53	5638.53	5638.53
		285.4		5677.09	5677.09	5677.09
		285.5		5714.25	5714.25	5714.25
		285.6		5750.2	5750.2	5750.2
		285.7		5785.14	5785.14	5785.14
		285.8		5818.81	5818.81	5818.81
		285.9		5851.1	5851.1	5851.1
		286		5881.82	5881.82	5881.82
		286.1		5910.86	5910.86	5910.86
		286.2		5937.9	5937.9	5937.9
		286.3		5963.02	5963.02	5963.02
		286.4		5986.25	5986.25	5986.25
		286.5		6007.66	6007.66	6007.66
		286.6		6027.36	6027.36	6027.36
		286.7		6045.68	6045.68	6045.68
		286.8		6062.64	6062.64	6062.64
		286.9		6078.3	6078.3	6078.3
		287		6092.8	6092.8	6092.8
		287.1		6106.14	6106.14	6106.14
		287.2		6118.38	6118.38	6118.38
		287.3		6129.54	6129.54	6129.54
		287.4		6139.7	6139.7	6139.7
		287.5		6148.84	6148.84	6148.84
		287.6		6157	6157	6157
		287.7		6164.26	6164.26	6164.26
		287.8		6170.7	6170.7	6170.7
		287.9		6176.41	6176.41	6176.41
		288		6181.52	6181.52	6181.52
		288.1		6186.11	6186.11	6186.11
		288.2		6190.19	6190.19	6190.19
		288.3		6193.88	6193.88	6193.88
		288.4		6197.2	6197.2	6197.2
		288.5		6200.17	6200.17	6200.17
		288.6		6202.83	6202.83	6202.83
		288.7		6205.23	6205.23	6205.23
		288.8		6207.33	6207.33	6207.33
		288.9		6209.16	6209.16	6209.16
		289		6210.75	6210.75	6210.75
		289.1		6212.09	6212.09	6212.09
		289.2		6213.2	6213.2	6213.2
		289.3		6214.16	6214.16	6214.16
		289.4		6214.98	6214.98	6214.98
		289.5		6215.69	6215.69	6215.69
		289.6		6216.27	6216.27	6216.27
		289.7		6216.75	6216.75	6216.75
		289.8		6217.14	6217.14	6217.14
		289.9		6217.47	6217.47	6217.47
		290		6217.74	6217.74	6217.74
		290.1		6217.98	6217.98	6217.98
		290.2		6218.2	6218.2	6218.2
		290.3		6218.36	6218.36	6218.36
		290.4		6218.47	6218.47	6218.47
		290.5		6218.57	6218.57	6218.57
		290.6		6218.64	6218.64	6218.64
		290.7		6218.72	6218.72	6218.72
		290.8		6269.36	6269.36	6269.36
		290.9		6316.35	6316.35	6316.35
		291		6370.47	6370.47	6370.47
		291.1		6412.34	6412.34	6412.34
		291.2		6464.39	6464.39	6464.39
		291.3		6480.23	6480.23	6480.23
		291.4		6501.4	6501.4	6501.4
		291.5		6537.93	6537.93	6537.93
		291.6		6603.54	6603.54	6603.54
		291.7		6708.65	6708.65	6708.65
		291.8		6853.65	6853.65	6853.65
		291.9		7013.46	7013.46	7013.46
		292		7171.93	7171.93	7171.93
		292.1		7329.42	7329.42	7329.42
		292.2		7450.15	7450.15	7450.15
		292.3		7542.17	7542.17	7542.17
		292.4		7587.68	7587.68	7587.68
		292.5		7607.3	7607.3	7607.3
		292.6		7616.77	7616.77	7616.77
		292.7		7697.61	7697.61	7697.61
		292.8		7713.96	7713.96	7713.96
		292.9		7811.24	7811.24	7811.24
		293		7884.29	7884.29	7884.29
		293.1		7953.21	7953.21	7953.21
		293.2		8013.95	8013.95	8013.95
		293.3		8060.47	8060.47	8060.47
		293.4		8064.62	8064.62	8064.62
		293.5		8108.27	8108.27	8108.27
		293.6		8144.35	8144.35	8144.35
		293.7		8193.15	8193.15	8193.15
		293.8		8298.14	8298.14	8298.14
		293.9		8464.81	8464.81	8464.81
		294		8650.35	8650.35	8650.35
		294.1		8848.72	8848.72	8848.72
		294.2		8988.26	8988.26	8988.26
		294.3		9111.1	9111.1	9111.1
		294.4		9237.85	9237.85	9237.85
		294.5		9350.56	9350.56	9350.56
		294.6		9472.91	9472.91	9472.91
		294.7		9605.27	9605.27	9605.27
		294.8		9746.7	9746.7	9746.7
		294.9		9923.31	9923.31	9923.31
		295		10104.5	10104.5	10104.5
		295.1		10257.1	10257.1	10257.1
		295.2		10489.4	10489.4	10489.4
		295.3		10714	10714	10714
		295.4		10917.2	10917.2	10917.2
		295.5		11112.9	11112.9	11112.9
		295.6		11282.7	11282.7	11282.7
		295.7		11345.9	11345.9	11345.9
		295.8		11422.2	11422.2	11422.2
		295.9		11440.1	11440.1	11440.1
		296		11467.9	11467.9	11467.9
		296.1		11487.5	11487.5	11487.5
		296.2		11557.1	11557.1	11557.1
		296.3		11651.6	11651.6	11651.6
		296.4		11793.6	11793.6	11793.6
		296.5		11838.8	11838.8	11838.8
		296.6		12035.1	12035.1	12035.1
		296.7		12237.1	12237.1	12237.1
		296.8		12334.5	12334.5	12334.5
		296.9		12521.4	12521.4	12521.4
		297		12730.7	12730.7	12730.7
		297.1		12865.1	12865.1	12865.1
		297.2		12990	12990	12990
		297.3		13210	13210	13210
		297.4		13360	13360	13360
		297.5		13542.6	13542.6	13542.6
		297.6		13581.8	13581.8	13581.8
		297.7		13834	13834	13834
		297.8		13887	13887	13887
		297.9		13908.2	13908.2	13908.2
		298		0	0	0
		199.1		0	0
		199.2		0	0
		199.3		0	0
		199.4		0	0
		199.5		0	0
		199.6		0	0
		199.7		0	0
		199.8		0	0
		199.9		0	0
		200		0	0
		200.1		0	0
		200.2		0	0
		200.3		0	0
		200.4		0	0
		200.5		0	0
		200.6		0	0
		200.7		0	0
		200.8		0	0
		200.9		0	0
		201		0	0
		201.1		0	0
		201.2		0	0
		201.3		0	0
		201.4		0	0
		201.5		0	0
		201.6		0	0
		201.7		0	0
		201.8		0	0
		201.9		0	0
		202		0	0
		202.1		0	0
		202.2		0	0
		202.3		0	0
		202.4		0	0
		202.5		0	0
		202.6		0	0
		202.7		0	0
		202.8		0	0
		202.9		0	0
		203		0	0
		203.1		0	0
		203.2		0	0
		203.3		0	0
		203.4		0	0
		203.5		0	0
		203.6		0	0
		203.7		0	0
		203.8		0	0
		203.9		0	0
		204		0	0
		204.1		0	0
		204.2		0	0
		204.3		0	0
		204.4		0	0
		204.5		0	0
		204.6		0	0
		204.7		0	0
		204.8		0	0
		204.9		0	0
		205		0	0
		205.1		0	0
		205.2		0	0
		205.3		0	0
		205.4		0	0
		205.5		0	0
		205.6		0	0
		205.7		0	0
		205.8		0	0
		205.9		0	0
		206		0	0
		206.1		0	0
		206.2		0	0
		206.3		0	0
		206.4		0	0
		206.5		0	0
		206.6		0	0
		206.7		0	0
		206.8		0	0
		206.9		0	0
		207		0	0
		207.1		0	0
		207.2		0	0
		207.3		0	0
		207.4		0	0
		207.5		0	0
		207.6		0	0
		207.7		0	0
		207.8		0	0
		207.9		0	0
		208		0	0
		208.1		0	0
		208.2		0	0
		208.3		0	0
		208.4		0	0
		208.5		0	0
		208.6		0	0
		208.7		0	0
		208.8		0	0
		208.9		0	0
		209		0	0
		209.1		0	0
		209.2		0	0
		209.3		0	0
		209.4		0	0
		209.5		0	0
		209.6		0	0
		209.7		0	0
		209.8		0	0
		209.9		0	0
		210		0	0
		17.04	216.667	205.833	260
		17.06	162.5	216.667	205.833
		17.08	260	227.5	270.833
		17.1	249.167	281.667	238.333
		17.12	205.833	162.5	346.667
		17.14	216.667	260	184.167
		17.16	270.833	346.667	216.667
		17.18	227.5	249.167	281.667
		17.2	173.333	292.5	325
		17.22	238.333	281.667	390
		17.24	335.833	227.5	281.667
		17.26	162.5	260	195
		17.28	173.333	260	270.833
		17.3	227.5	227.5	260
		17.32	325	249.167	249.167
		17.34	130	260	205.833
		17.36	151.667	270.833	422.5
		17.38	281.667	249.167	162.5
		17.4	130	357.5	292.5
		17.42	184.167	335.833	205.833
		17.44	205.833	292.5	238.333
		17.46	292.5	281.667	260
		17.48	162.5	325	270.833
		17.5	260	205.833	184.167
		17.52	292.5	357.5	184.167
		17.54	249.167	260	227.5
		17.56	270.833	281.667	325
		17.58	346.667	303.333	260
		17.6	314.167	184.167	314.167
		17.62	270.833	357.5	260
		17.64	195	292.5	227.5
		17.66	205.833	238.333	249.167
		17.68	205.833	238.333	260
		17.7	227.5	281.667	325
		17.72	314.167	205.833	390
		17.74	292.5	303.333	173.333
		17.76	260	281.667	227.5
		17.78	281.667	292.5	184.167
		17.8	238.333	260	238.333
		17.82	205.833	303.333	249.167
		17.84	195	325	357.5
		17.86	270.833	281.667	281.667
		17.88	314.167	270.833	303.333
		17.9	357.5	346.667	238.333
		17.92	281.667	325	357.5
		17.94	303.333	444.167	205.833
		17.96	249.167	249.167	335.833
		17.98	205.833	303.333	335.833
		18	184.167	357.5	281.667
		18.02	325	433.333	314.167
		18.04	216.667	357.5	335.833
		18.06	281.667	335.833	238.333
		18.08	314.167	184.167	249.167
		18.1	227.5	379.167	238.333
		18.12	205.833	249.167	216.667
		18.14	281.667	357.5	292.5
		18.16	216.667	162.5	216.667
		18.18	346.667	335.833	281.667
		18.2	238.333	390	281.667
		18.22	216.667	411.667	292.5
		18.24	422.5	379.167	314.167
		18.26	325	357.5	314.167
		18.28	303.333	335.833	205.833
		18.3	260	346.667	357.5
		18.32	227.5	335.833	314.167
		18.34	184.167	357.5	390
		18.36	205.833	227.5	249.167
		18.38	195	346.667	346.667
		18.4	162.5	487.5	292.5
		18.42	249.167	314.167	195
		18.44	303.333	281.667	270.833
		18.46	314.167	368.333	314.167
		18.48	314.167	476.667	346.667
		18.5	205.833	260	368.333
		18.52	314.167	303.333	346.667
		18.54	281.667	260	335.833
		18.56	249.167	281.667	260
		18.58	303.333	346.667	325
		18.6	216.667	303.333	346.667
		18.62	281.667	281.667	325
		18.64	151.667	357.5	281.667
		18.66	260	335.833	292.5
		18.68	270.833	335.833	216.667
		18.7	238.333	314.167	292.5
		18.72	260	357.5	346.667
		18.74	455	346.667	260
		18.76	281.667	390	368.333
		18.78	270.833	411.667	335.833
		18.8	422.5	292.5	346.667
		18.82	303.333	465.833	260
		18.84	292.5	335.833	281.667
		18.86	314.167	249.167	422.5
		18.88	314.167	357.5	400.833
		18.9	357.5	346.667	314.167
		18.92	270.833	368.333	292.5
		18.94	270.833	292.5	422.5
		18.96	216.667	433.333	270.833
		18.98	357.5	422.5	433.333
		19	292.5	216.667	346.667
		19.02	260	346.667	400.833
		19.04	281.667	335.833	346.667
		19.06	346.667	390	379.167
		19.08	281.667	390	379.167
		19.1	325	346.667	335.833
		19.12	303.333	314.167	368.333
		19.14	335.833	368.333	346.667
		19.16	292.5	292.5	335.833
		19.18	292.5	270.833	368.333
		19.2	346.667	314.167	314.167
		19.22	346.667	346.667	325
		19.24	281.667	335.833	292.5
		19.26	335.833	303.333	444.167
		19.28	379.167	292.5	368.333
		19.3	379.167	314.167	303.333
		19.32	325	433.333	292.5
		19.34	335.833	520	368.333
		19.36	379.167	346.667	249.167
		19.38	270.833	433.333	455
		19.4	260	422.5	270.833
		19.42	411.667	303.333	390
		19.44	357.5	346.667	292.5
		19.46	411.667	379.167	335.833
		19.48	346.667	400.833	335.833
		19.5	292.5	411.667	335.833
		19.52	346.667	465.833	270.833
		19.54	379.167	400.833	325
		19.56	303.333	281.667	346.667
		19.58	325	400.833	379.167
		19.6	303.333	433.333	281.667
		19.62	357.5	357.5	411.667
		19.64	357.5	314.167	314.167
		19.66	335.833	303.333	270.833
		19.68	292.5	400.833	465.833
		19.7	455	390	379.167
		19.72	216.667	411.667	357.5
		19.74	379.167	335.833	498.333
		19.76	520	379.167	400.833
		19.78	292.5	368.333	357.5
		19.8	292.5	357.5	411.667
		19.82	335.833	390	303.333
		19.84	379.167	498.333	455
		19.86	433.333	509.167	346.667
		19.88	346.667	476.667	400.833
		19.9	314.167	444.167	346.667
		19.92	281.667	411.667	433.333
		19.94	422.5	411.667	433.333
		19.96	314.167	400.833	498.333
		19.98	379.167	455	346.667
		20	325	357.5	379.167
		20.02	368.333	400.833	335.833
		20.04	303.333	325	346.667
		20.06	325	325	368.333
		20.08	400.833	487.5	400.833
		20.1	509.167	411.667	368.333
		20.12	411.667	379.167	368.333
		20.14	444.167	455	411.667
		20.16	357.5	433.333	509.167
		20.18	433.333	422.5	357.5
		20.2	357.5	411.667	379.167
		20.22	400.833	379.167	346.667
		20.24	357.5	422.5	379.167
		20.26	292.5	433.333	325
		20.28	368.333	368.333	357.5
		20.3	346.667	433.333	509.167
		20.32	368.333	260	422.5
		20.34	346.667	379.167	303.333
		20.36	325	444.167	444.167
		20.38	314.167	411.667	379.167
		20.4	281.667	433.333	498.333
		20.42	346.667	422.5	368.333
		20.44	476.667	498.333	390
		20.46	411.667	346.667	498.333
		20.48	465.833	346.667	411.667
		20.5	444.167	520	281.667
		20.52	379.167	400.833	400.833
		20.54	476.667	400.833	422.5
		20.56	281.667	335.833	498.333
		20.58	379.167	498.333	476.667
		20.6	390	379.167	509.167
		20.62	433.333	368.333	509.167
		20.64	509.167	411.667	433.333
		20.66	379.167	433.333	335.833
		20.68	346.667	270.833	498.333
		20.7	379.167	303.333	411.667
		20.72	465.833	422.5	379.167
		20.74	379.167	487.5	400.833
		20.76	487.5	303.333	552.5
		20.78	444.167	390	476.667
		20.8	520	346.667	455
		20.82	411.667	411.667	433.333
		20.84	357.5	346.667	422.5
		20.86	455	325	574.167
		20.88	379.167	476.667	476.667
		20.9	357.5	390	541.667
		20.92	509.167	411.667	509.167
		20.94	498.333	314.167	400.833
		20.96	422.5	390	455
		20.98	325	390	411.667
		21	465.833	411.667	444.167
		21.02	400.833	390	476.667
		21.04	433.333	455	411.667
		21.06	433.333	422.5	552.5
		21.08	357.5	390	444.167
		21.1	379.167	444.167	628.333
		21.12	455	411.667	422.5
		21.14	444.167	444.167	411.667
		21.16	520	422.5	509.167
		21.18	368.333	346.667	368.333
		21.2	411.667	498.333	509.167
		21.22	357.5	411.667	357.5
		21.24	444.167	487.5	465.833
		21.26	379.167	411.667	498.333
		21.28	530.833	433.333	520
		21.3	433.333	433.333	390
		21.32	368.333	400.833	444.167
		21.34	433.333	346.667	498.333
		21.36	400.833	487.5	325
		21.38	390	379.167	498.333
		21.4	433.333	433.333	487.5
		21.42	335.833	335.833	292.5
		21.44	498.333	379.167	465.833
		21.46	498.333	368.333	422.5
		21.48	476.667	346.667	552.5
		21.5	487.5	476.667	530.833
		21.52	422.5	552.5	433.333
		21.54	520	552.5	444.167
		21.56	574.167	509.167	487.5
		21.58	400.833	400.833	411.667
		21.6	368.333	411.667	400.833
		21.62	314.167	530.833	368.333
		21.64	411.667	541.667	433.333
		21.66	541.667	270.833	498.333
		21.68	379.167	390	411.667
		21.7	335.833	487.5	541.667
		21.72	574.167	487.5	433.333
		21.74	509.167	487.5	357.5
		21.76	335.833	390	498.333
		21.78	390	379.167	390
		21.8	411.667	476.667	530.833
		21.82	346.667	498.333	465.833
		21.84	552.5	455	541.667
		21.86	455	498.333	541.667
		21.88	444.167	357.5	422.5
		21.9	509.167	509.167	563.333
		21.92	379.167	444.167	487.5
		21.94	433.333	357.5	368.333
		21.96	357.5	444.167	574.167
		21.98	422.5	400.833	487.5
		22	487.5	292.5	552.5
		22.02	357.5	465.833	487.5
		22.04	487.5	444.167	465.833
		22.06	530.833	574.167	455
		22.08	520	465.833	400.833
		22.1	379.167	368.333	335.833
		22.12	390	390	455
		22.14	390	476.667	552.5
		22.16	465.833	509.167	411.667
		22.18	357.5	411.667	400.833
		22.2	455	400.833	563.333
		22.22	400.833	325	476.667
		22.24	335.833	498.333	509.167
		22.26	422.5	487.5	606.667
		22.28	433.333	444.167	639.167
		22.3	379.167	465.833	498.333
		22.32	390	433.333	400.833
		22.34	563.333	498.333	541.667
		22.36	433.333	520	595.833
		22.38	400.833	487.5	606.667
		22.4	509.167	390	433.333
		22.42	357.5	379.167	433.333
		22.44	335.833	520	465.833
		22.46	574.167	368.333	422.5
		22.48	498.333	509.167	574.167
		22.5	325	433.333	357.5
		22.52	520	455	617.5
		22.54	476.667	379.167	422.5
		22.56	390	411.667	585
		22.58	390	400.833	520
		22.6	487.5	379.167	433.333
		22.62	541.667	465.833	520
		22.64	541.667	487.5	520
		22.66	422.5	541.667	639.167
		22.68	465.833	498.333	433.333
		22.7	379.167	314.167	433.333
		22.72	422.5	509.167	563.333
		22.74	530.833	433.333	617.5
		22.76	465.833	465.833	574.167
		22.78	520	411.667	541.667
		22.8	465.833	574.167	606.667
		22.82	520	368.333	422.5
		22.84	346.667	390	487.5
		22.86	465.833	487.5	379.167
		22.88	422.5	325	563.333
		22.9	530.833	400.833	444.167
		22.92	465.833	465.833	487.5
		22.94	314.167	357.5	390
		22.96	487.5	303.333	444.167
		22.98	574.167	498.333	465.833
		23	379.167	476.667	292.5
		23.02	400.833	411.667	411.667
		23.04	422.5	433.333	595.833
		23.06	400.833	520	455
		23.08	455	422.5	606.667
		23.1	455	379.167	498.333
		23.12	498.333	422.5	509.167
		23.14	433.333	379.167	563.333
		23.16	563.333	455	379.167
		23.18	422.5	335.833	552.5
		23.2	379.167	357.5	704.167
		23.22	455	390	520
		23.24	530.833	292.5	574.167
		23.26	465.833	422.5	585
		23.28	433.333	411.667	465.833
		23.3	422.5	444.167	552.5
		23.32	498.333	509.167	530.833
		23.34	400.833	465.833	628.333
		23.36	541.667	444.167	530.833
		23.38	498.333	314.167	455
		23.4	303.333	465.833	552.5
		23.42	455	422.5	552.5
		23.44	487.5	498.333	595.833
		23.46	400.833	455	476.667
		23.48	422.5	530.833	541.667
		23.5	444.167	465.833	509.167
		23.52	390	476.667	682.5
		23.54	325	444.167	520
		23.56	476.667	433.333	476.667
		23.58	476.667	465.833	455
		23.6	433.333	628.333	595.833
		23.62	444.167	487.5	585
		23.64	357.5	433.333	563.333
		23.66	455	476.667	552.5
		23.68	498.333	476.667	487.5
		23.7	541.667	433.333	715
		23.72	509.167	379.167	379.167
		23.74	422.5	552.5	444.167
		23.76	509.167	552.5	390
		23.78	552.5	509.167	400.833
		23.8	400.833	379.167	520
		23.82	541.667	368.333	444.167
		23.84	465.833	400.833	617.5
		23.86	509.167	476.667	465.833
		23.88	411.667	465.833	455
		23.9	390	487.5	563.333
		23.92	400.833	422.5	530.833
		23.94	281.667	379.167	465.833
		23.96	487.5	379.167	595.833
		23.98	422.5	346.667	509.167
		24	433.333	530.833	606.667
		24.02	422.5	422.5	509.167
		24.04	346.667	390	520
		24.06	411.667	357.5	585
		24.08	400.833	433.333	487.5
		24.1	368.333	487.5	617.5
		24.12	422.5	465.833	422.5
		24.14	303.333	368.333	693.333
		24.16	325	411.667	390
		24.18	541.667	487.5	574.167
		24.2	509.167	476.667	552.5
		24.22	465.833	400.833	455
		24.24	520	595.833	747.5
		24.26	520	498.333	476.667
		24.28	433.333	411.667	476.667
		24.3	422.5	433.333	433.333
		24.32	335.833	444.167	487.5
		24.34	400.833	422.5	444.167
		24.36	476.667	422.5	541.667
		24.38	520	422.5	455
		24.4	357.5	422.5	552.5
		24.42	541.667	368.333	682.5
		24.44	357.5	390	390
		24.46	455	422.5	509.167
		24.48	400.833	476.667	585
		24.5	390	455	520
		24.52	541.667	455	617.5
		24.54	400.833	390	487.5
		24.56	346.667	422.5	520
		24.58	411.667	368.333	465.833
		24.6	368.333	433.333	574.167
		24.62	487.5	335.833	498.333
		24.64	444.167	357.5	444.167
		24.66	357.5	520	563.333
		24.68	498.333	487.5	671.667
		24.7	422.5	411.667	530.833
		24.72	422.5	444.167	530.833
		24.74	379.167	639.167	650
		24.76	422.5	379.167	444.167
		24.78	487.5	595.833	455
		24.8	530.833	455	368.333
		24.82	444.167	325	400.833
		24.84	498.333	390	476.667
		24.86	444.167	465.833	595.833
		24.88	455	552.5	433.333
		24.9	465.833	411.667	563.333
		24.92	400.833	325	444.167
		24.94	433.333	574.167	595.833
		24.96	357.5	335.833	509.167
		24.98	400.833	433.333	465.833
		25	422.5	465.833	498.333
		25.02	487.5	357.5	444.167
		25.04	444.167	335.833	335.833
		25.06	422.5	292.5	563.333
		25.08	541.667	357.5	476.667
		25.1	422.5	335.833	487.5
		25.12	422.5	379.167	487.5
		25.14	487.5	444.167	368.333
		25.16	400.833	335.833	400.833
		25.18	422.5	455	509.167
		25.2	520	433.333	433.333
		25.22	444.167	509.167	444.167
		25.24	455	335.833	498.333
		25.26	574.167	444.167	433.333
		25.28	379.167	530.833	520
		25.3	509.167	314.167	509.167
		25.32	476.667	520	335.833
		25.34	379.167	498.333	520
		25.36	444.167	433.333	509.167
		25.38	530.833	541.667	530.833
		25.4	422.5	541.667	552.5
		25.42	281.667	400.833	509.167
		25.44	357.5	400.833	400.833
		25.46	390	346.667	400.833
		25.48	368.333	487.5	563.333
		25.5	314.167	498.333	476.667
		25.52	465.833	465.833	574.167
		25.54	422.5	509.167	563.333
		25.56	465.833	574.167	498.333
		25.58	433.333	411.667	444.167
		25.6	368.333	357.5	530.833
		25.62	465.833	465.833	552.5
		25.64	411.667	368.333	346.667
		25.66	433.333	541.667	433.333
		25.68	357.5	368.333	281.667
		25.7	444.167	390	552.5
		25.72	455	455	530.833
		25.74	346.667	509.167	498.333
		25.76	465.833	444.167	595.833
		25.78	325	530.833	552.5
		25.8	455	390	476.667
		25.82	357.5	368.333	563.333
		25.84	357.5	541.667	455
		25.86	379.167	433.333	509.167
		25.88	552.5	379.167	270.833
		25.9	444.167	411.667	476.667
		25.92	574.167	433.333	552.5
		25.94	444.167	325	465.833
		25.96	379.167	487.5	498.333
		25.98	520	411.667	400.833
		26	433.333	444.167	530.833
		26.02	433.333	292.5	487.5
		26.04	509.167	325	422.5
		26.06	520	433.333	444.167
		26.08	390	335.833	552.5
		26.1	368.333	314.167	595.833
		26.12	530.833	368.333	595.833
		26.14	411.667	455	541.667
		26.16	509.167	400.833	541.667
		26.18	390	422.5	487.5
		26.2	476.667	400.833	509.167
		26.22	487.5	400.833	390
		26.24	368.333	509.167	455
		26.26	433.333	303.333	379.167
		26.28	455	379.167	498.333
		26.3	509.167	498.333	465.833
		26.32	574.167	422.5	476.667
		26.34	390	476.667	541.667
		26.36	476.667	335.833	476.667
		26.38	563.333	444.167	411.667
		26.4	444.55	465.833	595.833
		26.42	320.77	422.5	574.167
		26.44	319.45	390	487.5
		26.46	451.06	433.333	520
		26.48	388.5	368.333	487.5
		26.5	402.11	433.333	639.167
		26.52	497.29	346.667	509.167
		26.54	468.57	476.667	585
		26.56	471.66	520	617.5
		26.58	483.95	498.333	834.167
		26.6	497.09	595.833	541.667
		26.62	404.29	390	671.667
		26.64	367.08	433.333	704.167
		26.66	433.65	400.833	693.333
		26.68	463.51	530.833	780
		26.7	442.72	563.333	920.833
		26.72	342.24	476.667	552.5
		26.74	407.95	487.5	801.667
		26.76	429.66	390	910
		26.78	426.63	444.167	1007.5
		26.8	357.14	476.667	964.167
		26.82	338.79	314.167	996.667
		26.84	448.74	498.333	812.5
		26.86	448.85	455	823.333
		26.88	430.25	433.333	747.5
		26.9	429.61	422.5	639.167
		26.92	373.97	422.5	498.333
		26.94	426	379.167	563.333
		26.96	357.5	357.5	422.5
		26.98	360.29	400.833	476.667
		27	574.167	390	433.333
		27.02	520	422.5	725.833
		27.04	400.833	411.667	487.5
		27.06	563.333	379.167	433.333
		27.08	498.333	379.167	541.667
		27.1	444.167	444.167	541.667
		27.12	400.833	498.333	617.5
		27.14	520	422.5	563.333
		27.16	455	444.167	379.167
		27.18	379.167	335.833	422.5
		27.2	487.5	422.5	400.833
		27.22	314.167	455	422.5
		27.24	520	628.333	455
		27.26	476.667	465.833	390
		27.28	433.333	498.333	455
		27.3	390	552.5	498.333
		27.32	400.833	379.167	487.5
		27.34	238.333	433.333	465.833
		27.36	411.667	433.333	411.667
		27.38	357.5	463.63	390
		27.4	390	310.42	585
		27.42	465.833	483.54	455
		27.44	433.333	488.96	563.333
		27.46	346.667	421.6	520
		27.48	379.167	388.02	379.167
		27.5	368.333	309.01	400.833
		27.52	400.833	473.52	455
		27.54	357.5	301.84	411.667
		27.56	357.5	469.98	487.5
		27.58	292.5	327.31	530.833
		27.6	498.333	463.33	303.333
		27.62	541.667	432.71	455
		27.64	400.833	355.54	444.167
		27.66	379.167	483.5	476.667
		27.68	379.167	349.09	455
		27.7	465.833	438.2	411.667
		27.72	303.333	444.04	309.45
		27.74	335.833	303.67	360.07
		27.76	281.667	487.2	422.78
		27.78	422.5	429.53	405.78
		27.8	292.5	411.95	432.48
		27.82	357.5	452.26	322.23
		27.84	281.667	434.03	437.26
		27.86	433.333	500	373.13
		27.88	487.5	317.86	347.01
		27.9	368.333	458.76	369.99
		27.92	444.167	396.18	317.46
		27.94	390	419.03	443.8
		27.96	390	390.04	339.94
		27.98	541.667	399.84	441.07
		28	281.667	414.23	385.31
		28.02	400.833	454.05	377.09
		28.04	379.167	312.76	465.76
		28.06	390	495.76	323.32
		28.08	400.833	486.58	478.71
		28.1	325	367.47	309.84
		28.12	476.667	349.36	417.82
		28.14	346.667	349.58	452.03
		28.16	303.333	324.64	316.63
		28.18	422.5	497.47	324.64
		28.2	379.167	489.9	394.9
		28.22	325	322.01	331.6
		28.24	314.167	462.88	336.75
		28.26	368.333	405.68	428.11
		28.28	314.167	478.06	377.34
		28.3	368.333	486.79	457.68
		28.32	281.667	319.13	444.167
		28.34	281.667	395.27	509.167
		28.36	346.667	464.29	650
		28.38	346.667	617.5	422.5
		28.4	411.667	541.667	476.667
		28.42	249.167	433.333	541.667
		28.44	314.167	433.333	476.667
		28.46	379.167	411.667	422.5
		28.48	487.5	563.333	455
		28.5	335.833	563.333	520
		28.52	292.5	400.833	465.833
		28.54	433.333	476.667	487.5
		28.56	379.167	498.333	411.667
		28.58	433.333	509.167	455
		28.6	411.667	520	368.333
		28.62	238.333	520	498.333
		28.64	411.667	314.167	390
		28.66	292.5	465.833	520
		28.68	390	411.667	465.833
		28.7	303.333	487.5	335.833
		28.72	411.667	411.667	335.833
		28.74	400.833	509.167	455
		28.76	422.5	487.5	455
		28.78	411.667	476.667	411.667
		28.8	346.667	335.833	400.833
		28.82	400.833	368.333	444.167
		28.84	368.333	390	390
		28.86	325	498.333	422.5
		28.88	400.833	346.667	433.333
		28.9	368.333	455	368.333
		28.92	379.167	487.5	465.833
		28.94	335.833	509.167	368.333
		28.96	325	411.667	433.333
		28.98	303.333	368.333	487.5
		29	357.5	455	390
		29.02	346.667	541.667	346.667
		29.04	357.5	281.667	400.833
		29.06	379.167	509.167	346.667
		29.08	411.667	390	303.333
		29.1	303.333	476.667	498.333
		29.12	357.5	314.167	357.5
		29.14	400.833	227.5	498.333
		29.16	292.5	422.5	411.667
		29.18	303.333	400.833	411.667
		29.2	314.167	379.167	325
		29.22	346.667	368.333	411.667
		29.24	368.333	444.167	379.167
		29.26	357.5	400.833	411.667
		29.28	400.833	433.333	292.5
		29.3	303.333	422.5	520
		29.32	270.833	379.167	335.833
		29.34	346.667	411.667	422.5
		29.36	433.333	368.333	400.833
		29.38	346.667	487.5	335.833
		29.4	379.167	390	346.667
		29.42	335.833	379.167	455
		29.44	422.5	303.333	238.333
		29.46	357.5	520	552.5
		29.48	498.333	422.5	433.333
		29.5	270.833	498.333	335.833
		29.52	270.833	455	390
		29.54	357.5	346.667	422.5
		29.56	314.167	520	325
		29.58	411.667	292.5	368.333
		29.6	227.5	476.667	465.833
		29.62	292.5	346.667	346.667
		29.64	281.667	281.667	400.833
		29.66	390	411.667	400.833
		29.68	368.333	335.833	379.167
		29.7	281.667	400.833	487.5
		29.72	325	325	368.333
		29.74	260	346.667	357.5
		29.76	281.667	303.333	422.5
		29.78	260	357.5	422.5
		29.8	379.167	335.833	357.5
		29.82	303.333	390	303.333
		29.84	368.333	303.333	520
		29.86	270.833	357.5	520
		29.88	368.333	476.667	422.5
		29.9	270.833	368.333	260
		29.92	411.667	487.5	368.333
		29.94	184.167	552.5	422.5
		29.96	465.833	444.167	455
		29.98	325	335.833	455
		30	314.167	390	433.333
		30.02	422.5	335.833	498.333
		30.04	303.333	444.167	325
		30.06	390	335.833	433.333
		30.08	314.167	346.667	422.5
		30.1	325	390	411.667
		30.12	357.5	422.5	390
		30.14	368.333	379.167	325
		30.16	368.333	411.667	346.667
		30.18	357.5	314.167	379.167
		30.2	390	249.167	476.667
		30.22	292.5	400.833	368.333
		30.24	292.5	509.167	444.167
		30.26	227.5	281.667	346.667
		30.28	368.333	390	476.667
		30.3	390	411.667	433.333
		30.32	379.167	325	465.833
		30.34	292.5	509.167	400.833
		30.36	205.833	422.5	498.333
		30.38	433.333	281.667	455
		30.4	433.333	325	476.667
		30.42	260	335.833	455
		30.44	303.333	346.667	422.5
		30.46	346.667	411.667	444.167
		30.48	411.667	303.333	455
		30.5	270.833	270.833	390
		30.52	303.333	205.833	400.833
		30.54	357.5	422.5	400.833
		30.56	346.667	292.5	465.833
		30.58	292.5	390	498.333
		30.6	292.5	455	509.167
		30.62	281.667	400.833	379.167
		30.64	227.5	433.333	379.167
		30.66	238.333	368.333	411.667
		30.68	325	368.333	400.833
		30.7	216.667	498.333	411.667
		30.72	379.167	433.333	357.5
		30.74	368.333	303.333	357.5
		30.76	368.333	335.833	368.333
		30.78	444.167	292.5	433.333
		30.8	357.5	400.833	390
		30.82	238.333	335.833	465.833
		30.84	368.333	422.5	379.167
		30.86	162.5	346.667	292.5
		30.88	368.333	325	455
		30.9	335.833	314.167	422.5
		30.92	325	335.833	400.833
		30.94	357.5	411.667	346.667
		30.96	379.167	400.833	433.333
		30.98	346.667	314.167	314.167
		31	292.5	346.667	465.833
		31.02	314.167	314.167	390
		31.04	292.5	379.167	379.167
		31.06	281.667	325	400.833
		31.08	379.167	303.333	390
		31.1	270.833	346.667	465.833
		31.12	411.667	335.833	455
		31.14	325	422.5	303.333
		31.16	314.167	270.833	314.167
		31.18	390	476.667	335.833
		31.2	314.167	346.667	325
		31.22	400.833	476.667	270.833
		31.24	314.167	227.5	433.333
		31.26	400.833	411.667	433.333
		31.28	357.5	335.833	335.833
		31.3	368.333	400.833	325
		31.32	335.833	335.833	400.833
		31.34	270.833	465.833	314.167
		31.36	357.5	422.5	314.167
		31.38	281.667	357.5	281.667
		31.4	303.333	346.667	238.333
		31.42	292.5	476.667	433.333
		31.44	303.333	335.833	465.833
		31.46	260	552.5	520
		31.48	444.167	303.333	335.833
		31.5	411.667	422.5	552.5
		31.52	249.167	314.167	465.833
		31.54	346.667	400.833	400.833
		31.56	270.833	390	325
		31.58	281.667	400.833	400.833
		31.6	314.167	335.833	303.333
		31.62	260	270.833	325
		31.64	260	335.833	400.833
		31.66	422.5	368.333	368.333
		31.68	195	325	357.5
		31.7	335.833	303.333	357.5
		31.72	238.333	346.667	379.167
		31.74	260	379.167	335.833
		31.76	162.5	357.5	314.167
		31.78	270.833	270.833	303.333
		31.8	335.833	411.667	357.5
		31.82	281.667	325	216.667
		31.84	400.833	292.5	314.167
		31.86	238.333	314.167	303.333
		31.88	314.167	357.5	249.167
		31.9	390	476.667	260
		31.92	335.833	379.167	314.167
		31.94	346.667	292.5	270.833
		31.96	260	270.833	314.167
		31.98	325	260	314.167
		32	184.167	303.333	303.333
		32.02	260	238.333	346.667
		32.04	227.5	205.833	325
		32.06	238.333	270.833	368.333
		32.08	205.833	314.167	281.667
		32.1	292.5	227.5	368.333
		32.12	303.333	260	325
		32.14	335.833	260	314.167
		32.16	292.5	314.167	140.833
		32.18	249.167	400.833	335.833
		32.2	346.667	379.167	216.667
		32.22	346.667	314.167	411.667
		32.24	227.5	184.167	346.667
		32.26	227.5	335.833	238.333
		32.28	162.5	260	281.667
		32.3	249.167	303.333	281.667
		32.32	249.167	357.5	195
		32.34	270.833	314.167	303.333
		32.36	325	390	216.667
		32.38	390	238.333	335.833
		32.4	281.667	325	390
		32.42	249.167	335.833	379.167
		32.44	335.833	314.167	292.5
		32.46	270.833	379.167	260
		32.48	249.167	227.5	357.5
		32.5	260	314.167	260
		32.52	216.667	270.833	357.5
		32.54	335.833	368.333	249.167
		32.56	292.5	249.167	314.167
		32.58	205.833	303.333	249.167
		32.6	335.833	368.333	357.5
		32.62	314.167	216.667	325
		32.64	303.333	325	260
		32.66	281.667	238.333	400.833
		32.68	325	357.5	249.167
		32.7	292.5	249.167	303.333
		32.72	205.833	281.667	357.5
		32.74	238.333	238.333	357.5
		32.76	346.667	368.333	346.667
		32.78	379.167	400.833	303.333
		32.8	260	281.667	325
		32.82	335.833	238.333	314.167
		32.84	281.667	173.333	357.5
		32.86	281.667	227.5	260
		32.88	238.333	346.667	314.167
		32.9	260	303.333	314.167
		32.92	249.167	357.5	325
		32.94	325	270.833	227.5
		32.96	379.167	249.167	346.667
		32.98	314.167	368.333	346.667
		33	335.833	227.5	335.833
		33.02	249.167	346.667	303.333
		33.04	379.167	303.333	303.333
		33.06	249.167	249.167	281.667
		33.08	227.5	260	281.667
		33.1	238.333	238.333	346.667
		33.12	260	314.167	281.667
		33.14	260	270.833	216.667
		33.16	238.333	368.333	195
		33.18	216.667	335.833	368.333
		33.2	205.833	216.667	335.833
		33.22	227.5	195	260
		33.24	270.833	335.833	303.333
		33.26	303.333	314.167	216.667
		33.28	238.333	292.5	260
		33.3	281.667	227.5	303.333
		33.32	325	325	249.167
		33.34	314.167	346.667	227.5
		33.36	422.5	325	335.833
		33.38	433.333	303.333	205.833
		33.4	281.667	281.667	325
		33.42	216.667	184.167	303.333
		33.44	205.833	314.167	411.667
		33.46	216.667	281.667	325
		33.48	260	368.333	270.833
		33.5	238.333	270.833	281.667
		33.52	270.833	314.167	368.333
		33.54	216.667	314.167	303.333
		33.56	195	379.167	205.833
		33.58	249.167	325	260
		33.6	205.833	270.833	292.5
		33.62	260	292.5	270.833
		33.64	249.167	281.667	346.667
		33.66	173.333	227.5	238.333
		33.68	151.667	325	346.667
		33.7	216.667	270.833	249.167
		33.72	325	368.333	379.167
		33.74	205.833	303.333	292.5
		33.76	151.667	249.167	270.833
		33.78	303.333	314.167	390
		33.8	270.833	357.5	260
		33.82	270.833	281.667	216.667
		33.84	205.833	433.333	335.833
		33.86	249.167	140.833	357.5
		33.88	227.5	335.833	325
		33.9	325	260	216.667
		33.92	303.333	325	270.833
		33.94	227.5	227.5	325
		33.96	205.833	249.167	292.5
		33.98	292.5	303.333	346.667
		34	238.333	281.667	314.167
		34.02	270.833	249.167	292.5
		34.04	227.5	227.5	314.167
		34.06	205.833	357.5	205.833
		34.08	335.833	260	346.667
		34.1	216.667	249.167	314.167
		34.12	325	281.667	184.167
		34.14	216.667	260	379.167
		34.16	335.833	303.333	400.833
		34.18	292.5	249.167	335.833
		34.2	281.667	249.167	216.667
		34.22	205.833	249.167	390
		34.24	238.333	216.667	130
		34.26	314.167	195	205.833
		34.28	281.667	292.5	249.167
		34.3	216.667	195	205.833
		34.32	325	346.667	357.5
		34.34	368.333	260	346.667
		34.36	238.333	249.167	303.333
		34.38	238.333	260	260
		34.4	227.5	270.833	238.333
		34.42	249.167	260	314.167
		34.44	227.5	357.5	303.333
		34.46	314.167	325	325
		34.48	270.833	281.667	260
		34.5	260	314.167	346.667
		34.52	140.833	303.333	205.833
		34.54	260	260	314.167
		34.56	249.167	335.833	368.333
		34.58	227.5	195	227.5
		34.6	227.5	270.833	303.333
		34.62	216.667	281.667	346.667
		34.64	292.5	249.167	325
		34.66	184.167	303.333	249.167
		34.68	249.167	400.833	292.5
		34.7	238.333	368.333	292.5
		34.72	205.833	205.833	270.833
		34.74	195	314.167	314.167
		34.76	205.833	368.333	227.5
		34.78	216.667	292.5	281.667
		34.8	227.5	249.167	314.167
		34.82	195	249.167	249.167
		34.84	238.333	205.833	368.333
		34.86	227.5	270.833	314.167
		34.88	162.5	270.833	216.667
		34.9	162.5	368.333	184.167
		34.92	227.5	281.667	325
		34.94	173.333	249.167	249.167
		34.96	325	281.667	314.167
		34.98	260	205.833	216.667
		35	270.833	173.333	173.333
		35.02	292.5	216.667	227.5
		35.04	216.667	281.667	335.833
		35.06	303.333	303.333	325
		35.08	184.167	238.333	357.5
		35.1	205.833	314.167	314.167
		35.12	184.167	346.667	205.833
		35.14	346.667	260	195
		35.16	281.667	184.167	346.667
		35.18	151.667	227.5	260
		35.2	205.833	227.5	249.167
		35.22	216.667	238.333	292.5
		35.24	195	335.833	260
		35.26	184.167	173.333	281.667
		35.28	335.833	227.5	260
		35.3	281.667	270.833	270.833
		35.32	173.333	184.167	227.5
		35.34	227.5	205.833	173.333
		35.36	227.5	227.5	281.667
		35.38	205.833	281.667	227.5
		35.4	270.833	325	270.833
		35.42	227.5	292.5	216.667
		35.44	281.667	270.833	260
		35.46	140.833	281.667	325
		35.48	227.5	227.5	281.667
		35.5	249.167	314.167	270.833
		35.52	184.167	205.833	314.167
		35.54	130	238.333	173.333
		35.56	260	238.333	335.833
		35.58	151.667	281.667	292.5
		35.6	314.167	238.333	292.5
		35.62	270.833	292.5	238.333
		35.64	162.5	227.5	238.333
		35.66	184.167	335.833	270.833
		35.68	227.5	238.333	270.833
		35.7	173.333	249.167	173.333
		35.72	205.833	335.833	216.667
		35.74	227.5	151.667	270.833
		35.76	162.5	140.833	238.333
		35.78	281.667	216.667	292.5
		35.8	195	205.833	249.167
		35.82	205.833	216.667	205.833
		35.84	130	249.167	270.833
		35.86	238.333	281.667	216.667
		35.88	205.833	281.667	205.833
		35.9	184.167	249.167	238.333
		35.92	205.833	260	195
		35.94	216.667	162.5	227.5
		35.96	205.833	162.5	249.167
		35.98	270.833	184.167	270.833
		36	227.5	184.167	422.5
		36.02	260	216.667	195
		36.04	238.333	260	292.5
		36.06	162.5	216.667	270.833
		36.08	260	151.667	216.667
		36.1	238.333	195	195
		36.12	238.333	173.333	216.667
		36.14	238.333	238.333	205.833
		36.16	238.333	260	249.167
		36.18	151.667	162.5	227.5
		36.2	227.5	216.667	260
		36.22	151.667	205.833	227.5
		36.24	195	216.667	260
		36.26	260	216.667	184.167
		36.28	260	151.667	205.833
		36.3	205.833	205.833	173.333
		36.32	270.833	292.5	151.667
		36.34	205.833	216.667	303.333
		36.36	314.167	151.667	184.167
		36.38	162.5	292.5	292.5
		36.4	260	260	260
		36.42	151.667	227.5	173.333
		36.44	270.833	249.167	249.167
		36.46	216.667	238.333	195
		36.48	205.833	184.167	205.833
		36.5	184.167	270.833	130
		36.52	173.333	151.667	173.333
		36.54	281.667	249.167	270.833
		36.56	140.833	270.833	205.833
		36.58	205.833	140.833	130
		36.6	195	325	260
		36.62	173.333	162.5	151.667
		36.64	216.667	227.5	281.667
		36.66	162.5	162.5	205.833
		36.68	151.667	216.667	195
		36.7	227.5	173.333	227.5
		36.72	281.667	325	227.5
		36.74	205.833	260	151.667
		36.76	238.333	303.333	205.833
		36.78	205.833	238.333	216.667
		36.8	195	314.167	249.167
		36.82	195	238.333	151.667
		36.84	205.833	227.5	227.5
		36.86	140.833	184.167	216.667
		36.88	281.667	390	184.167
		36.9	227.5	335.833	238.333
		36.92	205.833	173.333	216.667
		36.94	205.833	195	205.833
		36.96	205.833	184.167	249.167
		36.98	216.667	238.333	249.167
		37	238.333	303.333	249.167
		37.02	270.833	205.833	184.167
		37.04	205.833	162.5	184.167
		37.06	151.667	281.667	238.333
		37.08	140.833	314.167	184.167
		37.1	184.167	249.167	238.333
		37.12	227.5	379.167	151.667
		37.14	281.667	270.833	184.167
		37.16	195	173.333	151.667
		37.18	173.333	140.833	173.333
		37.2	216.667	249.167	216.667
		37.22	140.833	195	281.667
		37.24	97.5	260	205.833
		37.26	216.667	195	151.667
		37.28	162.5	270.833	162.5
		37.3	303.333	184.167	195
		37.32	184.167	162.5	108.333
		37.34	86.6667	303.333	184.167
		37.36	281.667	130	162.5
		37.38	140.833	281.667	281.667
		37.4	184.167	238.333	270.833
		37.42	184.167	216.667	173.333
		37.44	173.333	184.167	151.667
		37.46	130	151.667	162.5
		37.48	151.667	249.167	184.167
		37.5	184.167	140.833	216.667
		37.52	119.167	227.5	249.167
		37.54	195	119.167	162.5
		37.56	260	238.333	216.667
		37.58	140.833	184.167	216.667
		37.6	162.5	184.167	151.667
		37.62	205.833	205.833	216.667
		37.64	130	205.833	216.667
		37.66	173.333	227.5	151.667
		37.68	140.833	227.5	270.833
		37.7	260	227.5	108.333
		37.72	184.167	184.167	205.833
		37.74	184.167	303.333	151.667
		37.76	86.6667	346.667	140.833
		37.78	205.833	173.333	227.5
		37.8	119.167	184.167	303.333
		37.82	173.333	184.167	270.833
		37.84	151.667	238.333	216.667
		37.86	260	260	238.333
		37.88	249.167	184.167	173.333
		37.9	216.667	238.333	140.833
		37.92	173.333	173.333	227.5
		37.94	151.667	184.167	162.5
		37.96	162.5	205.833	195
		37.98	119.167	292.5	205.833
		38	227.5	173.333	238.333
		38.02	151.667	75.8333	151.667
		38.04	151.667	238.333	184.167
		38.06	227.5	238.333	227.5
		38.08	162.5	119.167	173.333
		38.1	216.667	108.333	173.333
		38.12	216.667	184.167	216.667
		38.14	195	184.167	249.167
		38.16	140.833	151.667	205.833
		38.18	292.5	195	227.5
		38.2	184.167	130	162.5
		38.22	270.833	119.167	184.167
		38.24	205.833	216.667	173.333
		38.26	205.833	195	173.333
		38.28	227.5	130	130
		38.3	97.5	130	140.833
		38.32	162.5	162.5	238.333
		38.34	184.167	238.333	195
		38.36	227.5	173.333	151.667
		38.38	238.333	119.167	162.5
		38.4	162.5	130	97.5
		38.42	86.6667	184.167	195
		38.44	195	195	162.5
		38.46	216.667	227.5	173.333
		38.48	173.333	249.167	195
		38.5	119.167	173.333	205.833
		38.52	162.5	162.5	184.167
		38.54	205.833	173.333	119.167
		38.56	184.167	260	292.5
		38.58	227.5	205.833	184.167
		38.6	184.167	151.667	238.333
		38.62	184.167	162.5	162.5
		38.64	173.333	130	140.833
		38.66	75.8333	173.333	238.333
		38.68	173.333	216.667	173.333
		38.7	216.667	195	162.5
		38.72	140.833	130	216.667
		38.74	216.667	216.667	173.333
		38.76	238.333	238.333	238.333
		38.78	184.167	195	151.667
		38.8	162.5	151.667	249.167
		38.82	184.167	227.5	173.333
		38.84	227.5	205.833	205.833
		38.86	195	173.333	216.667
		38.88	227.5	325	227.5
		38.9	97.5	205.833	151.667
		38.92	195	162.5	195
		38.94	97.5	260	205.833
		38.96	195	249.167	184.167
		38.98	173.333	238.333	97.5
		39	216.667	216.667	195
		39.02	108.333	195	162.5
		39.04	173.333	97.5	195
		39.06	140.833	140.833	195
		39.08	162.5	173.333	162.5
		39.1	195	270.833	249.167
		39.12	184.167	97.5	227.5
		39.14	162.5	260	119.167
		39.16	162.5	162.5	162.5
		39.18	162.5	97.5	216.667
		39.2	151.667	119.167	195
		39.22	184.167	216.667	205.833
		39.24	205.833	195	249.167
		39.26	205.833	205.833	216.667
		39.28	205.833	195	162.5
		39.3	108.333	184.167	130
		39.32	184.167	173.333	173.333
		39.34	238.333	205.833	281.667
		39.36	130	173.333	205.833
		39.38	162.5	173.333	216.667
		39.4	195	151.667	119.167
		39.42	119.167	270.833	162.5
		39.44	140.833	205.833	130
		39.46	195	205.833	216.667
		39.48	195	162.5	205.833
		39.5	173.333	238.333	195
		39.52	130	238.333	227.5
		39.54	184.167	195	249.167
		39.56	162.5	216.667	227.5
		39.58	173.333	281.667	292.5
		39.6	162.5	216.667	249.167
		39.62	238.333	184.167	314.167
		39.64	205.833	238.333	205.833
		39.66	238.333	281.667	151.667
		39.68	227.5	184.167	216.667
		39.7	184.167	249.167	216.667
		39.72	205.833	249.167	205.833
		39.74	162.5	130	249.167
		39.76	227.5	227.5	314.167
		39.78	227.5	216.667	195
		39.8	151.667	249.167	270.833
		39.82	184.167	238.333	216.667
		39.84	140.833	162.5	260
		39.86	184.167	162.5	260
		39.88	195	130	270.833
		39.9	130	270.833	195
		39.92	54.1667	260	227.5
		39.94	151.667	173.333	216.667
		39.96	238.333	151.667	292.5
		39.98	130	216.667	227.5
		40	195	184.167	270.833
		40.02	151.667	195	238.333
		40.04	205.833	216.667	292.5
		40.06	216.667	238.333	400.833
		40.08	151.667	270.833	249.167
		40.1	119.167	162.5	249.167
		40.12	205.833	216.667	292.5
		40.14	140.833	325	205.833
		40.16	184.167	238.333	270.833
		40.18	238.333	270.833	184.167
		40.2	162.5	249.167	292.5
		40.22	162.5	195	390
		40.24	205.833	216.667	216.667
		40.26	151.667	368.333	227.5
		40.28	151.667	195	260
		40.3	184.167	260	303.333
		40.32	151.667	227.5	238.333
		40.34	195	238.333	249.167
		40.36	292.5	151.667	227.5
		40.38	97.5	292.5	249.167
		40.4	130	238.333	346.667
		40.42	130	227.5	260
		40.44	140.833	260	216.667
		40.46	216.667	270.833	292.5
		40.48	86.6667	314.167	227.5
		40.5	151.667	195	314.167
		40.52	260	151.667	227.5
		40.54	151.667	173.333	195
		40.56	227.5	281.667	281.667
		40.58	205.833	260	184.167
		40.6	205.833	292.5	238.333
		40.62	140.833	281.667	238.333
		40.64	249.167	184.167	184.167
		40.66	119.167	184.167	270.833
		40.68	162.5	281.667	260
		40.7	97.5	227.5	195
		40.72	205.833	303.333	238.333
		40.74	108.333	205.833	205.833
		40.76	140.833	151.667	173.333
		40.78	173.333	216.667	119.167
		40.8	249.167	162.5	184.167
		40.82	130	205.833	227.5
		40.84	119.167	195	130
		40.86	140.833	281.667	97.5
		40.88	173.333	173.333	195
		40.9	260	173.333	151.667
		40.92	140.833	195	140.833
		40.94	173.333	227.5	119.167
		40.96	173.333	238.333	205.833
		40.98	184.167	173.333	97.5
		41	108.333	238.333	227.5
		41.02	238.333	216.667	184.167
		41.04	140.833	173.333	195
		41.06	162.5	216.667	140.833
		41.08	119.167	270.833	184.167
		41.1	119.167	238.333	249.167
		41.12	119.167	119.167	216.667
		41.14	173.333	249.167	249.167
		41.16	173.333	227.5	162.5
		41.18	140.833	173.333	140.833
		41.2	184.167	216.667	184.167
		41.22	162.5	249.167	119.167
		41.24	184.167	173.333	216.667
		41.26	205.833	216.667	205.833
		41.28	205.833	151.667	173.333
		41.3	249.167	173.333	195
		41.32	108.333	173.333	281.667
		41.34	140.833	238.333	173.333
		41.36	173.333	173.333	195
		41.38	216.667	86.6667	162.5
		41.4	184.167	151.667	86.6667
		41.42	184.167	184.167	162.5
		41.44	151.667	205.833	216.667
		41.46	205.833	162.5	195
		41.48	108.333	173.333	205.833
		41.5	151.667	238.333	184.167
		41.52	130	216.667	195
		41.54	195	205.833	238.333
		41.56	184.167	119.167	205.833
		41.58	151.667	195	270.833
		41.6	184.167	151.667	216.667
		41.62	205.833	173.333	292.5
		41.64	162.5	130	270.833
		41.66	184.167	140.833	184.167
		41.68	314.167	173.333	205.833
		41.7	184.167	216.667	227.5
		41.72	195	249.167	249.167
		41.74	260	292.5	173.333
		41.76	173.333	249.167	216.667
		41.78	227.5	97.5	281.667
		41.8	195	195	140.833
		41.82	119.167	238.333	195
		41.84	260	151.667	205.833
		41.86	173.333	314.167	227.5
		41.88	205.833	227.5	216.667
		41.9	97.5	216.667	119.167
		41.92	205.833	260	249.167
		41.94	173.333	205.833	227.5
		41.96	162.5	238.333	346.667
		41.98	173.333	184.167	162.5
		42	173.333	151.667	151.667
		42.02	195	184.167	205.833
		42.04	227.5	195	216.667
		42.06	216.667	249.167	184.167
		42.08	130	162.5	314.167
		42.1	97.5	140.833	173.333
		42.12	173.333	205.833	140.833
		42.14	151.667	227.5	151.667
		42.16	162.5	238.333	249.167
		42.18	238.333	195	184.167
		42.2	130	151.667	227.5
		42.22	184.167	130	184.167
		42.24	173.333	130	184.167
		42.26	227.5	173.333	184.167
		42.28	195	205.833	119.167
		42.3	249.167	130	130
		42.32	162.5	216.667	216.667
		42.34	184.167	173.333	227.5
		42.36	173.333	205.833	173.333
		42.38	162.5	184.167	205.833
		42.4	184.167	97.5	162.5
		42.42	195	151.667	216.667
		42.44	162.5	184.167	173.333
		42.46	151.667	238.333	205.833
		42.48	260	216.667	205.833
		42.5	151.667	119.167	151.667
		42.52	130	260	140.833
		42.54	162.5	238.333	238.333
		42.56	151.667	249.167	130
		42.58	151.667	130	173.333
		42.6	184.167	162.5	195
		42.62	260	140.833	227.5
		42.64	140.833	140.833	130
		42.66	65	216.667	195
		42.68	195	130	140.833
		42.7	151.667	205.833	184.167
		42.72	140.833	195	140.833
		42.74	130	130	173.333
		42.76	205.833	260	140.833
		42.78	184.167	249.167	173.333
		42.8	227.5	162.5	173.333
		42.82	130	205.833	205.833
		42.84	173.333	162.5	205.833
		42.86	173.333	227.5	151.667
		42.88	119.167	184.167	195
		42.9	184.167	184.167	270.833
		42.92	140.833	195	119.167
		42.94	173.333	173.333	140.833
		42.96	292.5	249.167	151.667
		42.98	130	162.5	205.833
		43	205.833	151.667	260
		43.02	130	260	173.333
		43.04	119.167	119.167	227.5
		43.06	227.5	119.167	130
		43.08	130	173.333	238.333
		43.1	140.833	151.667	216.667
		43.12	162.5	216.667	249.167
		43.14	151.667	227.5	140.833
		43.16	97.5	195	260
		43.18	151.667	249.167	205.833
		43.2	130	249.167	281.667
		43.22	140.833	162.5	216.667
		43.24	162.5	195	238.333
		43.26	184.167	195	270.833
		43.28	140.833	184.167	249.167
		43.3	151.667	195	216.667
		43.32	173.333	205.833	216.667
		43.34	119.167	162.5	184.167
		43.36	195	238.333	227.5
		43.38	173.333	195	303.333
		43.4	184.167	162.5	260
		43.42	108.333	184.167	281.667
		43.44	119.167	162.5	292.5
		43.46	303.333	162.5	119.167
		43.48	195	173.333	205.833
		43.5	151.667	162.5	249.167
		43.52	140.833	195	184.167
		43.54	195	184.167	292.5
		43.56	195	216.667	270.833
		43.58	130	173.333	119.167
		43.6	151.667	173.333	292.5
		43.62	195	151.667	205.833
		43.64	119.167	292.5	184.167
		43.66	216.667	249.167	140.833
		43.68	184.167	108.333	216.667
		43.7	249.167	108.333	173.333
		43.72	130	162.5	173.333
		43.74	151.667	205.833	140.833
		43.76	205.833	130	184.167
		43.78	238.333	205.833	238.333
		43.8	162.5	238.333	130
		43.82	173.333	184.167	227.5
		43.84	151.667	227.5	184.167
		43.86	227.5	173.333	205.833
		43.88	151.667	227.5	173.333
		43.9	130	260	227.5
		43.92	151.667	151.667	195
		43.94	140.833	195	238.333
		43.96	184.167	173.333	173.333
		43.98	184.167	184.167	281.667
		44	216.667	162.5	151.667
		44.02	184.167	292.5	195
		44.04	195	205.833	238.333
		44.06	260	238.333	227.5
		44.08	162.5	130	249.167
		44.1	151.667	119.167	281.667
		44.12	205.833	162.5	249.167
		44.14	97.5	173.333	119.167
		44.16	173.333	238.333	195
		44.18	151.667	151.667	151.667
		44.2	162.5	151.667	205.833
		44.22	86.6667	227.5	238.333
		44.24	173.333	140.833	173.333
		44.26	173.333	216.667	227.5
		44.28	184.167	281.667	260
		44.3	227.5	227.5	227.5
		44.32	227.5	205.833	205.833
		44.34	108.333	184.167	162.5
		44.36	162.5	205.833	205.833
		44.38	162.5	151.667	195
		44.4	108.333	205.833	173.333
		44.42	162.5	184.167	130
		44.44	205.833	346.667	249.167
		44.46	162.5	238.333	249.167
		44.48	162.5	216.667	227.5
		44.5	195	162.5	162.5
		44.52	130	195	140.833
		44.54	205.833	216.667	216.667
		44.56	108.333	86.6667	173.333
		44.58	162.5	151.667	65
		44.6	205.833	260	86.6667
		44.62	184.167	140.833	140.833
		44.64	140.833	108.333	151.667
		44.66	97.5	216.667	130
		44.68	140.833	162.5	195
		44.7	86.6667	151.667	151.667
		44.72	238.333	216.667	184.167
		44.74	195	108.333	151.667
		44.76	97.5	119.167	151.667
		44.78	227.5	270.833	216.667
		44.8	151.667	173.333	205.833
		44.82	140.833	162.5	140.833
		44.84	184.167	238.333	195
		44.86	173.333	130	162.5
		44.88	173.333	162.5	195
		44.9	108.333	162.5	227.5
		44.92	162.5	270.833	173.333
		44.94	173.333	195	162.5
		44.96	270.833	205.833	216.667
		44.98	151.667	151.667	238.333
		45	227.5	140.833	216.667
		45.02	184.167	205.833	130
		45.04	119.167	270.833	130
		45.06	162.5	43.3333	162.5
		45.08	184.167	205.833	195
		45.1	108.333	184.167	216.667
		45.12	216.667	195	184.167
		45.14	119.167	184.167	151.667
		45.16	162.5	184.167	205.833
		45.18	108.333	151.667	184.167
		45.2	151.667	195	368.333
		45.22	119.167	195	195
		45.24	195	270.833	184.167
		45.26	173.333	130	205.833
		45.28	216.667	173.333	227.5
		45.3	184.167	162.5	130
		45.32	140.833	184.167	184.167
		45.34	173.333	195	195
		45.36	195	140.833	173.333
		45.38	216.667	162.5	195
		45.4	140.833	140.833	216.667
		45.42	173.333	270.833	195
		45.44	108.333	205.833	184.167
		45.46	140.833	281.667	151.667
		45.48	140.833	195	151.667
		45.5	216.667	195	130
		45.52	97.5	195	151.667
		45.54	108.333	184.167	130
		45.56	184.167	173.333	162.5
		45.58	108.333	184.167	205.833
		45.6	151.667	184.167	195
		45.62	130	238.333	205.833
		45.64	205.833	195	216.667
		45.66	173.333	108.333	292.5
		45.68	249.167	151.667	195
		45.7	162.5	130	184.167
		45.72	173.333	205.833	227.5
		45.74	130	303.333	173.333
		45.76	227.5	108.333	260
		45.78	151.667	86.6667	162.5
		45.8	195	162.5	130
		45.82	151.667	216.667	216.667
		45.84	108.333	238.333	238.333
		45.86	184.167	173.333	195
		45.88	140.833	184.167	130
		45.9	162.5	238.333	184.167
		45.92	130	151.667	205.833
		45.94	162.5	151.667	162.5
		45.96	130	162.5	173.333
		45.98	108.333	173.333	216.667
		46	205.833	173.333	184.167
		46.02	162.5	205.833	173.333
		46.04	151.667	140.833	205.833
		46.06	86.6667	195	184.167
		46.08	162.5	162.5	108.333
		46.1	140.833	195	227.5
		46.12	151.667	162.5	173.333
		46.14	162.5	173.333	119.167
		46.16	86.6667	140.833	195
		46.18	108.333	65	130
		46.2	184.167	119.167	205.833
		46.22	173.333	184.167	195
		46.24	173.333	205.833	108.333
		46.26	184.167	205.833	151.667
		46.28	108.333	130	173.333
		46.3	130	173.333	173.333
		46.32	97.5	184.167	97.5
		46.34	97.5	173.333	173.333
		46.36	162.5	151.667	184.167
		46.38	140.833	249.167	151.667
		46.4	162.5	151.667	151.667
		46.42	151.667	162.5	173.333
		46.44	140.833	130	130
		46.46	130	173.333	86.6667
		46.48	216.667	205.833	173.333
		46.5	227.5	195	184.167
		46.52	140.833	173.333	108.333
		46.54	238.333	195	184.167
		46.56	140.833	195	162.5
		46.58	184.167	130	130
		46.6	108.333	184.167	162.5
		46.62	151.667	173.333	173.333
		46.64	205.833	227.5	119.167
		46.66	119.167	184.167	205.833
		46.68	119.167	75.8333	151.667
		46.7	184.167	195	205.833
		46.72	75.8333	151.667	270.833
		46.74	151.667	205.833	130
		46.76	238.333	162.5	151.667
		46.78	162.5	238.333	151.667
		46.8	140.833	97.5	195
		46.82	195	303.333	216.667
		46.84	151.667	238.333	162.5
		46.86	205.833	151.667	162.5
		46.88	140.833	260	238.333
		46.9	151.667	140.833	216.667
		46.92	184.167	140.833	216.667
		46.94	205.833	151.667	227.5
		46.96	184.167	162.5	249.167
		46.98	119.167	162.5	195
		47	162.5	184.167	151.667
		47.02	151.667	162.5	260
		47.04	162.5	216.667	195
		47.06	119.167	162.5	238.333
		47.08	97.5	184.167	151.667
		47.1	195	140.833	205.833
		47.12	140.833	216.667	151.667
		47.14	140.833	162.5	130
[truncated: 1,393 more rows]
