# Supplementary material for: Anisotropic core–shell ceramic nanofibrous membrane with improved optical reflectivity and thermal insulation for high-energy laser protection
Source: Nat Commun. 2026 Jul 23;17:7112. doi: 10.1038/s41467-026-73159-0 (PMC13396369; doi:10.1038/s41467-026-73159-0)
Supplement: Supplementary file 8 — Source data [file 41467_2026_73159_MOESM8_ESM.zip › Source Data/Supplementary Figure 9abc.xlsx]

## Sheet: Sheet1
Supplementary Figure 9abc
		SF			SBF			BF
		Wavenumber [nm]	Intensity		Wavenumber [nm]	Intensity		Wavenumber [nm]	Intensity
		1050.26	51703.7		1051.13	51788.4		1051.13	7189.38
		1041.58	50010.6		1042.48	51365.1		1042.42	7253.1
		1032.9	45439.2		1033.82	49672		1033.72	7444.25
		1024.22	38666.7		1025.16	45439.2		1025.01	7922.12
		1015.54	31978.8		1016.5	38497.4		1016.31	8707.96
		1006.85	25375.7		1007.84	31216.9		1007.6	9430.09
		998.173	20888.9		999.182	25968.3		998.9	9897.35
		989.491	19365.1		990.523	22836		990.195	10194.7
		980.81	19365.1		981.865	20888.9		981.49	10407.1
		972.128	19873		973.206	20127		972.785	10534.5
		963.446	19703.7		964.547	20550.3		964.08	10577
		954.764	18179.9		955.888	22328		955.375	10577
		946.083	17925.9		947.23	24783.1		946.67	10534.5
		937.401	19534.4		938.571	27661.4		937.965	10481.4
		928.719	21989.4		929.912	31301.6		929.26	10449.6
		920.037	24105.8		921.254	35788.4		920.555	10438.9
		911.356	25714.3		912.595	39851.9		911.85	10481.4
		902.674	26560.8		903.936	42052.9		903.146	10545.1
		893.992	25798.9		895.278	40867.7		894.441	10608.8
		885.31	24867.7		886.619	37312.2		885.736	10651.3
		876.629	25714.3		877.96	33164		877.031	10683.2
		867.947	27407.4		869.301	29523.8		868.326	10704.4
		859.265	28931.2		860.643	26137.6		859.621	10725.7
		850.583	29777.8		851.984	23174.6		850.916	10746.9
		841.901	30031.7		843.325	21142.9		842.211	10768.1
		833.22	30031.7		834.667	20719.6		833.506	10789.4
		824.538	29777.8		826.008	21312.2		824.801	10800
		815.856	29269.8		817.349	22328		816.096	10821.2
		807.174	28000		808.691	23005.3		807.391	10831.9
		798.493	29777.8		800.032	23343.9		798.686	10853.1
		789.811	30793.7		791.373	22582		789.981	10863.7
		781.129	31216.9		782.714	21396.8		781.276	10874.3
		772.447	31555.6		774.056	20550.3		772.571	10874.3
		763.766	31809.5		765.397	20042.3		763.866	10885
		755.084	32063.5		756.738	20042.3		755.162	10885
		746.402	32232.8		748.08	20296.3		746.457	10895.6
		737.72	32402.1		739.421	20550.3		737.752	10895.6
		729.039	32486.8		730.762	20719.6		729.047	10885
		720.357	31978.8		722.104	20634.9		720.342	10885
		711.675	30878.3		713.445	20381		711.637	10874.3
		702.993	32063.5		704.786	19957.7		702.932	10874.3
		694.312	32402.1		696.127	19619		694.227	10863.7
		685.63	32148.1		687.469	19195.8		685.522	10853.1
		676.948	31894.2		678.81	18772.5		676.817	10842.5
		668.266	31555.6		670.151	18772.5		668.112	10831.9
		659.585	31132.3		661.493	19788.4		659.407	10821.2
		650.903	30793.7		652.834	20719.6		650.702	10810.6
		642.221	30370.4		644.175	18857.1		641.997	10800
		633.539	29947.1		635.517	18010.6		633.292	10789.4
		624.858	29439.2		626.858	17841.3		624.587	10768.1
		616.176	28677.2		618.199	17841.3		615.883	10768.1
		607.494	26645.5		609.54	17925.9		607.178	10746.9
		598.812	25206.3		600.882	18010.6		598.473	10746.9
		590.13	25375.7		592.223	18095.2		589.768	10736.3
		581.449	25629.6		583.564	18264.6		581.063	10725.7
		572.767	25206.3		574.906	18349.2		572.358	10725.7
		564.085	23936.5		566.247	18518.5		563.653	10725.7
		555.403	22412.7		557.588	18518.5		554.948	10725.7
		546.722	21227.5		548.93	18264.6		546.243	10725.7
		538.04	20550.3		540.271	17841.3		537.538	10736.3
		529.358	19957.7		531.612	17418		528.833	10746.9
		520.676	19449.7		522.954	17248.7		520.128	10768.1
		511.995	19111.1		514.295	17672		511.423	10789.4
		503.313	18857.1		505.636	18603.2		502.718	10810.6
		494.631	18687.8		496.977	19195.8		494.013	10831.9
		485.949	18518.5		488.319	18941.8		485.308	10863.7
		477.268	18433.9		479.66	18095.2		476.603	10885
		468.586	18349.2		471.001	17587.3		467.899	10906.2
		459.904	18264.6		462.343	17502.6		459.194	10916.8
		451.222	18179.9		453.684	17502.6		450.489	10927.4
		442.541	18095.2		445.025	17672		441.784	10927.4
		433.859	18095.2		436.367	17841.3		433.079	10927.4
		425.177	18010.6		427.708	18010.6		424.374	10916.8
		416.495	18010.6		419.049	18179.9		415.669	10906.2
		407.814	17925.9		410.39	18433.9		406.964	10885
					401.732	18603.2		398.259	10863.7
